# Supplementary material for: High-throughput characterization of HLA-E-presented CD94/NKG2x ligands reveals peptides which modulate NK cell activation
Source: Nat Commun. 2023 Aug 9;14:4809. doi: 10.1038/s41467-023-40220-1 (PMC10412585; doi:10.1038/s41467-023-40220-1)
Supplement: Supplementary file 3 — Supplementary Dataset 1 [file 41467_2023_40220_MOESM3_ESM.xlsx]

## Sheet: 9mer peptides
sequence_9mer_R0	count_9mer_R0		sequence_9mer_A1	count_9mer_A1		sequence_9mer_C1	count_9mer_C1		sequence_9mer_A2	count_9mer_A2		sequence_9mer_C2	count_9mer_C2		sequence_9mer_A3	count_9mer_A3		sequence_9mer_C3	count_9mer_C3		sequence_9mer_AA4	count_9mer_AA4		sequence_9mer_AC4	count_9mer_AC4		sequence_9mer_CA4	count_9mer_CA4		sequence_9mer_CC4	count_9mer_CC4
AAAAGLNAR	2		AAACGIADF	14		AAADMSWWA	1		AAALQCFVC	1		AAAFFAFHD	13		AAADPCWKC	1		AAARCMSFI	4		AAAILLSST	2		AALERSRFL	1		AAAFVHGSS	1		AAFTWYARL	3
AAAARAALT	1		AAACQSDLT	22		AAADMYWWA	4		AAASMSPKS	3		AAAGGSWTY	1		AAAEAPLTS	1		AACLLCLTE	6		AAEFADKWC	1		AAPRRALWL	7		AAARRALWL	1		AAGRRARVS	1
AAAARRMII	1		AAACVSMDM	1		AAAERLSRP	5		AACRGAFCA	1		AAAGVKLHN	5		AAERMDPAF	2		AADISTFPT	3		AAPDRSLWL	1		AAPVRSFFL	1		AAGGLLYSR	3		AALRVVARG	5
AAAASPTTR	1		AAADRAYAA	7		AAAFQALSN	4		AACSMALRT	5		AACGGPRET	4		AAGHPVTEI	3		AAELTCLLM	3		AAPVRSLFL	12		AAPVRSLFL	280		AALHGRVTR	1		AAPGRTVFL	1
AAACGAVSN	1		AAADTAWIV	2		AAAFRNGLW	4		AADLLARNM	1		AACQVSSST	9		AAGIFYSRT	1		AAFMISGIL	23		AAVYCAYYL	2		AAQRLIRPP	12		AAPRGALWL	1		AAPRRALWL	239
AAACGSVVS	2		AAAEVWYSN	9		AAAFSKHLV	1		AAELGFWRS	1		AADKGTTMV	1		AAGPLSRVG	7		AAGAPLISM	3		ACLSGPVML	19		AASHTHWVR	1		AAPRRALWL	167		AAPRRSLWL	1
AAACKWSRS	1		AAAGGSWTY	3		AAAGATFMT	8		AAEWGRSGH	1		AADRAHTAS	7		AALGHTFVI	4		AAGCELFWC	1		ACWISSSAA	1		AASWNLMVY	1		AAPRRVLWL	1		AAPVRSIFF	1
AAACMPPNT	1		AAAGPPSTE	2		AAAGISVPI	1		AAFCSNVSW	12		AADVTGARM	6		AALLLGVRP	6		AAGWVEHAK	1		ADRGRQSSR	1		AASYTHWVR	4		AAPVRSLFL	21		AAPVRSLFL	280
AAACSRGSF	1		AAAGRLRQV	6		AAAGNGRAC	10		AAFRVTAVI	2		AAERPFGFL	1		AALSSMVVY	3		AAHKALPRT	13		AFGGRLLLT	17		ACDVLLMLN	1		AAQVAMWRT	1		AARQMSGRA	1
AAADCKPHF	1		AAAGYDRLD	7		AAALMKNRI	5		AAGFASGVK	6		AAFHHNKFS	3		AALVFLALS	1		AAILLLVMG	1		AFGYYLSTS	1		ACGFPGRFL	3		AASMCKCRL	1		AATFAVASI	7
AAADEIACI	1		AAAHPASMV	5		AAALRVVSA	4		AAGLCVGYC	1		AAFMSAHHS	4		AANTVYGRY	6		AAIVSPWIA	7		AFLRMSQEF	15		ACGNRVQSK	1		AATMVLMRS	5		AAVMVKQHN	2
AAADFVSCI	1		AAAISLHYV	1		AAALVFLVQ	5		AAGQCLRSL	1		AAFVSAGLS	7		AAPLRSLFL	1		AALGAVKAR	6		AFLWRSVWL	1		ACHRQWLLS	3		AAYPSSARE	1		ACILQVSLV	1
AAADLPTAF	1		AAAKMEEGT	6		AAAMFKSLG	2		AAGQLSTRF	1		AAGDNGPGY	9		AAPRRALWL	2		AALHTSKWT	2		AFPLRSLWL	1		ACLSGPVML	1		ACADRLSAA	2		ACIPVGLNC	1
AAADRPMAT	2		AAAKNHVHS	5		AAAMLNVTC	8		AAGQYGWMR	6		AAGHTGGSL	7		AAPVRPLFL	1		AALSGRLYG	3		AFPWRSEWL	1		ACPNSVRSH	6		ACAYYLLMS	6		ACMAPRVSG	1
AAADSTLSS	1		AAALLAHVV	14		AAAMLTVTC	1		AAHKIRGPS	1		AAGLGMDRV	2		AAPVRSIFF	1		AANLATVLW	17		AFSATFHYC	1		ACSRVGCST	4		ACVLAYSFY	2		ACRFRVPGK	8
AAADTGFWR	1		AAALYRRRM	3		AAAPRPRGL	5		AAICLCVAE	1		AAGQWQLPK	2		AAPVRSLFL	454		AAPARSLFL	1		AFSYGNLFS	1		ADLCGATCT	5		ADFNSNSSI	1		ACWDSGMFM	1
AAADVILFG	1		AAANFAAWS	1		AAAQFNSPT	2		AAKLAARLW	8		AAHCLCLLM	32		AAQRDLFPW	1		AAPERSLFL	1		AFVVCRLYV	1		ADSGLVPRM	1		ADGLAHLYF	8		ADFNSNSSI	10
AAADVYALV	1		AAANWESVM	5		AAARCGSLW	3		AAKLSRGEM	5		AAHDVQDVL	4		AASLLNKVV	1		AAPKRALWL	2		AGLFRLLSL	11		ADVIMFVYY	1		ADPDVLCMI	3		ADGNVVLSD	1
AAAEFRVTL	1		AAAPGGLSL	6		AAARIPLHY	7		AAKLSWGEM	1		AAHGCMFMM	8		AAWRMRREW	3		AAPRKALWL	1		AGLNTEFFG	1		ADWHMLLRT	1		ADRMLVWSG	1		AEDWSCCLK	1
AAAEHWFDW	1		AAARQRVDQ	1		AAARPDAVT	4		AAKLVRTGV	2		AAHMEASTG	1		ACCYPSQEG	3		AAPRMGLGV	7		AGQWGRLLK	2		AELLSSVAT	1		AECMKQLDW	2		AEFICSVTA	1
AAAEKSMNL	1		AAARTSGNM	8		AAARVIMRV	6		AALHIWKVD	191		AAHMGATDI	6		ACDSLTKWI	1		AAPRRALWL	1061		AGRFGRLLS	504		AFGGRLLLT	49		AEGHPTWCY	5		AEFMSGRMV	1
AAAELWGLR	2		AAATVRWCS	8		AAASRSLCA	5		AALKVASLI	1		AAHQFGRTR	3		ACKGTSGGI	1		AAPRRSLLW	1		AGYVYEITI	1		AFGLQTLMS	1		AEKFRSRRM	1		AEGLSCLSS	1
AAAENAARF	1		AAAVGLRGK	4		AAATPCMPR	9		AALLPYSSC	1		AAHVCNLMQ	1		ACLRMGRKS	2		AAPRRTLWL	1		AIAHRTLLL	1		AFLRWALSM	6		AENLRGLFF	1		AEKCQAILE	1
AAAFAIPQM	2		AAAVRCRSF	2		AAAVSSGGD	2		AALLRIIID	1		AAKKNVLSV	5		ACMYVHRSV	6		AAPSRFAVW	1		AIFADSLVS	10		AFPCRTRWL	1		AERSSACRT	1		AFCTSTTRE	5
AAAFFWPRR	3		AAAWRSAFH	8		AAAYASLSN	4		AALRSLPEV	1		AALCVLQGF	3		ACPLLQVFP	2		AAPVKSLFL	1		AILIYRYVF	1		AFPLCSLWM	1		AEVYVMVTI	1		AFGGRLLLT	2
AAAFGSCRS	1		AAAWTSMRW	1		AACGSIARE	3		AALSRQHHK	6		AALGVDPGA	1		ACRHSFNHG	6		AAPVRSLCL	1		AIPARSLWL	1		AFPLRSLWL	1		AEYWDPAVT	1		AFLLRSLCL	1
AAAFHSASK	1		AAAYDWMFL	7		AACHIGRTS	6		AALSVAWRN	3		AALPFKSAK	14		ACRRVASPS	1		AAPVRSLFL	372		AIPARSLYW	18		AFRCRTLWD	1		AFGGRLLLT	4		AFPFRSLWL	1
AAAFLSQST	1		AACLAALSL	6		AACIGGMSN	9		AALWHDLSR	7		AALPYKSAK	1		ACRVTLGTT	4		AAPVRSLLF	1		AIPLRSLWL	1		AFRGLRKAL	3		AFPFRVPRG	8		AFPWRSGRL	1
AAAFRCSRK	1		AACLLDRSY	1		AACQGLSDR	1		AAPILMSHF	11		AALVFLALS	2		ACSNVLAVK	11		AAPVRSVWL	1		AIPSKTRWL	1		AFRWLSPIV	3		AFPWRSVWL	1		AFPWRSVWL	1
AAAFVLWTW	1		AACLLERCY	4		AACQSLQTV	4		AAPISALAM	1		AALYVFSLH	3		ACSRPEVTR	2		AARLRLLFL	1		AIPSRIRWL	1		AFWFVFIYS	2		AFQIMSCLR	5		AFSYLSVGS	1
AAAFVSQMS	1		AACLVLPCN	16		AACQTELTS	4		AAPKWLPSM	5		AAMGYQSQA	2		ACTMPCQAG	1		AASDLYLMT	4		AIPSRNRWL	1		AGFIYTRVM	1		AFRLSLESI	1		AFTCISFTR	1
AAAFWRKPT	2		AACNGLVAS	1		AACRGAFCA	6		AAPVRSLFL	114		AAMLMCRSC	3		ACVGMKMLY	5		AASKRYKLA	6		AIPSRTRWL	777		AGGFRPELM	1		AFSHMTRWS	1		AFTILWERF	1
AAAGARELI	1		AACNSNRAN	8		AACSMALRT	4		AAPVTSLFL	1		AAMPALIVV	3		ACWFGRLLS	1		AASYHTQAG	2		AIPWSPSSS	1		AGLPMFFKL	12		AFSLPGVIY	1		AFVMWPCFS	1
AAAGARYLS	1		AACNVLLRM	6		AACVCEVSG	1		AAQRLIRPP	213		AANDSCNLV	3		ACYGLYMPW	1		AATMLSMYV	1		AITQRSLWL	2		AGNWYCSNL	4		AFSMPKSGI	1		AFVMWPRFS	17
AAAGCLGVS	1		AACRPFMGF	9		AACVHMLAM	1		AAQRLIWPP	1		AANLATVLW	9		ADACRHVSF	2		AAVRGRPGV	5		AKARPFQII	13		AGPFGRLFS	1		AFSSWPPSS	1		AGNYGTLLM	1
AAAGEWQKM	1		AACSHMRRC	1		AACYLCFQA	15		AAQRLTRPP	1		AANRTTTRT	6		ADFKANTVA	1		AAWPSWLTT	8		AKSCSDSAV	7		AGPKTASLG	5		AFTLAILGS	5		AGPSRSVFL	40
AAAGFEVNL	1		AADELWVHL	4		AADDFWVRL	7		AAQYGSSRQ	1		AANWFSRGG	6		ADGLLRCAM	3		AAYGHREYW	7		ALADRSLWL	36		AGQWGRLLK	54		AGCFIVSRN	1		AGRFERLLS	1
AAAGFPLAK	1		AADGGKFVA	2		AADEALMNR	2		AARAGMWSI	6		AAPARSLFL	1		ADKLVLLVV	5		ACGSVRLKF	6		ALAPRTLFL	1		AGRFERLLS	2		AGGNSVGWR	1		AGRFGQLLS	1
AAAGGLRMS	1		AADGVFVEV	3		AADKLSRRR	5		AARISCARG	5		AAPDRSLLL	1		ADLVQNNMM	3		ACPREDQSS	12		ALASRTLFW	1		AGRFGGLLS	1		AGHVRVCSQ	1		AGRFGRLLF	1
AAAGLAGMK	1		AADLLRPYG	6		AADLKISCQ	12		AARQMSGRA	1		AAPGDMDMS	3		ADQAVLQGS	6		ACRPVTYCF	12		ALAWRSVWL	2		AGRFGLLLS	2		AGLHRVLRC	2		AGRFGRLLS	1571
AAAGLKFLT	1		AADLTILLM	7		AADLLARNM	4		AASAWTQSA	6		AAPIFYGWN	19		ADRRWLVFW	2		ACRWPCWLC	5		ALAYMSVWL	1		AGRFGPLLS	2		AGLPMFFKL	2		AGRFGRLMF	18
AAAGLVLSM	1		AADQSIPWP	1		AADLNLFAS	1		AASCSKRLS	1		AAPRRALWL	764		ADSPDQLKW	2		ADGNVVLSD	8		ALDQTTMGI	1		AGRFGQLLS	1		AGMRILDYR	1		AGRFRRLLS	2
AAAGMFVRG	1		AADRFIVCS	6		AADLRYTYS	9		AASDFVAVL	3		AAPVCIGDC	2		ADVLACAAL	1		ADHFRLSLM	3		ALGERTLWL	2		AGRFGRLFL	1		AGNLLFWPG	1		AGRFVRLLS	1
AAAGMSKTR	1		AADRPPKWM	16		AADNAFQST	5		AASDLSEEV	6		AAPVRSLFL	324		AEFLWRLAK	1		ADRGRQSSR	13		ALGGRTLWL	293		AGRFGRLLL	2		AGRFGRLLS	55		AGRIGRLLS	1
AAAGTPASV	1		AADRPQRLM	11		AADNTLMLM	3		AASFLATLL	1		AAPYPIRSL	17		AEFLWTAPT	1		ADRQLLEFG	17		ALMQTIFGM	1		AGRFGRLLM	1		AGRFGRLMF	11		AGRYGRLLS	1
AAAGVCLRS	1		AADRSEAGN	1		AADSVLRAV	4		AASFRPTIA	9		AAQGSAEAT	4		AEGYMLLCN	3		ADSQFLEFG	1		ALPARTVWL	1		AGRFGRLLS	4811		AGSFTLPWN	6		AGSRSLVLA	1
AAAHADNNS	1		AADSGEPSH	11		AADVIFCKE	8		AASILVSKK	4		AAQGSFTDI	5		AEIELVRVT	3		ADTVIGGFF	4		ALPCRSVWL	7		AGRFGRLLV	1		AHFGLSLFA	1		AGSTRSLWL	1
AAAHAPWRS	1		AADSGESSH	1		AADVIVFLS	15		AASNLAVTG	7		AAQPMELAQ	3		AEIGEHSVN	4		ADYKCRPPM	11		ALPDRTLWL	1		AGRFGRLMF	1		AHFGRTLFW	1		AGWVSWIAQ	4
AAAHASVVT	1		AAEIRELLV	1		AADVRLPDM	14		AASQWLSRK	5		AARASGEVR	13		AEKLSLALV	5		AEAHARAPG	5		ALPDRTVWL	1		AGRFGWLLS	5		AHGVYLHNI	2		AHAHEEDSC	1
AAAHCVISY	1		AAELPPALW	1		AAEACNLSS	8		AASRKYLNK	1		AARGERFQL	4		AEKVSPGWD	2		AEISFAAST	2		ALPERSLIF	10		AGRFRRLLS	1		AHTRLLGLM	1		AHFGLSLFA	6
AAAHEALIN	1		AAELQPALW	8		AAECGNQYP	10		AASSRRLGV	2		AARMARHLK	2		AEQQCPRMV	1		AELMIRIRN	3		ALPERSLVF	1		AGRLGRLLS	2		AIFCRDACV	6		AHFGLYLFA	4
AAAHIHSLL	1		AAENNRGTD	22		AAECQTHSI	7		AASTLNVYL	4		AARMVRHLK	1		AEQRLWSSV	5		AEQLARHVG	4		ALPFRSLFL	1		AGRSGRLLS	1		AIGDRGSSA	4		AHKRWALTE	3
AAAHKPGSG	1		AAERPFGFL	5		AAEEQCSSS	2		AATTACMSI	1		AARRLPSCV	6		AERSSHALQ	8		AERGHFAAF	6		ALPFRSVWM	5		AGRYGRLLV	1		AIPARSLYW	17		AIDQMESMS	1
AAAHRMIDS	1		AAERWPVWT	2		AAELPGSSS	2		AAVFASSRS	13		AARRTYCVT	13		AESRRVAPS	5		AESESAKDK	15		ALPGQTVWL	9		AGTATRAKQ	1		AIPSRTRWL	93		AIHVLVSSN	3
AAAHSHVIR	2		AAETPFLPG	4		AAERGRSGH	1		AAVFAYSRS	1		AASALSAFP	4		AESTACSNR	5		AESLWTYSQ	17		ALPGRAVWL	1		AILARSLYL	1		AKALRILLE	4		AILSLQPFW	8
AAAHSNTNC	1		AAETVLRQA	6		AAETGKDQL	6		AAVLCLIMS	18		AASISFSAV	6		AETCYVVSY	6		AETYTFVGN	9		ALPGRIVWL	4		AIMAHCYRH	1		AKLGSLPPW	1		AIMVVDDRF	1
AAAHSQESG	1		AAEVLSDTT	1		AAEWGRSGH	3		AAVSGLPCV	5		AASKHVSFM	8		AEVQWPGAR	1		AEVRGMYQT	4		ALPGRNVWL	1		AINGVWAYW	1		AKPWAQYPR	4		AIPAQSLYL	1
AAAHSSVPK	1		AAFDFAVSV	9		AAEWVYVFT	5		AAWGGRRWD	3		AASKRSKLA	1		AEVTYSSYG	7		AEVVVAPVK	11		ALPGRSIFF	25		AIPARSLFL	1		AKQRVTEKM	1		AIPARSLYW	114
AAAIAWWAM	1		AAFELPLFL	9		AAFCQMIAV	8		AAWRTFTSR	8		AASKRYKLA	7		AEYLTDLVR	2		AFAARSIEA	7		ALPGRSIYF	1		AIPARSLYW	3		AKRHPCSPC	3		AIPSRTRWL	379
AAAICCTYV	1		AAFELTAWA	2		AAFCSNVSW	7		ACCSLRSAI	16		AASLFSWRA	8		AFACWFPMM	1		AFCSSIHAT	1		ALPGRSLWL	10		AIPHRSLLL	1		AKSHRSLFM	3		AIPSRTSGL	1
AAAICFLSL	1		AAFGFSRQA	16		AAFGMSRLV	1		ACEVVEAAV	1		AASPSTNKR	7		AFGCVLCTV	1		AFGFRGLII	6		ALPGRSLWM	1		AIPPRTRWL	1		ALACRTVWL	1		AIQQFHIQC	8
AAAIIVSFR	1		AAFGGNLWH	1		AAFHALSLY	22		ACGDLHKRW	17		AASQKASDA	2		AFGGRLLLT	46		AFGGRLLLT	2		ALPGRSMFL	43		AIPSKTRWL	1		ALADRSLCL	2		AIRCLDPVF	1
AAAIKPPIS	1		AAFGNIAGR	13		AAFHDTRSM	8		ACGQLTYTG	1		AASRCLHRS	4		AFIVGDSAY	2		AFGLEAALK	3		ALPGRSVFL	1		AIPSMTRWL	1		ALADRSLPL	1		AIVCSLKPQ	4
AAAILYKPW	2		AAFGTSLGG	5		AAFHLNVLT	9		ACLHAVRGG	7		AASRWPSGC	4		AFLRWALSM	3		AFGLQTLMS	7		ALPGRSVWL	4		AIPSRARWL	2		ALADRSLWL	54		AKARPFQII	23
AAAIPTMTS	2		AAFGVTSTS	7		AAFHSPYAK	1		ACLRPPLNV	3		AATEVSTAG	3		AFMNRRGMG	1		AFLARGKYC	1		ALPGRTIWL	2		AIPSRIRWL	3		ALADRTLWL	1		AKTESDKSY	2
AAAIQRIIV	1		AAFHSLFVT	5		AAFHVLSLY	1		ACNNESIVD	1		AATREHVRV	2		AFPGRSVWL	1		AFLNRSFYL	14		ALPGRTLFW	1		AIPSRNRWL	1		ALASRTLFW	12		AKYNPNLAT	2
AAAIVGKCM	1		AAFHTSALP	1		AAFKYRGVF	1		ACPVPSVPC	2		AATVCTYAS	1		AFPQAPFLV	7		AFLVSSRRC	3		ALPGRTLWL	10		AIPSRSRWL	4		ALAVDYTCS	1		ALADRSLWL	32
AAAIVHGVG	2		AAFIHSAPQ	17		AAFLELDDW	4		ACRGDPDGT	15		AATWFSPSE	9		AFPRGCLCV	1		AFPLRSIFF	2		ALPGRTVCL	1		AIPSRTGWL	1		ALAWTSVWL	1		ALAFTLEAA	1
AAAIVTVPK	1		AAFIPVRIA	3		AAFLGSIIG	8		ACSGFIDPL	8		AATYVWASF	2		AFPVRSLWL	1		AFPSPLWVF	7		ALPGRTVFL	1		AIPSRTLWL	2		ALDQCYYTM	1		ALASRTLFW	35
AAAKACAVE	1		AAFLCYTLG	6		AAFLNPIVV	6		ACVIPRSVN	2		AAVHPMASW	7		AFRSQPVPR	1		AFPWGSVWL	1		ALPGRTVWL	8893		AIPSRTRLM	1		ALGGRTLWL	8		ALAVDYTCS	11
AAAKKEFDG	1		AAFLGNLRS	1		AAFLSMGTG	1		ACWNYPHTR	20		AAVHRGKCS	7		AFTSVGQDH	1		AFPWRRVWL	1		ALPGSSIFF	2		AIPSRTRWL	5075		ALGKPTGQW	2		ALGGRTLWL	11
AAAKPGRVP	1		AAFMSAHHS	7		AAFMNKVSS	7		ACYCHCDLA	6		AAVIHTWCQ	5		AFWLRNRFA	1		AFPWRSVWF	1		ALPGWTVWL	7		AIPSRTWWL	1		ALLCRSVWL	1		ALGNCTCTE	6
AAAKYSSEM	1		AAFRLAKGV	4		AAFPGWNTV	2		ACYLAGDMC	2		AAVIILVLT	14		AGDDMTTSW	5		AFPWRSVWL	1		ALPHRSLWM	5		AIPSSTRWL	4		ALLRAKYPW	5		ALILLDHIW	4
AAALACNGL	1		AAFRVHIWC	1		AAFQFSRPS	3		ACYWHMSSG	14		AAVLHCMPM	3		AGEGQTTSE	7		AFRHLPFLS	10		ALPLRSVWL	1		AIPSWTRWL	1		ALLWRSVRL	1		ALPARSLLF	2
AAALAHQAR	1		AAFSAAFET	10		AAFQKCAGV	10		ACYYWDSLS	1		AAVNNRLHV	4		AGEPWLGPL	2		AFRLRSIFF	1		ALPMRSVCL	1		AIPWRSVWL	1		ALNWRSVWV	1		ALPCRSVWL	10
AAALALAVA	1		AAFSSTSGT	8		AAFQRLLFN	11		ADCVRAVQL	4		AAVPTWSSM	4		AGFRLMGNM	3		AFSERSLLI	1		ALPRRRVWL	1		AIPYRTRWL	1		ALPARSLLF	1		ALPCRTLWL	1
AAALAPDFL	2		AAFTELYNS	6		AAFRCKSVR	10		ADEGLIFHT	3		AAVRCSFRK	12		AGFWLMGNM	1		AFSFPLIVC	16		ALPRRSLFF	2		AIRREAFLV	1		ALPCRCVWL	2		ALPCRTVWL	1
AAALATVAE	1		AAFVAFDKM	4		AAFRQGRNE	2		ADGGRITRN	1		AAWLLVSMP	4		AGGFRPELM	9		AFTCRSLWL	1		ALPRRSMWL	1		AIRSRTRWF	1		ALPCRRVWL	1		ALPDRTLFM	1
AAALCSYIS	1		AAGANVMET	7		AAFRWWDFM	10		ADIRLFWPG	32		AAWSRYKPK	4		AGGREGLSQ	1		AFVMGSLAY	1		ALPRRSVWL	5		AKAGHRYRL	11		ALPCRSVWL	25		ALPDRTVWL	1
AAALCVNHS	1		AAGAQHFAV	3		AAFVLTIRY	6		ADLFVQDDG	15		AAWVPSCPT	3		AGGSWRLLS	1		AFVMWPRFS	28		ALPRRTVWL	3		AKARHRYRL	1		ALPCRTVWL	3		ALPERSLVF	30
AAALILCPR	1		AAGCFAVAS	6		AAFVTFWYS	20		ADLQRGRRL	2		AAYNAYHDP	3		AGKYGRMLL	4		AFWHPFPSW	8		ALPSRSVWL	6		AKARPFQII	49		ALPCSSVWL	1		ALPFRSVWM	4
AAALKPWRS	1		AAGCGISRI	6		AAFWRVIVK	5		ADMEQVGPS	5		AAYQLLDQV	6		AGLCRSYPI	1		AGAHLSAPK	2		ALPSRTVWL	1		AKRLRLIVD	1		ALPDRTLWL	4		ALPGLPRFL	1
AAALKTTAT	1		AAGCHGTAS	6		AAGCRCLTR	2		ADPMVAILL	5		AAYSNSSMA	1		AGLPMFFKL	6		AGDGCRSVS	1		ALPVRSLWL	19		ALADRSLWL	2		ALPDRTMWL	1		ALPGLTVWL	1
AAALLDPRH	1		AAGCRWAST	2		AAGCSYVLG	3		ADQVFMAVM	5		AAYSNSTMA	27		AGLRSCVMK	8		AGHMTRLLI	2		ALPVRTVWL	3		ALAGRTLWL	1		ALPDRTVWL	8		ALPGQTVWL	1
AAALLGNAS	1		AAGDIILGW	3		AAGDAWGCT	9		ADRGLQELD	1		AAYWGGTKT	5		AGLSLIMQA	7		AGKLFSFVS	5		ALPWGSVWL	2		ALAKNKLTS	1		ALPERSLIF	4		ALPGRAIWF	1
AAALLGPRN	1		AAGDNGPGY	4		AAGDSTLST	1		ADRNFSRQN	15		ACADRLSAA	5		AGMRILDYR	1		AGKPHPFPS	1		ALPWKSVWL	17		ALALWTVRR	1		ALPERSLLW	10		ALPGRCVWL	1
AAALLTVRS	1		AAGEARNRH	1		AAGDYFSVL	5		ADRRSYTFS	1		ACALCRTQM	2		AGNHLMWPG	5		AGLAPSVRA	8		ALPWMSVWL	10		ALGEMIFYE	1		ALPERSLVF	1		ALPGRIVWL	2
AAALMTGPK	1		AAGEPPVLS	2		AAGESSRDG	9		ADSHSAPFW	4		ACALMRFPL	5		AGNLLFWPG	7		AGLMQSVES	8		ALPWRCVWL	14		ALGGRSLFL	2		ALPFRSVWM	4		ALPGRSIFF	4
AAALNLTSL	1		AAGEVLVHR	5		AAGFASGVK	5		ADVLGCNTE	3		ACASMTRVA	2		AGPFPLRCV	1		AGLPMFFKL	1		ALPWRGVWL	4		ALGGRTLWF	2		ALPGLTVWL	5		ALPGRSLVF	1
AAALQRILM	2		AAGFTYSGV	5		AAGIFRGYR	7		ADVVQQRTT	2		ACAWYRFWE	4		AGPKPSVIT	7		AGMDIHLQG	1		ALPWRIVWL	2		ALGGRTLWL	492		ALPGPIVWL	1		ALPGRSLWF	1
AAALRCGMY	1		AAGGCPCPF	15		AAGLCVGYC	4		AEAQQWWAT	1		ACCGSVLVA	1		AGPQRSLWL	1		AGNLLGPST	6		ALPWRNVWL	7		ALGGWTLWL	1		ALPGPTVWL	1		ALPGRSLWL	1
AAALSCLHT	1		AAGGDRSQL	9		AAGLFASRS	10		AEASTIHRL	12		ACCLAVPLV	8		AGPRVPFFK	2		AGPGRTLLL	1		ALPWRRVWL	6		ALGRRTLWL	1		ALPGQTVWL	11		ALPGRSMFL	10
AAALSWVNS	1		AAGHACTCG	5		AAGLGYASI	3		AEFRALVEL	1		ACCVPQLPL	1		AGPSLVNQL	5		AGPNLLHRR	7		ALPWRSAWS	1		ALLWPPRMV	4		ALPGRAVWL	3		ALPGRSVFL	3
AAALTGFVD	1		AAGHRDSSG	10		AAGLRLRDV	3		AEGFLAPRT	1		ACDFGRDIL	5		AGPSRSVFL	1		AGPQASLTW	10		ALPWRSERL	1		ALLWRSDFM	1		ALPGRCVWL	3		ALPGRSVWF	1
AAALTNYET	1		AAGIHRCGV	6		AAGNVMCSE	10		AEGFLVPRI	11		ACDSLTKWI	7		AGQWGRLLK	29		AGPRVLFFK	1		ALPWRSEWL	4		ALPARTVWL	1		ALPGRIVWL	10		ALPGRSVWL	7
AAALVQLLG	1		AAGISPSLV	13		AAGNWTSHL	26		AEHGDFLTS	4		ACEDRNVLS	7		AGRFARLLS	1		AGPRVPFFK	16		ALPWRSGYY	1		ALPCRSIFF	1		ALPGRPVWL	1		ALPGRTFWL	1
AAALWSTRK	1		AAGLCQTWI	2		AAGQDGHMA	1		AELSRLSAL	7		ACFDISSHS	12		AGRFERLLS	7		AGPSRSVFL	93		ALPWRSLFL	2		ALPCRSVWL	10		ALPGRSFFF	1		ALPGRTIWL	3
AAALYSESV	1		AAGLGLWGR	1		AAGQLGVSL	1		AELVCPTGG	3		ACFRRTKCN	2		AGRFGLLLS	1		AGRFGQLLS	1		ALPWRSLLF	1		ALPDLTVWL	1		ALPGRSIFF	38		ALPGRTLFF	1
AAAMEGNRA	1		AAGLKEASE	24		AAGRQPAGD	1		AEPYIGGVL	7		ACFRYKICK	2		AGRFGQLLS	5		AGRFGRLLL	1		ALPWRSLWF	2		ALPDRTLWL	1		ALPGRSLFL	1		ALPGRTLIF	1
AAAMGLISY	1		AAGLLESRL	3		AAGRRCGSA	5		AERLACSRR	5		ACGCSLQQG	5		AGRFGRLLL	1		AGRFGRLLS	1679		ALPWRSLWL	36		ALPERSLIF	5		ALPGRSLLF	2		ALPGRTLLF	1
AAAMGSFFD	1		AAGLPRGQS	1		AAGRSAAGA	7		AERNKAAQV	1		ACGDVRPRS	6		AGRFGRLLS	7648		AGRFGRLMF	109		ALPWRSLWV	2		ALPERSLVF	1		ALPGRSLLW	4		ALPGRTVFL	1
AAAMGSVLN	1		AAGLQRNIS	3		AAGRSPTTS	2		AEVCLPRIE	16		ACGEEPCTT	5		AGRFGRLLW	1		AGRFGRVLS	1		ALPWRSMWL	1		ALPERSVWL	1		ALPGRSLWL	15		ALPGRTVVF	1
AAAMGVRAF	1		AAGLSATVS	6		AAGSRSSSS	2		AEYWLPLTA	2		ACGHSGRAS	2		AGRFGRLMF	1		AGRFGWLLS	2		ALPWRSVFL	13		ALPFRSVWL	1		ALPGRSMFL	62		ALPGRTVWL	3276
AAAMIGGKV	1		AAGMLCSLD	5		AAGSSQGLS	4		AFAGRLLLI	1		ACGKVLADQ	1		AGRFGRLYT	1		AGRFRWLLS	1		ALPWRSVGL	4		ALPFRSVWM	1		ALPGRSVFL	3		ALPGRTVWP	1
AAAMIKTST	1		AAGMLMRSS	13		AAGSVRSQS	19		AFAMTKKCS	1		ACGLRAHQM	4		AGRFGRMFS	1		AGRRTNAFS	7		ALPWRSVWG	1		ALPGGTVWL	1		ALPGRSVFM	1		ALPGSSLWL	1
AAAMIVCPW	1		AAGMLRFQT	2		AAGTWIVVE	1		AFARMGLGG	1		ACGLSLLLT	11		AGRFGWLLS	4		AGRSGSLMF	1		ALPWRSVWL	19241		ALPGLTVWL	2		ALPGRSVWL	24		ALPGWTVWL	4
AAAMLDVIG	1		AAGMSGFSG	4		AAGVTVFYT	13		AFEWRRLMS	1		ACGPHSEQT	3		AGRFRRLLS	4		AGSFMLQGN	3		ALPWRTLWL	13		ALPGQTVWL	3		ALPGRTACL	1		ALPHHTLLM	1
AAAMLPVQM	1		AAGMSWSST	1		AAGWKRSSC	1		AFEWRRSRS	4		ACGSSLASG	9		AGRFVLLLS	1		AGSMVSVVT	16		ALPWRTVWF	1		ALPGRAVWL	1		ALPGRTFWL	1		ALPHRTLLM	91
AAAMTAQYG	1		AAGNPYASN	2		AAGYMVFQW	4		AFGARLLLT	1		ACGSYTLTM	5		AGRFVRLLS	2		AGSVCSESL	20		ALPWRTVWL	4		ALPGRIVWL	1		ALPGRTIWL	4		ALPHRTRWL	3
AAAMTTWCT	1		AAGPVLQRL	2		AAGYRCPGS	2		AFGERLLLT	1		ACHPNRRVV	2		AGRFWRLLS	4		AGSVFIFSL	3		ALPWSCVWL	1		ALPGRNLWF	2		ALPGRTLFF	1		ALPIALTEV	1
AAANFSMQD	1		AAGQCLRSL	11		AAGYRVAEQ	5		AFGFAFFCM	12		ACHPTSNQI	8		AGRGTRIGY	5		AGVSNALTS	1		ALPWSSMWL	1		ALPGRSGWL	1		ALPGRTLFW	10		ALPLRSVFM	1
AAANFSPTM	1		AAGQLVMMG	2		AAHALASLT	1		AFGGPLLLT	1		ACHWSWGYM	9		AGRIGRMLS	1		AGWSRVVTK	9		ALPWSSVWL	10		ALPGRSIFF	1		ALPGRTLIF	2		ALPLRSVWL	4
AAANGSMAL	1		AAGQVLKNQ	3		AAHDAIVPY	8		AFGGRFLLT	2		ACIFGVLLR	1		AGRLGRLLS	3		AGYCTTILR	6		ALPWTSVWL	1		ALPGRSLWL	2		ALPGRTLLW	2		ALPNRWVWL	2
AAANHPART	1		AAGRTPVGI	1		AAHFLLMVV	24		AFGGRLIRL	1		ACILLGQGL	9		AGRNWSSDD	6		AHFGLQLFA	1		ALPWWSVWL	3		ALPGRSMFL	21		ALPGRTLWF	2		ALPRRGIWL	1
AAANMLVCW	1		AAGRVSAVS	9		AAHGLVTSK	6		AFGGRLLLT	1970		ACKAIRNGT	6		AGRSAWPSR	9		AHFGLSLFA	7		ALQRRSVWL	2		ALPGRSVFL	3		ALPGRTLWL	10		ALPRRSARL	1
AAANMNCHC	1		AAGSCGTRV	1		AAHGPHVSK	4		AFGGRSLLT	1		ACKIMVSMT	5		AGRSGRLLS	1		AHFGLSLFP	1		ALSLVQPNK	11		ALPGRSVWL	9		ALPGRTMWL	1		ALPRRSVWF	1
AAANQLWSF	1		AAGSEFVSL	7		AAHGWARFF	12		AFGNQGFRT	8		ACKPIHCSH	5		AGRVGRLLS	1		AHGRVVDWL	4		ALTGRALWL	10		ALPGRTFWL	1		ALPGRTVCL	9		ALPRRSVWL	11
AAANTRTAG	1		AAGSRTLGL	8		AAHIPAEPL	4		AFGRRLLLT	1		ACKVMFSIL	5		AGRVRPLLF	1		AHPGVNSMN	2		ALTPLLLVR	1		ALPGRTLIF	1		ALPGRTVFL	6		ALPRYRCMD	4
AAANWLSVR	1		AAGSVGFSN	5		AAHITTVSY	11		AFGVRLLLT	1		ACLDLCGRK	1		AGRYGRLLS	2		AHPHVPRRN	8		ALTPRSVWL	1		ALPGRTLWL	2		ALPGRTVLL	1		ALPSQTVWL	1
AAAPFGHCK	1		AAGTAAGSK	2		AAHKPALVL	3		AFHESDHVG	3		ACLDLSGRK	6		AGSCVKYLS	1		AHWNSLMPL	3		ALTPTTLLL	1		ALPGRTVCL	12		ALPGRTVRP	1		ALPSRSVWL	3
AAAPGFSFG	1		AAGWFSCRL	13		AAHLITPRV	21		AFISQWTPS	3		ACLEIMPLK	10		AGSCWGWLI	2		AIAFRLLVS	9		ALTQRSLWL	2		ALPGRTVFL	9		ALPGRTVWL	17920		ALPVRSLMF	1
AAAPLLYAT	1		AAGWSLMIG	9		AAHMSRVSS	14		AFKEVPFPC	8		ACLGLPFCI	1		AGTFGWSTA	1		AICPERISD	4		ALTWRSVWL	5		ALPGRTVWL	4369		ALPGWTVWL	13		ALPVRSLWL	4
AAAPVAGPR	1		AAGYLILLK	4		AAHMTLVLL	3		AFKKVLLSQ	9		ACLGSLFQN	10		AGTGDRGLA	3		AIDGVVEYS	2		AMADRTLFL	1		ALPGWTVWL	4		ALPHRSLFM	1		ALPVWLPLT	1
AAAQKECPM	1		AAHFNSGYS	8		AAHMVILGA	7		AFLLPTLVF	13		ACMQVSCHR	5		AGVLWHDGG	1		AIGVRTLLL	1		AMAPRMLLL	1		ALPHRSLWM	1		ALPHRSLWM	4		ALPWGSVWL	6
AAAQPFRHS	1		AAHGLGLEF	1		AAHNPAMHL	1		AFLYTGPRR	1		ACNDRHLDR	7		AGVTLMTVP	5		AIIRDNVLT	2		AMAPRRLLL	1		ALPHRTRWL	1		ALPHRSLWV	1		ALPWKSEWW	1
AAAQPYTRP	1		AAHHHRLLR	3		AAHQADFDL	1		AFNRRTSGM	2		ACNLLRTDD	14		AGVVMCMGD	3		AILGFIDPS	13		AMAPRSLLL	1		ALPLRSVWL	8		ALPLRSLFF	1		ALPWKSVWL	16
AAAQTGAHS	1		AAHICPYPG	2		AAHQAGSGM	1		AFNWNTPSF	4		ACNTLTATV	6		AGWDSQISC	1		AIPAQPLYW	1		AMAPRTLLL	898		ALPRLTVWL	1		ALPLRSVCL	1		ALPWMSVWL	1
AAAQTGQSL	1		AAHISRHAS	2		AAHRLIRPP	1		AFPTLRDSK	6		ACQCCAHHM	5		AGWLGLLSE	2		AIPARSLFL	1		AMAPSTLLL	1		ALPRRSVWL	16		ALPLRSVFM	1		ALPWRCVWL	10
AAARARVSL	1		AAHKFHLEM	11		AAHRSSRTL	1		AFQPGLWYH	5		ACQYAPLAS	1		AGWQGLALL	1		AIPARSLYW	154		AMAQRSLWL	1		ALPRVPDVM	5		ALPLRSVWL	7		ALPWRGVWL	4
AAARDRLAF	1		AAHKIRGPS	12		AAHRVGQRL	10		AFQRCGMPW	2		ACRCNGGVT	2		AGYGIESAG	1		AIPFRTRWL	1		AMASRTLLL	2		ALPSRSVWL	4		ALPNRWVWL	2		ALPWRIVWL	2
AAARESLTL	2		AAHKRYQSQ	17		AAHSCRLVA	3		AFRSWGGPV	1		ACRESRANR	6		AGYYRMYKA	8		AIPIRTVVF	1		AMIQRSLWL	7		ALPSRTRWL	1		ALPRRSLWM	2		ALPWRNVWL	9
AAARGHSCP	1		AAHLDQYSR	15		AAHSGFLTG	4		AFRTTGAIS	6		ACRRILRTE	3		AHALVSKCI	3		AIPSGTRWL	1		AMKGMASRC	1		ALPSRTVWL	2		ALPRRSVWL	36		ALPWRRVWL	7
AAARHVLLP	1		AAHLGCPPN	3		AAHVHCSTH	1		AFRVRALPR	4		ACRRVASPS	7		AHSFNLPPS	4		AIPSKTRWL	2		AMLDRTLCL	1		ALPVRSLWL	4		ALPRRTVWL	4		ALPWRSEWL	10
AAARLAPST	1		AAHLHSLLA	1		AAHYCWKGM	6		AFSFDFIYS	1		ACRVFSFPS	4		AHTSSPTLM	2		AIPSRNRWL	1		AMLGRSMFL	1		ALPWEIWRG	1		ALPSRSVWL	6		ALPWRSLFL	5
AAARLAVWR	1		AAHMEASTG	4		AAICSCVRK	1		AFSVWQAGE	1		ACSCRWPRW	6		AHWKTKQTA	3		AIPSRSRWL	1		AMPDRTLWL	2		ALPWGSVWL	1		ALPSRTVWL	3		ALPWRSLLL	4
AAARPRILE	1		AAHPHSEFD	6		AAIDSTDYS	2		AFSYLPRRG	1		ACSRLLLSY	5		AIALPYESW	1		AIPSRTRGF	1		AMPGRTVWL	1		ALPWIFTLG	1		ALPVRSLWL	26		ALPWRSLMF	1
AAARPYSRA	1		AAHPILVTS	14		AAIECASSR	3		AFTERIGLS	4		ACTDLARAA	2		AIENSDLTT	8		AIPSRTRWL	995		AMSMKFTRS	12		ALPWKSVWL	12		ALPVRSVWL	1		ALPWRSLWF	1
AAARQPDSL	1		AAHQFGRTR	4		AAIFSFIDI	1		AFTKINEMC	1		ACTDWNNFR	12		AIGFLPPPC	3		AIRMSPYFS	3		AMTGRSMFL	2		ALPWKTVFL	1		ALPVTVEYT	1		ALPWRSLWL	13
AAARQSDSL	1		AAHQSQSTM	1		AAIFSWPGL	1		AFTQGFSSI	1		ACVIRRFPV	17		AIGQSYCIQ	2		AISLKLHRP	1		AMTHRSLWL	3		ALPWMSVWL	6		ALPWGSVWL	6		ALPWRSMWL	8
AAARRRSAV	2		AAHRASLLP	3		AAIGFLLPL	11		AFVERLLLS	1		ACVTPRKPL	3		AILPVLPAS	2		AITQRSLWL	1		AMTKRSLWL	3		ALPWRCEWF	1		ALPWKSVWL	29		ALPWRSVCS	1
AAARRYLPL	1		AAHSTSCCP	2		AAIGFRTEW	18		AFVQRWKMS	7		ACWDSGMFM	13		AINGKSYPV	2		AKACLWWME	3		AMTLWSVNA	1		ALPWRCLWL	1		ALPWMSVRM	1		ALPWRSVFL	19
AAARSIGYE	1		AAHVCNLMQ	10		AAIGGSGCE	3		AFWELFYLL	2		ACWVSMNIL	7		AIPARSLYW	5		AKARPFQII	74		AMTQCSLWL	5		ALPWRCVWL	15		ALPWMSVWL	10		ALPWRSVFM	3
AAARSIKWS	1		AAHVHGPNS	1		AAIGQFLMR	2		AFWFGFIYF	1		ADAFEGLSL	5		AIPARTRLL	1		AKEDGSSYA	9		AMTQGSLWL	1		ALPWRGVWL	3		ALPWRCVWL	35		ALPWRSVGW	1
AAARSLVRL	1		AAHVHVQGL	2		AAIKLFDDQ	3		AFWPSGSSW	1		ADARIAWPV	1		AIPCRSRWL	1		AKGCCVPRT	1		AMTQHSLWL	4		ALPWRIVWL	1		ALPWRGVWL	5		ALPWRSVLF	4
AAARSSVMR	1		AAIDRKGAG	7		AAILNLGLR	1		AGAGLQMEA	3		ADCKMWLGT	1		AIPERTLWL	1		AKGSCVPRT	10		AMTQLSLWL	2		ALPWRNVWL	5		ALPWRIVWL	2		ALPWRSVRG	1
AAARSTLPL	1		AAIDRTGAG	1		AAILQYRVE	1		AGALYSASA	6		ADEVWDFTG	7		AIPFRSVWM	1		AKGVSGMSM	4		AMTQRLLWL	4		ALPWRREWL	1		ALPWRNVWL	10		ALPWRSVRL	11
AAARSVVVD	1		AAIFLHEKE	6		AAILSMRAL	2		AGANSVLDP	2		ADFLFARMC	1		AIPFRTRWL	4		AKLFLCIIS	1		AMTQRSLCL	9		ALPWRRLLL	1		ALPWRRVWL	16		ALPWRSVWL	27759
AAARSWAVS	1		AAIFRHSML	12		AAIRKRRAV	1		AGATEALLL	4		ADFLYARMC	10		AIPGRTLFI	1		AKTQRSLGL	1		AMTQRSLFF	1		ALPWRRVWL	4		ALPWRSAGL	1		ALPWRTVFL	2
AAARTEFFY	2		AAIFWAWYE	4		AAIRKRWAE	8		AGAWGMSRM	4		ADGIFLPTN	20		AIPGRTLIF	1		AKVEPGRLS	6		AMTQRSLFL	1		ALPWRSEWL	7		ALPWRSAWL	7		ALPWRTVWL	12
AAARWQASA	1		AAIHGSKLG	2		AAISNGVQQ	16		AGDNGVISL	8		ADGLRVRWT	6		AIPHRSLEL	1		AKYESPNTL	7		AMTQRSLLL	1		ALPWRSGWL	3		ALPWRSERL	1		ALPWSSVWL	12
AAARYHPII	1		AAIKIQVLV	13		AAIVLAFGN	1		AGDRGAINA	15		ADGRVTSER	3		AIPPRTRWL	4		ALADRSLWL	5		AMTQRSLRL	7		ALPWRSLFL	1		ALPWRSEWL	21		ALPWTSVWL	4
AAASASQGI	1		AAILRFDWK	3		AAIVRQRIK	15		AGEHRPHSP	4		ADINARTGS	6		AIPQRAVFF	1		ALAFDYTCS	1		AMTQRSLWL	6132		ALPWRSLWF	2		ALPWRSEWV	1		ALPWWSVWL	5
AAASCVSVS	1		AAILTSYVV	6		AAIWHAPAS	6		AGESLVCRG	8		ADINRTLSP	6		AIPSKTRWL	2		ALAKRSVWL	1		AMTQRSLWM	9		ALPWRSLWL	11		ALPWRSIFF	1		ALQRWGVWL	1
AAASFSSMT	1		AAIMAGART	10		AAKCCHLRS	1		AGFRLMGNM	228		ADIRLFLTV	3		AIPSMTRWL	2		ALARRSVWL	1		AMTQRSLWS	2		ALPWRSLWM	2		ALPWRSIFM	1		ALSKPFRWY	3
AAASGQDTG	1		AAIMMISPS	5		AAKEASVGS	1		AGGFGPELM	1		ADLGNRPAY	4		AIPSRARWL	1		ALASLTLFW	1		AMTQRSMFL	2		ALPWRSMWL	2		ALPWRSKFL	1		ALSRRSVWL	1
AAASQANPT	1		AAIQSTSRI	1		AAKGNLTVS	4		AGGFRPELM	379		ADLHKTITF	4		AIPSRIRWL	4		ALASRTLFF	1		AMTQRSMWL	1		ALPWRSVCL	2		ALPWRSLFL	9		ALSWRTVLL	1
AAASQIFLK	1		AAIQYTSRI	7		AAKGTGLPW	16		AGGFRSELM	1		ADLLMMYVA	6		AIPSRNRWL	1		ALASRTLFL	2		AMTQRTLWL	1		ALPWRSVFL	19		ALPWRSLLF	1		ALTGRALWL	42
AAASSYVPL	1		AAIRTATRL	1		AAKHINLVS	17		AGGMFTFWT	10		ADNMVGRLL	12		AIPSRSRWL	6		ALASRTLFW	121		AMTQSSMRL	1		ALPWRSVWL	24091		ALPWRSLLL	3		ALTGRSKWL	1
AAASTLITT	1		AAIRWPVYV	9		AAKIKLAPV	1		AGIHLMWLG	1		ADPDLSKLN	3		AIPSRTGCL	1		ALASRTVFL	1		AMTSRSMFL	1		ALPWRTLFL	2		ALPWRSLWF	1		ALTGRVLWL	1
AAASVVAAR	1		AAIVLVSSC	6		AAKLAARLW	8		AGIRILDYR	1		ADPYCPSMT	1		AIPSRTRCM	1		ALAVDYTCS	20		AMVDRSLWM	1		ALPWRTLIF	1		ALPWRSLWL	71		ALTMRVSPW	2
AAASYLHSS	1		AAIYCPGQN	1		AAKLSIFWN	11		AGKFGRFVN	7		ADPYYPSMT	7		AIPSRTRGL	3		ALAVVLWCT	21		AMVDRTLWL	22		ALPWRTLWL	1		ALPWRSMWL	16		ALTWRRVWL	1
AAASYVPRK	1		AAIYCQGQN	4		AAKQTPAVV	2		AGKYGRMLL	237		ADQLHYLWF	7		AIPSRTRKL	2		ALAWRGVWL	1		AMVRLEPQW	1		ALPWRTMWF	1		ALPWRSVCF	1		AMAGRSIFL	1
AAATIVSCW	1		AAIYWRVGI	7		AAKRMEHRG	3		AGLLQLSCG	7		ADQLPRIFW	8		AIPSRTRWL	9192		ALAWRSVFL	1		AMVSSPWSK	3		ALPWRTRWL	2		ALPWRSVCL	3		AMAGRSLFL	1
AAATLAFGD	1		AAKAWADML	3		AAKSGRISD	3		AGLLTAMNL	1		ADRELRCST	42		AIPSRTWWL	2		ALAWRSVWL	2		ANLETAVNT	1		ALPWRTVFL	1		ALPWRSVFL	74		AMAGRSMFL	1
AAATLGRNF	1		AAKAWANML	1		AAKSPRTLI	5		AGLPIFFKL	1		ADRGRQSSR	3		AIPSSTRWL	5		ALDSIPPRY	1		ANLLGLMGL	23		ALPWRTVWL	6		ALPWRSVFM	2		AMAPRTLLL	296
AAATLPDHE	1		AAKFAAVYW	1		AAKVIRKSA	12		AGLPMFFKL	363		ADRMAWRRM	8		AIPSWTRWL	1		ALELSSLWG	8		APSVELRLW	1		ALPWSSVWL	6		ALPWRSVRF	1		AMCYDDTCG	1
AAATSSMMW	1		AAKGFEKPA	1		AALCAQGGS	3		AGLRARHRL	6		ADSCPNDQE	25		AIPWRSVWL	1		ALEPSQVIG	9		APYSILPMP	22		ALPWWSVWL	7		ALPWRSVRL	15		AMDSRSLFF	1
AAATTVDSD	1		AAKGNWVLS	12		AALCNGLSS	8		AGMNGSRAA	6		ADSLAPNGW	4		AIPYRTRWL	4		ALFCAGYRL	18		ARERPRTED	1		ALTGRALWL	44		ALPWRSVWL	55906		AMEARTLWL	1
AAATVRKLW	1		AAKGVTDNV	17		AALCTGLSS	1		AGMRILDYR	169		ADSLKGWPT	1		AIRILRVLG	3		ALFFYRQMG	2		ARIWRTGEV	1		ALTQRSLGF	1		ALPWRTLLW	1		AMEPRTLVL	2
AAATWRSGK	1		AAKIRRYHA	2		AALDTPPAF	10		AGMRILYYR	1		ADSLRMATQ	10		AIRKAHWAS	2		ALFRMLRVF	4		ARLLGHFGW	1		ALWRWLMVV	4		ALPWRTLWL	9		AMIQRSLWL	1
AAAVDRTES	1		AAKLKMTLY	9		AALDVGVFD	6		AGMRLFRPQ	17		ADSPNRLDV	4		AISRSESVC	3		ALFRSGHMT	1		ARLLGLLQY	1		AMAPRTLLL	144		ALPWRTVWL	15		AMLCVCLDI	1
AAAVDTSLV	1		AAKNDPVRE	5		AALEAMAGG	2		AGMRRFRPQ	1		ADSYASFLT	12		AISSRLGRF	1		ALGGRTLWL	1		ARLMGYLGF	2		AMASRTLFL	1		ALPWSSVWL	19		AMNQRSQRL	1
AAAVEAFEL	1		AAKRKLRRF	2		AALERRLEP	3		AGMWLFRPQ	1		ADTGSGPCL	1		AISSWLGRF	5		ALGRLARVA	9		ARLYPWRIW	19		AMATRTLLL	1		ALPWTSVRL	1		AMPDRSLFW	14
AAAVGTLLK	1		AAKSLLNRS	4		AALETPPSM	8		AGNDGHGFA	5		ADVCSRPIV	3		AITCYNGQW	1		ALGTGNTLC	13		ARLYPWWIW	1		AMAWRSVWL	1		ALPWWSVWL	11		AMPDRTLWL	2
AAAVISKVV	1		AAKSVKLFT	1		AALETTPSM	1		AGNHLMWPG	162		ADVHYLIGV	3		AITHRSLWL	1		ALHNIAYLT	5		ARPDVPLRS	18		AMCNVQGSK	4		ALQFSILRP	6		AMPFCEGMD	1
AAAVLSVQS	1		AAKTLRTHS	3		AALFGARVR	1		AGNHLMWSR	1		ADWHMLLRT	6		AIYGLTCTS	4		ALLEPPNTN	1		ARQEQDWNG	11		AMDGTSEIG	1		ALRSVIRDG	5		AMPVQTVWL	1
AAAVMRMYA	1		AAKWPSVTN	1		AALFGTPTV	29		AGNLFFWPG	1		ADWLPESNM	3		AIYGWYSVN	2		ALLEPQNTN	12		ASGYYGRLI	1		AMNALDRNN	1		ALRWRSVWL	1		AMPWRSVWL	1
AAAVPDGLV	1		AALADSSSY	3		AALFGYSSR	5		AGNLLFWPG	258		ADYGELGLD	2		AKARPFQII	133		ALLGWDRVT	7		ASLCATNVR	1		AMPARSLFL	1		ALSETGLNK	7		AMPWSCVCL	1
AAAVPTEAI	1		AALAQSWGG	5		AALFRIFPD	3		AGNLLFWPW	1		ADYSASSGS	24		AKARTFQII	1		ALLMHVTTT	12		ASPARSMFF	1		AMPDRTLCL	1		ALSHRSLFL	1		AMSLRSLWL	1
AAAVPTSVC	2		AALDKLESW	3		AALFVFCGC	4		AGNLLLWPG	1		AEAFMGSPM	5		AKASPFQII	1		ALMVTGEQI	1		ASPDRSLFL	1		AMPDRTLWL	1		ALSWRSVRL	2		AMSVLLMFV	1
AAAVPYVDG	1		AALDKRWCI	7		AALGGGVFG	2		AGNQLMWPG	1		AECHVWKFT	1		AKATSVSSA	2		ALPARSLFL	1		ASPGRTVWF	1		AMPDSSLWL	1		ALSWRSVWF	1		AMTERSLWL	2
AAAVRASGG	1		AALDLIFHL	1		AALGQSAVT	2		AGNYLMWPG	1		AECKSLAWF	7		AKDRGNMSV	3		ALPCISVWL	1		ASRFGRLLS	1		AMPERSLWL	1		ALSWRSVWM	1		AMTHRALFL	1
AAAVRNSTL	2		AALDRLESW	1		AALGRSWYL	1		AGPKTASLG	40		AECSLPPLG	1		AKEMVSRPG	2		ALPCRSAWL	1		ASRRVDHSE	7		AMPGRSIFL	2		ALTGRALWL	8		AMTHRSLWF	1
AAAVTSRCF	2		AALDTRWCI	1		AALGSALPP	2		AGQRRRLLK	1		AEEMHRAST	1		AKHFPRGVC	1		ALPCRSLFL	1		ASTARSLFL	1		AMRIINAPM	11		ALTRNLWRL	1		AMTHRSLWL	1
AAAVVRDMN	2		AALEKQPGY	2		AALGSGLAD	4		AGQWGRLLK	218		AEESLSPLS	15		AKIGCCLSD	6		ALPCRSVCL	1		ASTKLLGHF	1		AMSGRSMFL	2		ALVWLLRLT	3		AMTKRSLWL	2
AAAWAPCPN	1		AALESVVVL	7		AALGSILHG	1		AGQWWRLLK	1		AEFMSGRMV	13		AKIYQNSTN	1		ALPCRSVWL	23		ASWFDFIYS	174		AMTHRSLWL	9		AMADRTLLL	1		AMTLRSLWL	1
AAAWCSCRG	1		AALFDLFSK	6		AALGTPPSM	1		AGRFERLLS	1		AEGSSGYGV	3		AKKLLRRFY	1		ALPCRTFWL	1		ATCAGQVTM	1		AMTLRSLWL	1		AMAERSLFL	1		AMTPRTLFL	1
AAAWERGLT	1		AALFLFLGG	6		AALHCAELR	3		AGRFGLLLS	1		AEGYDRCRL	23		AKLACSHGM	3		ALPCRTVWL	2		ATCARSLFL	1		AMTQCSLWL	4		AMAGRTLWL	1		AMTQCSLWL	3
AAAWFLFCT	1		AALFSSLGN	11		AALHIWKVD	6		AGRFGQLLS	3		AEKCTLVVA	1		AKPARSLFL	3		ALPCSSVWL	1		ATDRWLFSF	2		AMTQHSLWL	4		AMAHRTLWL	1		AMTQGSLWL	1
AAAWGSTSV	1		AALGGGVFG	1		AALHRGSGS	1		AGRFGRFFS	2		AEKLEPHTT	25		AKPDRTLWL	1		ALPDRSLFL	1		ATFKIHCTN	11		AMTQLSLWV	2		AMAPGTLLL	1		AMTQHSLWL	5
AAAWGSVGA	1		AALGGSGSF	4		AALHSTVKR	2		AGRFGRLLS	4073		AELKLHGTN	10		AKRDSLDTI	3		ALPDRTLWL	5		ATHGATGMS	1		AMTQRLIRL	1		AMAPRTLLL	938		AMTQLSLWL	2
AAAWGSWLS	1		AALGRVILM	28		AALIWRLGS	2		AGRFGRLYT	1		AELLYPPRV	18		AKRHAGPRC	1		ALPDRTVVF	1		ATHKASSGM	1		AMTQRLLWL	5		AMAPRTVLL	1		AMTQRAVFF	1
AAAWIAGKA	1		AALGSIQDT	4		AALKAGSRL	6		AGRFGWLLS	2		AELSAALSY	8		AKTRSLGTG	2		ALPDRTVWL	2		ATHSTIPRI	15		AMTQRPLWL	1		AMAPWTLFL	3		AMTQRLLWL	7
AAAWILWNL	1		AALGTEYSL	10		AALKPHKFL	3		AGRFVRLLS	2		AELWDCKSG	1		AKVFVYSRV	5		ALPERCLWL	1		ATLARSLFL	1		AMTQRRLWL	1		AMASRTLLL	1		AMTQRSLFL	9
AAAWPHRPS	1		AALGVDPGA	4		AALKSLSLT	4		AGRFWRLLS	1		AEMGLFILL	26		AKVWEMYTG	1		ALPERSLIF	5		ATNIWPTAK	8		AMTQRSLFL	5		AMEGRSMFL	1		AMTQRSLMF	2
AAAWPYFGF	2		AALHAAPTG	1		AALKVASLI	5		AGRFYCMLN	1		AEMQGLLPW	6		AKVYSKKDK	2		ALPERSLVF	106		ATPAHSLFL	1		AMTQRSLMF	1		AMGSVFPLC	2		AMTQRSLWL	7728
AAAWRYSSS	1		AALHAEPTG	4		AALLEWTDK	11		AGRGKYHNI	7		AENEHHWAG	2		AKVYSTKDK	1		ALPERSVFM	1		ATPAQSLFL	5		AMTQRSLWL	5826		AMIQRSLWM	1		AMTQRSLWV	1
AAAWWLRFS	1		AALHSRGST	1		AALLGSKNQ	2		AGRIGPLFS	1		AENQTNQAR	2		AKWYPSGRY	4		ALPERSVWL	1		ATPARLLFL	2		AMTQRSMFL	1		AMNRIVECP	3		AMTQRSMCL	1
AAAWYKCAI	1		AALIGFLMD	3		AALLGWTDK	1		AGRINDSDA	8		AEPELTTSS	6		AKYVFWRRL	1		ALPFRSLFL	1		ATPARSIFF	7		AMTQRSVFL	2		AMPDRSMWL	1		AMTQRSMFL	1
AAAYARASR	1		AALLANTWI	11		AALLLGHSM	12		AGSDVSPDR	6		AEQLARHVG	3		ALADRSLWL	6		ALPFRSVWM	5		ATPARSLFL	3757		AMTQRTLWL	2		AMPDSSLWL	1		AMTQRSVFM	1
AAAYAVGLI	1		AALLFKLQR	8		AALLRIIID	17		AGSGRMRSM	3		AEQQCPRMV	17		ALAKNCFQR	3		ALPGGTVWL	1		ATPDKTLWL	8		AMVDRTLWL	12		AMPERSVWL	1		AMTQRWLWL	2
AAAYGSDIV	2		AALLGMESI	1		AALLRRSKS	2		AGSMRLLLI	1		AEQQRPRMV	1		ALAQFLFGY	3		ALPGLTGLL	1		ATPDMTLWL	1		AMVGRTLFF	1		AMPGRSMFV	1		AMTQSSLWL	1
AAAYHKNYL	1		AALLLTSPR	3		AALLRWQGE	10		AGSMYMLQN	8		AERCLMRVG	2		ALAQFVMRL	1		ALPGLTVWL	2		ATPDRALWL	1		AMVSVHEYQ	1		AMPGRTAWF	1		AMTRRSLWL	2
AAAYLRLLM	1		AALLQWLTS	9		AALMLMSRL	14		AGSQKLDKA	4		AERVHSWEG	22		ALASRTLFW	1		ALPGPTVWL	1		ATPDRMLWL	4		ANITWQFAY	1		AMPGRTLFL	1		AMVDQTLWL	1
AAAYNTDMS	1		AALLTSSHY	5		AALMLTRWT	6		AGSRARCVN	1		AERWVLVLI	5		ALCETAAYS	1		ALPGQTVWL	1		ATPDRSLFF	1		ANLLGLMGL	63		AMPGRTVFL	1		AMVDRALCF	1
AAAYRGSVM	2		AALLYSRSR	5		AALMNSLTT	1		AGSRLLQYA	5		AESADGHHS	4		ALCYGYEVS	1		ALPGRAVWL	4		ATPDRSLFL	1		ANLMAFLDR	1		AMPPRTLLL	1		AMVDRALWL	1
AAAYRSTAY	1		AALMGVDLA	8		AALPLYRVK	3		AGSRMVSWD	1		AESLSRVPN	7		ALEVCRLVI	4		ALPGRIVWL	3		ATPDRSLFM	1		ANMGWVYSL	2		AMPQRLLLM	1		AMVDRRLWL	1
AAAYSEMQY	1		AALMLVLEV	5		AALPRPRMF	3		AGSVAARLT	5		AESVPRLTS	6		ALFLVAHVN	8		ALPGRNLWF	12		ATPDRSLWL	14		ANYGASAHK	1		AMRIINAPM	1		AMVDRSLWL	2
AAAYSRLLR	1		AALMREECR	9		AALPSSQSN	16		AGTENTGFT	8		AETRLFSWS	7		ALFMDHPRW	4		ALPGRNVWL	1		ATPDRTLCL	1		APPWVRFRT	1		AMRILEWRR	1		AMVDRTLCL	1
AAAYSYKSC	1		AALMVSHSF	4		AALQAYRHS	4		AGTESLHYL	14		AEVHEFGQR	4		ALGDSSASK	5		ALPGRSIFF	3		ATPDRTLFL	4		AQTLWFRLC	1		AMRLLPAPK	1		AMVDRTLFF	1
AAAYVYQSV	1		AALNCRPVM	14		AALQRRWRC	3		AGTIGRGRC	5		AEVNIPRPM	9		ALGDVLCWN	1		ALPGRSLLF	4		ATPDRTLWL	9232		ARCISRVVP	1		AMSQCRGSL	1		AMVDRTLFL	1
AAAYWRYLT	2		AALPSVIDD	15		AALRHVPAT	1		AGTLESNEI	1		AEWPCWAYP	1		ALGGRKLWL	1		ALPGRSLLL	2		ATPDRTMWL	1		ARGCLTIDN	5		AMSQCSLWL	1		AMVDRTLWI	1
AAAYYARRK	1		AALQLKQWD	7		AALRMGKLS	7		AGTMFSDTT	7		AEWRLARSI	10		ALGGRMLWL	1		ALPGRSLVF	2		ATPDRTQWL	1		ARLLGLLQY	6		AMTERSLWL	1		AMVDRTLWL	1360
AACAFVHGS	1		AALQYINTM	6		AALRVSDSC	9		AGVFRHEIG	1		AEWVFAHPI	3		ALGGRSLFL	2		ALPGRSLWF	4		ATPDRTRWL	1		ARLMGYLGF	55		AMTGRSMFL	3		AMVSQDSGR	1
AACALSAQE	1		AALRRSNCY	4		AALSCPRFH	2		AGVHMAFLG	4		AEYGPLHFN	17		ALGGRSLWL	1		ALPGRSMFL	23		ATPDRTVCL	1		ARLVCTSQM	3		AMTHRSLFL	1		ANLLGLMGL	10
AACARSLYS	2		AALRSGLRS	1		AALSLRKKR	11		AGVKPSLPS	2		AFAFTYLFD	17		ALGGRTLWL	1020		ALPGRSVFL	10		ATPDSTLWL	2		ARLYPWRIW	68		AMTHRSLWL	16		ANLMFQVTI	1
AACCDQSLM	1		AALRSLPEV	10		AALSRLAVC	5		AGVLVGTSH	1		AFAPRTLLL	1		ALGGRTRWL	1		ALPGRSVWL	11		ATPDTTLWL	1		ARNYPLHVV	4		AMTHRSVWL	1		ANPEVAEAF	1
AACCFIPIR	1		AALSGRLYG	2		AALSRQHHK	14		AGVMSRFSM	2		AFAQAYLNW	1		ALGGRTVFL	1		ALPGRTFWL	1		ATPDWTLWL	2		ARSDSSLFF	1		AMTKRSLWL	2		ANRFGRCVL	1
AACCGPRPK	1		AALSLLVTE	3		AALSVAWRN	3		AHADAHPFG	1		AFASLGLTM	1		ALKMDARFS	7		ALPGRTIWL	1		ATPERSLFL	1		ASADRTLWF	1		AMTPRSLWL	3		ANSRRATPT	1
AACCYGSLG	1		AALSLWWRL	2		AALSVLRPT	1		AHAGIMLVD	2		AFAYFLSQS	1		ALLCLSVWL	1		ALPGRTLFF	6		ATPERTLWL	1		ASCFDFIYS	3		AMTQCSLWL	6		APASMHASN	35
AACDIRLFY	1		AALSSPRST	20		AALTESYLR	5		AHCLVSGLI	7		AFAYSLSQS	7		ALLENQSLQ	5		ALPGRTLFI	1		ATPHRALRL	1		ASGFGPLGS	1		AMTQGSLWL	5		APASMPASN	1
AACDKLNWR	1		AALSSPRYT	3		AALTVATCN	2		AHIFATRWM	7		AFCGACIGA	6		ALLIIRQHS	3		ALPGRTLFW	1		ATPLFTSLV	1		ASGYYGRLI	4		AMTQHSLWL	5		APLLSAMLE	1
AACDPMRCS	1		AALTARLFI	7		AALVGRLNG	3		AHKGLSGIS	1		AFCILPTRK	4		ALLPPIVCN	4		ALPGRTLIF	3		ATPNRTLWL	1		ASKRSRLLH	1		AMTQLSLWL	1		ARARCPAKG	4
AACEALACR	1		AALVKHMCI	9		AALVRGQIR	4		AHLILNWAH	3		AFCKFATAS	4		ALLRRSVWL	1		ALPGRTLLF	1		ATPSRSLFL	3		ASPARSLFL	1		AMTQPSLWL	1		ARARRPAKG	1
AACFDARLR	1		AALVLSMHG	1		AALVSIHSW	33		AHPQVVMAC	1		AFCWISVWG	4		ALLVSLVSS	1		ALPGRTLLL	1		ATPSVCPYM	1		ASPWRSLWL	1		AMTQRCLWL	1		ARCVLNATL	1
AACGCLPDG	1		AALVLTEHT	5		AALVSRITG	3		AHRLLGLMA	7		AFDFGFKVW	2		ALMFGLPRC	3		ALPGRTLLW	2		ATPTRSLFL	2		ASPWRSVWL	1		AMTQRLLWL	14		ARFSSTDVL	7
AACGCLYRS	1		AALVQLLRK	2		AALVSTWHN	2		AHTRLLGLM	147		AFDHRGLSG	2		ALMKFSIQL	2		ALPGRTLWL	2		ATPVRSLFL	3		ASSRMIPQD	1		AMTQRSIWF	1		ARGDRSLWI	1
AACGEMFST	1		AALVTHMCI	1		AALWHDLSR	1		AHWTESLCM	1		AFDMVQLIM	30		ALNLLHSRV	1		ALPGRTVCL	1		ATPVRTLWL	1		ASTLMSVWQ	2		AMTQRSLCL	2		ARGSLQKRI	15
AACGFRFFI	1		AALVVSMHG	10		AALWPIYSY	2		AHYLCTCNW	5		AFEIPGIQS	3		ALPARSLFL	2		ALPGRTVFL	27		ATPYRTLWL	2		ASWFAFIYS	4		AMTQRSLFL	35		ARHKLLGTM	2
AACGLSISE	1		AALVWTMPP	3		AALYMSFLS	1		AIAISARRM	3		AFFCAMQVP	2		ALPARSMFL	1		ALPGRTVLR	2		ATSERTLWL	1		ASWFDFIYS	1851		AMTQRSLFM	2		ARIWRPAVQ	1
AACGMAWSM	2		AALVYGSAR	7		AALYSSFLS	1		AIARRLGQR	1		AFFPTVRNK	7		ALPCMSVWL	1		ALPGRTVWF	15		ATSLERPIR	1		ASWFDSIYF	1		AMTQRSLIF	1		ARIWRTGEV	1
AACGPYCMM	1		AALWACMES	7		AALYSWFLS	2		AICFPLLGC	9		AFFRIRALS	2		ALPCRSLWL	1		ALPGRTVWL	7725		ATSPRSLFL	1		ASWFNFIYS	1		AMTQRSLLF	2		ARLLGHFGW	1
AACGSIRVS	1		AALWLLPRY	1		AALYWSILS	15		AIFQPPNWG	1		AFFVTYLKT	12		ALPCRSVWL	17		ALPGWTVWL	5		ATSVRSLFL	1		ASWLDFIYS	1		AMTQRSLLW	2		ARLMGYLGF	3
AACHEKTHS	1		AALWYRRAL	1		AAMAHYILL	15		AIGEGPALP	1		AFFYSGRSS	14		ALPCRTVWL	1		ALPHRSIFM	1		ATTQRSLWL	1		ATFARSLFL	1		AMTQRSLWL	19219		ARLYPWRIW	14
AACHHIQYE	1		AALYSPRYH	8		AAMASLFEL	8		AILLGLMGL	1		AFGLPTLMS	3		ALPDRSVWF	1		ALPHRSLLM	1		AVDKLSYEL	1		ATGIGLSTM	1		AMTQRSLWM	1		ARRKWNIRL	5
AACHLQDVL	1		AAMFATAQL	7		AAMASPMVN	2		AILLSLMGL	1		AFGLQTLMD	1		ALPDRTLLL	1		ALPHRSLML	1		AVHLLYARI	5		ATKNWFNNS	1		AMTQRSMFL	3		ARTGYTGFP	3
AACHPKCMW	1		AAMFPLSSC	3		AAMCDLRCD	1		AILMSWRRV	3		AFGLQTLMS	87		ALPDRTLWL	5		ALPHRSLWV	1		AVPERSRFL	107		ATKSGNSAT	1		AMTQRTLWL	10		ARWHRVSGS	2
AACHSAQIC	1		AAMGPGFIH	7		AAMDLHFQC	1		AIMAFSECE	1		AFGSPSWCD	7		ALPDRTRFL	1		ALPHRTLLM	241		AVPGRSLWM	1		ATLARSLCL	1		AMTQRWLWL	1		ASGRWLVLE	6
AACHVGIFF	1		AAMGSANPL	5		AAMLMALFL	7		AIMPQDWGI	1		AFGVMTGTL	6		ALPERSLIF	15		ALPHRTRWL	4		AVPPLSFFF	1		ATLCVISYD	1		AMTQSSLWL	1		ASLFARQLW	1
AACHYLFVL	1		AAMILIRNL	2		AAMLMGYKF	3		AIMPQDWGS	3		AFGYHGQAM	13		ALPERSLVF	2		ALPHRTVFL	1		AVPRRALFM	12		ATPALSLFL	1		AMTRRSLWL	4		ASPGRSIFF	1
AACIAYLST	1		AAMLMCRSC	3		AAMLWANGM	7		AIPARSLYW	2		AFIWRIYTG	7		ALPFRSVWM	4		ALPKFVRSV	1		AVPVRSLCL	2		ATPALSWFM	1		AMTRRWLWL	1		ASPWRSLWL	153
AACIFAEVQ	1		AAMPALIVV	10		AAMMSSQEG	38		AIPLRLMGL	1		AFKGSRGHG	5		ALPGLTVWL	1		ALPLRRVWL	1		AVPVRSLWL	1		ATPAQSLFL	4		AMVARTLWL	1		ASQETVMSL	8
AACIGCSSL	2		AAMPPKRSS	3		AAMNLTRFG	5		AIPLRTLRL	1		AFLDVDGQN	3		ALPGPTVWL	1		ALPLRSGWM	1		AVPVRTLFL	1		ATPARPLFL	2		AMVDQTLWL	3		ASRFALNWK	3
AACKCLFRW	1		AAMPVGFGL	6		AAMQLCKTW	21		AIPLRTMWL	1		AFLWVQHCY	9		ALPGQTVWL	7		ALPLRSVFM	6		AVRPIAHTS	1		ATPARSIFF	1		AMVDRALWL	3		ASRGRSLFA	2
AACKGGSRD	1		AAMRLLNIM	7		AAMRMCPSS	23		AIPSRARWL	1		AFMAPSVTT	1		ALPGQTWVI	1		ALPLRSVWL	10		AVSLVHSRN	1		ATPARSLFL	6848		AMVDRMLWL	2		ASSSERACK	5
AACKLYGRL	1		AAMRNCSEC	14		AAMRTSYQT	22		AIPSRSRWL	2		AFMFVGPLD	3		ALPGRIVWL	2		ALPLRTLFF	1		AVSRRLAGI	1		ATPARSLIF	1		AMVDRSLLW	1		ASTFREGFV	2
AACKNSGTE	1		AAMRPRCSM	9		AAMRWERAS	6		AIPSRTRWL	1405		AFPLLWHIS	1		ALPGRSIFF	6		ALPLSSVWL	2		AVYNWLVAY	5		ATPARSLLF	1		AMVDRSLWL	4		ASVGHHLHM	1
AACKQFGTR	1		AAMRVQLHS	1		AAMSLHQCN	8		AIPTMTRDA	5		AFPNVRHWS	8		ALPGRSLEL	1		ALPMRSICL	1		AWFPFFVNS	1		ATPARSLLS	1		AMVDRTFWL	4		ASWFDFIYS	18
AACKSAHGN	1		AAMSCCRGG	2		AAMSWTGLG	5		AIRKAHWAS	4		AFPQHRPWI	5		ALPGRSLLF	5		ALPNRWVWL	4		AWFPFLSGH	1		ATPARSVFL	1		AMVDRTIWL	1		ATAAVLTLR	6
AACKYSFDP	2		AAMYQLLSR	10		AAMVARSHD	9		AISPNAWMS	16		AFPVLRVLP	4		ALPGRSLWF	5		ALPQRSLLL	5		AWKLQRLLG	11		ATPARTLFL	3		AMVDRTLFL	1		ATGWPKLCH	5
AACLAFVTN	1		AANDCKRGK	3		AAMVVSVCE	7		AISSMTSWL	1		AFRASRFLF	5		ALPGRSLWL	1		ALPQRSLWV	1		AWMLLSPVP	7		ATPARTLWL	2		AMVDRTLFM	3		ATLIDVGLF	1
AACLAVCLC	2		AANHIMLIY	7		AAMYLGRAS	2		AISYSYVVR	1		AFRHALKAA	1		ALPGRSMFL	43		ALPRRRVWV	2		AWPDSSPAS	1		ATPAWSLFL	2		AMVDRTLWL	2984		ATLVLPGDV	7
AACLCSTRN	1		AANIISLVN	6		AANCRKLRH	14		AITLSRHRY	9		AFRHAMKAA	12		ALPGRSVFL	7		ALPRRSLLF	1		AWPRILRSA	15		ATPDKTLWL	8		AMVDRTLWM	1		ATPAGSLFF	1
AACLFGDGA	1		AANIPSVIA	6		AANFLRTFS	1		AITRALVIG	1		AFRHDRVSV	13		ALPGRSVNA	1		ALPRRSLWF	1		AWPRLFRVY	1		ATPDRKLWR	1		AMVDRTMWL	1		ATPAQSLFL	2
AACLGVGLT	2		AANLASIRC	9		AANGAQATG	4		AITWTLFNW	5		AFRIRHLST	6		ALPGRSVWL	11		ALPRRSLWM	2		AWSLHVFRS	13		ATPDRMLWL	6		AMVDWTLWL	3		ATPARALFL	3
AACLHTSPS	1		AANLRVNPA	6		AANIRLVDG	1		AIVDNGVVM	14		AFRSTGELP	7		ALPGRTFWL	3		ALPRRSVFL	1		AWSLPVFRS	1		ATPDRSLFL	3		AMVERSLFL	2		ATPARSLFL	3688
AACLLALVS	2		AANLSGSFH	30		AANMFFMSH	11		AIVDSMRAT	5		AFRTPYADW	14		ALPGRTIWL	2		ALPRRSVIF	1		AWSTVHFHF	10		ATPDRSLWL	5		AMVERSLIF	1		ATPARSLLF	1
AACLLLLCD	1		AANPDFVRK	10		AANNIAYWI	4		AIVHGHSHK	9		AFRVLRGVT	4		ALPGRTLFF	2		ALPRRSVWL	38		AWSVLFSGS	14		ATPDRTLFL	3		AMVERSLWL	1		ATPARSLLS	1
AACLLLPWQ	1		AANRACMLM	1		AANRSALWD	3		AIYRLWLSC	2		AFSFHGAST	1		ALPGRTLIF	3		ALPRRTVWL	4		AWTFSYPRS	8		ATPDRTLMF	1		AMVERTLWL	2		ATPARSLWL	2
AACLNVLVG	1		AANRVRAWW	1		AANSLTTPI	1		AKACPPTDY	2		AFSSLTGKL	15		ALPGRTLWL	7		ALPRWSVWL	1		AYAGLVLAS	3		ATPDRTLWL	8701		AMVGRTLWL	1		ATPARSVFL	1
AACLPKCAK	1		AANTARFKS	2		AANTFIRAN	8		AKALLPVFK	1		AFSSRTESM	1		ALPGRTVCI	1		ALPSRSLLM	1		AYGGRLFRN	1		ATPDRTMWL	1		AMVNRTLWL	1		ATPAWSLFL	7
AACLPQGST	1		AANVWASNA	6		AANYMYPAR	4		AKARLFQII	1		AFTCESFGS	2		ALPGRTVFL	17		ALPSRSVWL	4		AYPLPPGLV	1		ATPDRTRRL	1		ANHDLDLFG	1		ATPDGTLWL	2
AACLPSSSW	1		AANWRGSRS	8		AAPCFRPIW	3		AKARPFQII	282		AFTGAVLSN	7		ALPGRTVVF	1		ALPSRTRWL	1		AYRTETLST	18		ATPDRTRWL	3		ANISFRSSH	1		ATPDKTLWL	4
AACLRQLFS	1		AANYDHLSK	1		AAPCPALCS	1		AKAWASRFE	4		AFTGEVLSN	1		ALPGRTVWF	8		ALPSRTVWL	2		AYVMSGHGI	1		ATPDRTVFM	1		ANKQILACS	1		ATPDMTLWL	1
AACLSAGLC	1		AAPALCGGN	1		AAPEPNPRS	2		AKDDPSPQD	2		AFTYGIYRT	1		ALPGRTVWL	7586		ALPVAHGTG	4		CAGCLEHKN	1		ATPDSTLWL	2		ANLLGLMGL	7		ATPDRALWL	2
AACLSIFRA	1		AAPCGMGWS	3		AAPFDHLST	11		AKEESREKR	4		AFVCCEWFS	4		ALPGWTVWL	4		ALPVRSLMF	3		CAPAFMFYN	189		ATPDTTLWL	1		ANLLGWAFN	1		ATPDRMLWL	1
AACLTAVVF	1		AAPCRSGSL	12		AAPFSQFAS	5		AKGDHAMFL	2		AFVGVSPWA	5		ALPHRSLEL	1		ALPVRSLWL	6		CAPAVMFYN	1		ATPERSLFL	1		APASMHASN	11		ATPDRPLWL	1
AACLVLFYL	1		AAPDPQYSM	13		AAPGHFLGT	3		AKGMKFKVQ	1		AFVMWPRFS	100		ALPHRSLWM	3		ALPVRTLLW	1		CAPVFMFYN	1		ATPERTLWL	2		APFSSRALL	1		ATPDRSLFL	1
AACLVRPSK	1		AAPDSVCNG	11		AAPGYVPRT	3		AKHQLRPRL	3		AFVVAWLIL	1		ALPHRSLWV	1		ALPVRTVWL	1		CAPVRSLWM	1		ATPGRMTWE	1		APPARTLWL	1		ATPDRSLWL	10
AACMAAWLK	2		AAPFNALQF	5		AAPHLAMTR	3		AKHQPRPRL	1		AFWLKMIST	2		ALPHRTRWL	5		ALPWGSVWL	16		CATVVTLIG	1		ATPGRSLFL	1		APPFCVMLE	1		ATPDRTLFL	2
AACMCRLLI	1		AAPFTPVMW	27		AAPIERASS	4		AKLKCSTPK	1		AFWTETRTA	10		ALPLRCVWL	1		ALPWKSVFL	1		CAYNFCPLV	1		ATPGRSMFL	1		APYHIRSPK	6		ATPDRTLFM	1
AACMSSGCT	1		AAPGILAVR	1		AAPILMSHF	5		AKRCTTHAY	1		AFWWWTGNA	3		ALPLRSVFM	2		ALPWKSVWL	37		CCAGRSHGR	1		ATPGRSRFL	1		AQAVLRRLW	4		ATPDRTLMF	1
AACNFLLPW	1		AAPGMLAVR	5		AAPIWTVYR	26		AKRHSLKRL	4		AFYIVASMM	4		ALPLRSVWL	4		ALPWMRVWF	1		CDARVHMTT	17		ATPGRTLWL	1		AQPHRSLFM	1		ATPDRTLWI	1
AACNFVPLD	2		AAPGTRRLM	3		AAPKRLLSM	1		AKRLSWKVY	7		AFYRDLRPM	7		ALPMFLPKS	1		ALPWMSVWL	10		CDDDLLHPS	1		ATPHRTLWL	1		AQPSWILIY	7		ATPDRTLWL	6124
AACNGYLPG	1		AAPHETRQN	2		AAPKWLPSM	6		AKRVATPIS	2		AFYRDLWPM	1		ALPQRSVRL	1		ALPWRAVWL	1		CDHLRALLS	1		ATPPRSLFL	4		AQRIIRHKS	1		ATPDRTMWL	3
AACNLLQFS	1		AAPHLLSNV	1		AAPNARMAV	1		AKRYRDAPS	2		AGACATVRT	9		ALPRRCVLF	1		ALPWRCVWL	48		CDIMSALSN	1		ATPSRSLFL	1		ARGSLQKRI	5		ATPDSTLWL	2
AACNRRQTN	1		AAPHRSAFS	4		AAPNCSRSY	4		AKSFSVSTL	3		AGAHETLYI	4		ALPRRCVWL	1		ALPWRGVWL	13		CEKAKLCPA	1		ATPTRSLFL	3		ARHGSSTLM	1		ATPDTTLWL	1
AACNSRSGM	1		AAPHWLVRS	2		AAPPTGDDS	12		AKSGCCTSR	6		AGAHGDSWA	7		ALPRRSLFF	1		ALPWRIVWL	6		CFCLDWMWD	1		ATPVCSLWL	1		ARHKLLGTM	1		ATPDWTLWL	1
AACNWYGCG	1		AAPIHDYYY	4		AAPQVYLSM	3		AKTGGPPWK	2		AGAHGNSWA	1		ALPRRSLWL	1		ALPWRNVWL	16		CFHWVMAYT	1		ATPVRSLFL	2		ARLLGHFGW	1		ATPERTLWL	2
AACPGIGVW	1		AAPIMTAVA	6		AAPRNEIAL	7		AKTRWLDTM	1		AGAILALQG	2		ALPRRSLWM	2		ALPWRRVWL	11		CFKPYPFKK	1		ATPVRSLWL	1		ARLQVRCQY	1		ATPGRSMFL	1
AACPRWTFD	1		AAPKVMYFK	10		AAPRRALWL	1		AKTYHRQST	5		AGAILTLQG	1		ALPRRSVWL	20		ALPWRSARA	1		CFNRLLGAK	17		ATPVRTLWL	4		ARLRASRPE	1		ATPGRTLWL	2
AACPSEATT	1		AAPLGLTYS	21		AAPRSLSAK	11		AKVEFSLSI	2		AGAPQWRLS	2		ALPSRSIMF	3		ALPWRSARL	1		CFNRLLLSL	2		ATPWRSVWL	1		ARLYPWRIW	3		ATPGRTVWL	1
AACPSPFPC	1		AAPLWLASF	8		AAPRWAQRL	11		AKVGHGGPS	1		AGARLDWTI	10		ALPSRSVWL	7		ALPWRSAWL	9		CFNRLLVVS	2		ATPYRTLWL	3		ARLYREVHT	1		ATPHRTLWL	1
AACPTVTRF	1		AAPMYQDVF	1		AAPSAGWDV	4		AKVHRFAIH	8		AGARYIRPY	5		ALPSRTRWL	3		ALPWRSERL	3		CFNRLWTWS	4		ATSDRTLWL	1		ARNLSLKKW	4		ATPLRSLFF	1
AACPVLRWK	1		AAPNARPCT	8		AAPVCYVNW	2		AKVLGSLFL	1		AGASRWVLR	1		ALPSRTVWL	4		ALPWRSEWL	11		CFNRMLLVL	2		ATSERTLWL	9		ARSLFGFST	1		ATPNRTLWL	3
AACQKREAT	1		AAPNAWVWS	3		AAPVLQTRS	1		AKYWTKASL	14		AGCRHSNRF	3		ALPVRSLMF	4		ALPWRSGCL	1		CFRIQSLLV	1		ATVFASMLL	1		ARVKWAMNW	3		ATPQRSILM	1
AACQSAWTT	1		AAPPQHRTS	3		AAPVSATSA	4		ALANHWRYR	11		AGCSIANGV	15		ALPVRSLWL	9		ALPWRSGWL	8		CFSEPTLRH	7		AVAECSRFL	1		ARYRPHFLF	1		ATPSRSLFL	1
AACQYHALC	1		AAPPTTLGS	8		AAPYFSCDL	14		ALANLVRWR	5		AGCVMTLLE	3		ALPVRTVWL	1		ALPWRSIFM	1		CFSRLLRTT	1		AVDRRPALI	3		ASARLPTRT	1		ATPTRSLFL	3
AACRALNEC	1		AAPQSTYDV	2		AAPYSLPWN	1		ALATHLFQF	1		AGEASTGAA	7		ALPWEIWRG	2		ALPWRSILM	1		CFYAYFSRG	1		AVFPFCFLP	1		ASCESMLYI	1		ATPVRSLFL	3
AACRARKSM	1		AAPRAPKYR	2		AAQCVCSVE	9		ALCHVCNPY	6		AGEAWRTLL	4		ALPWGRLLL	1		ALPWRSKWL	1		CFYAYIYRG	13		AVFPLGFLP	2		ASDLSWGLV	2		ATPVRSLWL	4
AACRCFYLS	1		AAPRATIGR	2		AAQGLFSEI	7		ALDGSIESE	1		AGEEAVARS	11		ALPWGSVWL	5		ALPWRSLFL	9		CGGRIISLK	1		AVPELSRFL	1		ASEKLPRWF	1		ATPVRTLWL	7
AACRGFNSE	1		AAPRKSPRV	5		AAQGMVRMT	4		ALDGSIETK	11		AGEVHMSPM	11		ALPWITTYW	1		ALPWRSLLF	1		CGGRLIHRF	1		AVPERSLWL	1		ASESGGLVA	6		ATSECTLWL	2
AACRGPAPA	1		AAPRLRRRV	1		AAQHMWFVI	1		ALDRPYPVI	1		AGEVPYGYD	1		ALPWKSGWF	2		ALPWRSLLL	11		CGGRLLLWD	1		AVPERSMFL	2		ASGFSSGFR	1		ATSEHTLWL	1
AACRHSIMS	1		AAPRLTSWL	1		AAQLPSSVE	4		ALESYFPPW	1		AGFELPVGR	2		ALPWKSLWL	1		ALPWRSLMF	4		CGGRLLRFY	1		AVPERSRFL	567		ASGTHQLNA	5		ATSERMLWL	1
AACRISCVS	2		AAPRRTSWL	2		AAQLSYESL	11		ALFGFEQMR	2		AGFIQDDPW	3		ALPWKSVWL	22		ALPWRSLWF	7		CGMRILKYK	3		AVPGRSLLF	2		ASHGGRTTI	1		ATSERTLWL	678
AACRLLTRR	1		AAPRSLESI	20		AAQNCRGTR	4		ALFLEGAAR	12		AGFIYTRVM	11		ALPWMSVWL	7		ALPWRSLWL	53		CGNFRFVKK	1		AVPGRSMFL	1		ASKRYRSKS	3		AVIGLLASW	1
AACRMKSPQ	2		AAPTALCRK	7		AAQRLCATV	2		ALFLGGAAR	1		AGFTRCVKA	1		ALPWRCLCL	1		ALPWRSLWM	1		CGPAWIFLR	36		AVPRRALFM	3		ASLPAARAR	8		AVLPGRLLS	1
AACRRIRCS	1		AAPVLCGGN	3		AAQRLIRPP	35		ALGAGVQVT	10		AGFYGGGIA	13		ALPWRCLWL	2		ALPWRSLWS	1		CGPGRLVNL	1		AVPVSNPCI	1		ASPARSLFL	1		AVPDLRFSW	2
AACRRPEAM	1		AAPVRSLFL	6		AAQSGRCEN	1		ALGGRTLWL	126		AGFYSYGRK	1		ALPWRCMWL	1		ALPWRSLWV	1		CGPTGDDVV	15		AVPWRSVWL	1		ASPGPSLWF	1		AVPERSRFL	84
AACSLSISV	1		AAPVTLAIA	7		AAQSQAEPT	10		ALGYLPRGM	5		AGGDGDIRV	1		ALPWRCVWL	29		ALPWRSMCS	1		CGRVPSLRY	1		AVRFGRFLS	1		ASPWGSLWL	1		AVPGRSVVF	1
AACSPRLSD	1		AAPVYSESL	1		AAQWISSTS	9		ALHARRMDL	3		AGGIRQLWD	3		ALPWRGVFL	1		ALPWRSMWL	14		CGRYIPWCS	6		AVRLDRLLI	1		ASPWRSLWL	323		AVPGRTVVF	330
AACSPVLAW	1		AAPWCDYTR	1		AARAGMWSI	10		ALIGLMRLY	6		AGGRFEARS	4		ALPWRGVWL	13		ALPWRSPWL	1		CGSRTTLSE	1		AVVPADKNM	1		ASPWRSVWL	1		AVPGRTVVL	1
AACSTEEDE	1		AAPWTKLSI	2		AARAPNTWD	1		ALINFFLSN	4		AGGRRHYDS	2		ALPWRILWL	1		ALPWRSRFL	3		CHVGLSLFS	1		AVWLMKFMV	7		ASRLLTRAS	5		AVPRRALFM	84
AACSYGAVS	1		AAPWVLRGS	7		AARCDGEQS	4		ALKDVPFGV	3		AGGRVVPTS	4		ALPWRIVWL	1		ALPWRSVCF	1		CIPHRSLWL	1		AVYDGEARI	8		ASRLSRLGI	1		AVPRRTLFM	1
AACTLLALS	2		AAPYSCCLP	8		AARCGMPFS	11		ALLGPLRAL	1		AGGSDPTMC	6		ALPWRNVWL	6		ALPWRSVCL	1		CIPLRSVLL	1		AWFPFFVNS	19		ASRQGIVRW	3		AVRLDRLLI	1
AACTRFALL	1		AAQEETKGT	6		AARCQTWPS	2		ALLKALCFA	17		AGGTLYPVF	6		ALPWRRVWL	13		ALPWRSVFL	91		CLALPPFWT	2		AWFPFLRVD	3		ASSNSSLGT	3		AVRLRRLLL	1
AACTSRQPT	1		AAQFLGKAI	4		AARDRSLWE	6		ALLLHPSSR	5		AGHKNKNVA	7		ALPWRSAWL	5		ALPWRSVFM	8		CLALPRWLG	6		AWFPFLSGH	13		ASSRLLMMR	6		AVSLVCLRE	1
AACTTSRSS	1		AAQFLKVGG	2		AARDSATES	3		ALLSWLPVI	6		AGHLPYTQS	9		ALPWRSEGL	1		ALPWRSVGL	5		CLAWTFLSL	24		AWPRILRSA	6		ASSSQPSAC	4		AVSWSLRSR	2
AACVACDTM	1		AAQFPNAPL	10		AARDTGFDG	9		ALLYLISRC	1		AGHSPTGEW	2		ALPWRSEWL	5		ALPWRSVLF	6		CLGISGVMC	1		AYLMASDAT	5		ASTLRYKLI	13		AVTAFSGCY	2
AACVANSAL	1		AAQHRAHFV	11		AARECSVDR	1		ALMWSSILG	5		AGKHASSYD	2		ALPWRSGWL	5		ALPWRSVLL	1		CLGLLENED	1		AYLRSHSFS	1		ASTRGRMYE	1		AVWLMQRIK	2
AACVCLKLV	1		AAQHWSMLF	1		AARERSVDR	4		ALNGFGHRS	8		AGKHFGMSD	1		ALPWRSIMF	1		ALPWRSVRF	1		CLILPPFLL	14		AYSRLASSC	1		ASTVLTSAM	1		AWDSFTVRE	2
AACVEHHRN	1		AAQKSLGGV	2		AARESCIGF	4		ALNGGRNVC	25		AGKHSVIVI	5		ALPWRSLFL	4		ALPWRSVRL	6		CLKRQVMYP	1		CAGWLTLVS	1		ASVGCTLRC	1		AWGGIYLLT	1
AACVFVRYV	1		AAQLDPVHA	9		AARESMRGD	1		ALPCRPFCA	1		AGKRVPDCV	3		ALPWRSLWF	3		ALPWRSVWL	63711		CLLGYERRI	1		CAPACMFYN	1		ASVYLFYQQ	4		AWHFVPAIT	1
AACVGTGYE	1		AAQLPGIES	5		AARFPLSFV	2		ALPCRSVWL	2		AGKYHQLVI	3		ALPWRSLWL	21		ALPWRSVWS	1		CLNRLLIGG	1		CAPAFIFYN	1		ASWFDFIYS	32		AWPRILRSA	2
AACVMRTSR	1		AAQLRALSA	11		AARFTALLA	13		ALPDRTLWL	1		AGLGAVLSS	4		ALPWRSMCL	1		ALPWRTAWL	1		CLNRLLKPL	1		CAPAFMFYN	1413		ASWFYFIYS	1		AWPRLFRVY	1
AACVRLLPG	1		AAQMIRYMS	8		AARFYRWRI	6		ALPERSVWF	1		AGLGVPSSA	8		ALPWRSMWL	7		ALPWRTLFL	3		CLNRLMVGF	1		CAPAFMLYN	2		ASWLDFIYS	1		AWTLELYGA	1
AACVRSGLS	1		AAQRWSMLF	5		AARGARVRV	6		ALPFRSVWM	1		AGLPMFFKL	6		ALPWRSVCL	4		ALPWRTLLF	1		CLWVGAVRS	3		CAPAIMFYN	1		ASWLRTTPT	2		AWVMLFDIR	1
AACVVTQIA	2		AAQSVGSFW	1		AARGFGCSG	8		ALPGLLRAM	1		AGLRPMPCT	2		ALPWRSVFL	62		ALPWRTLLW	1		CLYLVSSLM	1		CAPALMLYN	1		ATAKKERLR	4		AYNLNVTTT	2
AACVYGRAR	1		AAQVCNRAS	6		AARHLAKIW	1		ALPGRAVWL	1		AGLRRFRLD	3		ALPWRSVFM	2		ALPWRTLWL	6		CMADRSLWL	1		CAPAVMFYN	1		ATASRVLTF	1		AYRLGLWSN	1
AACVYISVG	1		AAQVWLHNF	5		AARHLGDTL	1		ALPGRSIFF	1		AGLRSWSRL	3		ALPWRSVGL	6		ALPWRTVFL	8		CMALAFGPG	1		CAPVFMFYN	1		ATGDRTLWL	1		AYRSSFKWV	1
AACWHMYRM	1		AAQWNSWWA	10		AARIPAFCP	22		ALPGRSVNA	1		AGLWSSMMA	7		ALPWRSVRL	10		ALPWRTVWL	22		CMRRMWASS	14		CCVDTSLRT	4		ATGLDPFAT	1		AYVYFRWPS	1
AACWSSEHS	1		AAQWRVLVA	5		AARIRFHLV	1		ALPGRSVWL	2		AGLWVHELW	6		ALPWRSVRM	1		ALPWRWVWL	1		CMVDRSLWL	1		CCVRTSESC	4		ATGMSKRKW	1		AYYRTLPRF	1
AACWYGNHT	1		AAQYRSLTS	3		AARKIELYK	7		ALPGRTLFF	1		AGMATGRFR	3		ALPWRSVWL	35313		ALPWSRVWL	1		CMVDRSMFL	1		CFHILGALK	1		ATHARSLFW	2		CAPAFMFYN	38
AACYLFHYT	2		AAQYTFSVA	8		AARKLFRVS	1		ALPGRTVLF	1		AGMFHYCAN	1		ALPWRTLFL	1		ALPWSSVWL	24		CNPRGKLNE	1		CFMLSVFGV	1		ATKKCYLLV	1		CAQWNGARG	3
AACYLSWTI	1		AAQYTHAQT	7		AARLCRRHG	4		ALPGRTVWL	839		AGMRESSLY	14		ALPWRTLWL	4		ALPWTSVWL	4		CNRVIRPFH	1		CFNRLLGAK	34		ATLTGSARS	1		CARILPNAY	1
AACYSYFWS	1		AARALCLLA	8		AARLDVLSW	16		ALPLRSVWL	3		AGMVMTNQK	1		ALPWRTRWL	3		ALPWWSVCL	1		CPAYKAVYY	1		CFNRLLLSL	11		ATLWVPRDP	1		CATRLLGLL	1
AACYVARIW	1		AARALTNLN	13		AARLHALWC	27		ALPRGSVWL	1		AGMVVTNQK	19		ALPWRTVFL	5		ALPWWSVWL	19		CPDGTEGLG	1		CFNRLLVVS	185		ATPAPSLFL	1		CAVSQHTLE	1
AADAFPRNL	1		AARCNTKLR	2		AARLLRFSV	17		ALPRITNVW	1		AGPASNSPE	2		ALPWRTVVF	1		ALPYRALFL	1		CPRLLRSGR	1		CFNRLLWDK	14		ATPAQSLFL	2		CCCLLLGPD	1
AADCCDPVF	1		AARCPHLQS	8		AARLPKAYK	6		ALPRRSVWL	2		AGPFWFWQT	1		ALPWRTVWL	11		ALPYRTLLM	1		CPSLTRFTV	1		CFNRLLWYS	85		ATPARLLFL	3		CCRSLITLA	1
AADCGKLRV	1		AARCTNQDY	1		AARLPPCMC	9		ALPSRSVWL	1		AGPIRSLRG	20		ALPWSSVWL	8		ALPYVWDGE	1		CQISAQFVG	8		CFNRLWTWS	5		ATPARSIFF	2		CCTGIHSCG	1
AADCIGPMT	1		AARDTRRHR	3		AARLSAASR	4		ALPVRSGVR	3		AGPLAIGIW	3		ALPWTSVWL	1		ALQVANTLF	15		CRDHLLGYM	2		CFNRMLPVL	37		ATPARSLFF	4		CDLMGYHYR	1
AADCVVSAA	1		AAREGLLSV	6		AARLSFRKS	4		ALPVTHNKP	1		AGPLSTVET	8		ALPWWSVWL	12		ALSDRTLFL	1		CRHGINRTH	1		CFSHRTLFL	1		ATPARSLFL	4983		CDLRGSCTK	1
AADDLPLPS	1		AARERPSVA	1		AARMVANLR	22		ALPWGSVWL	1		AGPLVPFFK	1		ALPYRSVCL	1		ALSEFHGPS	21		CRIWKLGMI	1		CFSKLVLVL	2		ATPARSLFM	1		CDLRGSSTK	5
AADDYLKPT	1		AARESKESL	3		AARMVHKGL	6		ALPWIFTLG	1		AGPMCRNAI	1		ALRKEVETA	1		ALSEFPGPS	1		CRIWRSVAK	1		CFSRLLRLN	1		ATPARSLWL	6		CEELLCTCL	1
AADEALSAT	1		AARFIKSYR	1		AARNGFPVN	3		ALPWKSVWL	2		AGPMRRNAI	13		ALRRAEKLK	2		ALSERSLLW	1		CRIWRVTTE	1		CFSRLLRTT	2		ATPARSSFL	1		CFACFVVPV	1
AADEAYAGL	1		AARFILVVT	9		AARNGPVPV	7		ALPWRCVWL	3		AGPNLLHRR	3		ALRYACVSW	4		ALSHSSLFL	1		CRLCLRPSS	1		CGARLFKLT	9		ATPARTLFL	1		CFCYQCGCC	1
AADEQSDLR	3		AARFLMETT	1		AARNSSNDW	7		ALPWRGVWL	1		AGPRLPFFK	1		ALSDTSFVF	1		ALSKPFRWY	29		CRLDRLLPG	1		CGAWRRSTL	2		ATPARTVWL	1		CFILSHFML	6
AADETLERS	1		AARFRNHHC	4		AARPARTNN	1		ALPWRNVWL	2		AGPRVLFFK	1		ALSPCFDLV	6		ALSLRSVFF	2		CRLIRLPAT	1		CGCIATRAS	1		ATPAWSLFL	3		CFNRLLGAK	1
AADEWTFDV	1		AARGARFQL	1		AARPIHPGN	1		ALPWRRVWL	1		AGPRVPFFK	715		ALSWRSVWM	2		ALSSTWGSG	3		CRLLKEFEF	14		CGECIIPSV	1		ATPDGTLWL	1		CFNRLLWYS	1
AADFLKLGR	1		AARGERFQL	6		AARPVRTNN	17		ALPWRSLWF	1		AGPRVPLFM	1		ALTGRALWL	104		ALSWRRVWL	1		CSCRDGPLL	3		CGGRIISLK	8		ATPDKTLWL	7		CFNRMLPVL	1
AADFLLFRF	1		AARGSCVAT	6		AARQGAQLV	4		ALPWRSMWL	3		AGPRVTFFK	1		ALTQRSLWM	1		ALSWRSVCL	1		CSCSGYMGD	15		CGGRLIHRF	2		ATPDMTLWL	3		CFSRLLRLN	1
AADFMAVPE	1		AARHDGMLT	3		AARQRSFFK	5		ALPWRSVEF	1		AGPSRSLFL	1		ALTRRALWL	1		ALTGRALWL	92		CSDMENTPL	16		CGGRLLIVP	17		ATPDRMLRL	1		CFSRLLRTT	1
AADFTSMGV	1		AARIWHPNS	6		AARQVRLVS	3		ALPWRSVFL	2		AGPSRSVFL	138		ALTTPGMSL	7		ALTQGQCLS	4		CSGGRLLKM	1		CGGRLLRAA	11		ATPDRMLWL	7		CFSSVVHSM	7
AADGAQPDA	1		AARLSRGGE	1		AARQVVPHG	4		ALPWRSVWL	5082		AGPSYAFSA	7		ALVFCSCSW	4		ALTQRSLWM	1		CSGLALLCV	3		CGKISLVHI	6		ATPDRPLWL	2		CFTCYSVGP	1
AADGHAGVM	1		AARLSWYCV	1		AARRATKGR	2		ALPWSSVWL	1		AGPYVYRVT	3		ALVRLCLAK	1		ALTQRTLWL	1		CSLCFNRAS	10		CGLVVSRFI	1		ATPDRRLWL	1		CGAFAMPCL	1
AADGKIRWK	1		AARMDDPVP	7		AARRGLAIS	1		ALPWWSVWL	2		AGQIWTRNS	20		ALVRTRVLV	5		ALTTAPRDS	2		CSLQLLEVL	1		CGMRILKYK	19		ATPDRSLFL	4		CGGRIISLK	1
AADGSRLST	1		AARMWSSAG	2		AARRIGEHK	9		ALPYRSVWL	1		AGQQVVWRS	4		ALVSRSLFF	1		ALTWRSVGL	2		CSMAFMFTS	1		CGNRILRAT	4		ATPDRSLLW	1		CGGRLLIVP	2
AADGSRTAS	2		AARNAPPSI	8		AARRLMMDS	5		ALRIINASM	1		AGQQWSWKS	2		ALVVLKNKM	1		ALVWDRLSV	3		CSMLCEMYF	1		CGNRLLRLV	11		ATPDRSLWL	22		CGGRLLRPG	1
AADGVGKCS	2		AARNFFIAN	8		AARRPRARA	1		ALRQCNCVG	9		AGQVAGLTL	7		ALVVSKYLC	8		ALVYTLFWF	5		CSTVRCHQY	1		CGPAWIFLR	466		ATPDRTLCF	1		CGPGRSIFF	1
AADHMWSNF	1		AARNSFRCS	4		AARRPRLIT	12		ALSAQSSGG	5		AGQVQRWGG	4		ALWSARMFR	2		ALWGETDIV	1		CSYFCGTCY	1		CGPAWTFLR	1		ATPDRTLCL	1		CGQGSGSSS	3
AADILLKSK	2		AARQGRWHR	5		AARRSFKRN	1		ALSEFFHHT	8		AGRCSFGLM	10		ALYCPNLWV	1		ALWKKHCRA	1		CTHNTCALV	1		CGRDLLHVE	7		ATPDRTLFL	15		CGRGTKRVI	1
AADISSLWS	2		AARQMSGRA	8		AARRSLGLT	10		ALSGRSIFF	1		AGRELDTSR	3		AMAERSLFL	1		ALWRSWSGM	1		CTLMGYQFM	1		CGSRLLRLY	9		ATPDRTLLW	1		CICKHIVRW	1
AADKHELYG	1		AARQTYRLV	6		AARRTMKTK	7		ALSHRSLFL	1		AGRFGRLLS	656		AMAGRSILL	1		ALYQRVRRI	17		CTNQDCNTQ	1		CHHIISSRG	1		ATPDRTLRL	1		CICLLSCMM	1
AADKSNELL	1		AARRFDVIL	8		AARSTCASI	13		ALSMAKVLT	3		AGRFGRLMF	23		AMALRTLLL	1		AMAFEAEVT	9		CTRRLFWPG	1		CHMWLVLWL	10		ATPDRTLWF	4		CIFSTRLGV	1
AADKWWRGK	1		AARRPGWAC	6		AARSTESCT	11		ALSSMHMLL	10		AGRGFRLSS	2		AMAPRKLLL	1		AMAGRSLFL	1		CVAVRAVMD	5		CICLLPCMM	1		ATPDRTLWL	15664		CKGIRITTC	2
AADLAFYPG	1		AARSNIPSR	8		AARSTVSCI	1		ALSVAALCI	1		AGRGKLQCS	1		AMAPRMLLL	1		AMAKGLIMS	1		CVGNRLIRW	1		CIHQHPQDS	12		ATPDRTMWL	1		CKSRMLMPI	34
AADLALSDC	1		AARTYPKLR	3		AARTPILRL	1		ALSVRVRLK	6		AGRGTLLCS	1		AMAPRSLLL	1		AMAPRSLLL	1		CVIGLTPPP	1		CIILPPFLS	7		ATPDRTRWL	1		CKSTRPFHS	7
AADLGTTVM	1		AARVFTPYI	21		AARVGWSDC	1		ALTERTRVC	3		AGRICLCEK	5		AMAPRTILL	1		AMAPRTLLL	654		CVNERAHGT	5		CIPLRCVWL	1		ATPDRTVVF	1		CKSWILMPI	1
AADLKWQNI	2		AARVKWAKW	4		AARVSFPGC	9		ALTGRALWL	41		AGRMGHGCS	6		AMAPRTLLL	887		AMAPSTLLL	1		CVPVRSLWL	1		CIPLRSVFL	1		ATPDSSLWL	1		CLECLPRWL	2
AADLMLPWA	1		AARVMSGWL	7		AARWIVDDW	5		ALTGYYNDS	1		AGRNIHKLD	16		AMAPRTLWL	1		AMASRTLLL	3		CVPYGWWYK	1		CIRILPNAY	2		ATPDSTLWL	5		CLHDRWLSK	2
AADLMTGSK	1		AARVPLTSM	13		AARWKVLLS	5		ALVDRPRGV	1		AGRNIPMLY	1		AMAPSTLLL	2		AMFMLGSLT	4		CVSDSSRTA	8		CKLLGLLPY	15		ATPDTTLWL	1		CLHSSGHFM	1
AADLPCLPN	2		AARWRSMGA	1		AARWRSMGA	12		ALVNPCGAM	4		AGRPTGKIV	3		AMARNWLSH	7		AMGLLLWSI	1		CWIRALLLG	8		CLALPRWLG	8		ATPERSLLW	2		CLILPPFLL	1
AADLPLKTT	1		AASAPTKVV	6		AARYIYYMS	12		ALVQEARQV	2		AGRQISILI	3		AMEGRVAML	7		AMGVVYLMG	12		CWMGRPSRR	4		CLCNIGVID	1		ATPERSLWL	2		CLLDAAGPG	1
AADLPWHRQ	1		AASAWTLNE	1		AARYNLIAV	3		ALWYRFVPI	1		AGRRAKAGG	8		AMFIELTLH	1		AMHAPPSTK	3		CWNRIIVLK	26		CLECLPRWL	19		ATPERTLWL	2		CLNRLLAPF	1
AADLRAGKS	1		AASCVSVTL	2		AARYTLIAV	1		ALYELRLRL	10		AGRSGRLLS	1		AMGSDPPRT	4		AMIWLVHTE	13		CWNRLLALK	1		CLILPPFLL	62		ATPFRSLFL	1		CLNRLLIGG	1
AADLRLMHE	2		AASCWEVSS	3		AARYVLCGT	2		ALYLLTMHG	4		AGRTCVWGK	2		AMIQCSLWL	1		AMKQDFARW	20		CWNRLLLPF	22		CLILSRSWV	6		ATPGRSLFL	1		CLPDGKLHW	6
AADLSTFRD	1		AASDARIPL	2		AARYVLREC	6		AMAARTLLL	1		AGRTKLMSS	1		AMLLHAFEE	5		AMLDNWFWN	1		CWNRLLNPE	40		CLLLDWTWE	18		ATPGRSLLF	1		CLTHRSLLL	1
AADLSWTRA	1		AASDLALMA	13		AARYYCDIG	6		AMAHRTLLL	5		AGRWNFVGK	2		AMPARSLFL	1		AMLEMSQDG	16		CWNRLLVRK	1		CLNLLLVPM	1		ATPGRSMFL	6		CLVIVVMGT	4
AADLTLVPL	1		AASFDGSSW	1		AASALSAFP	5		AMALRTLLL	1		AGSETKSDV	1		AMPARSMFL	1		AMLIVLDSG	1		CWWGFDVPT	12		CLNRLLAPF	3		ATPGRTLRM	1		CLVSSMPLR	4
AADLTYLRV	1		AASFEGSSW	13		AASATLSSW	2		AMAPKTLLL	1		AGSETRSDV	12		AMPDRSLFL	1		AMMMVCSSF	6		CYNRILHHS	1		CLNRLLIGG	5		ATPGRTLWF	1		CMLRFLKMR	13
AADLWCGVK	1		AASFIKSYR	6		AASATSRSV	3		AMAPMTLLL	7		AGSETRTDV	1		AMPDRSLFW	1		AMMYCLISV	15		CYNRLLSVK	2		CLNRLLVPM	18		ATPGRTLWL	5		CMMASLFYS	1
AADLYRDSG	1		AASFRPVLT	12		AASAVFHRP	1		AMAPRMLLL	1		AGSGVLLLM	2		AMPPRTLLL	1		AMNAPGVIL	3		CYPGRILRY	1		CLNRLMNPW	19		ATPGRTVWL	3		CMPLRTLWL	53
AADMHSIVA	1		AASFWITGT	1		AASCNSHDL	5		AMAPRSLLL	1		AGSHALAWY	4		AMPVRSLFF	1		AMPARSLFL	13		CYTRVLLLR	17		CLRFVYTNS	1		ATPHRTLWL	1		CMSGNTVDY	8
AADMRKWSS	1		AASGSHRCS	2		AASCQWLFP	7		AMAPRTILL	4		AGSLAFFLP	2		AMRIINAPM	20		AMPARTLFL	1		DALNLVLKW	4		CLRPATNTK	1		ATPLRSLFF	3		CMSIWAVRM	1
AADNLCSMV	1		AASGTSSVY	4		AASCSKRLS	9		AMAPRTLLL	1239		AGSLCHDTV	3		AMRYPAANN	3		AMPDRSLFW	43		DAMGGRLLI	1		CMMCANSFL	1		ATPNRTLWL	4		CMSLFLPVV	1
AADNLNSSE	1		AASGWHSRG	3		AASDPPTNW	8		AMAPSTLLL	1		AGSMCRNLG	3		AMSARSLFL	1		AMPDRTLFL	1		DAWACASAR	6		CMPLRTLWL	1		ATPPRSLFL	1		CMSLGRYLI	1
AADNRSIGL	1		AASHIVPKF	2		AASETLGRT	3		AMAPWTLFL	1		AGSQHSEME	11		AMSMGRLFG	1		AMPDRTLLL	2		DCLHTLLHF	1		CMPSITMLS	1		ATPRRSLWM	1		CNCLLPCIM	2
AADPVPFLS	1		AASHTAFLM	2		AASFASGEW	1		AMEQWWLAS	2		AGSRTRPGG	5		AMSPLSLLL	1		AMPERSLVL	1		DCLITDTVS	33		CMSLRTFWL	1		ATPVRTLWL	1		CNCLLPCML	1
AADPWGRLR	1		AASHYLNPS	1		AASFAWEGI	3		AMFVFKPWW	1		AGSRWPYAF	23		AMSQRSLWF	1		AMPGRSMFL	2		DCMIWAPAA	38		CMTIWSLVK	1		ATPWRSLWL	1		CNCLLPCRM	1
AADQCLACE	1		AASIATVCG	7		AASFLLSPS	4		AMGCPSLGS	2		AGSYPRYLS	7		AMSTMGSVW	2		AMPGRSMFV	1		DCWQLVLRS	1		CNAYSLWSL	1		ATPYRTLWL	3		CNCLLPFMM	1
AADQGSVSG	1		AASINRFLR	3		AASFRPTIA	3		AMHKHRTPA	12		AGTCGFCLN	3		AMSWWSVLL	1		AMPHRTLFL	1		DDVCLARAS	1		CNCLLPCIM	4		ATRAKCCWM	1		CNCLLSFML	1
AADQNSPVL	3		AASKHVSFM	11		AASFTPLLT	3		AMHQRSVMR	6		AGTFGWSTA	5		AMTDRTLWL	1		AMPPRSLFL	2		DEASIWLCP	12		CNCLLPCLM	1		ATSDNDLQM	12		CNCLWTFMM	1
AADRAGITG	1		AASKTTLGS	5		AASGALGSY	3		AMHSWGLTS	1		AGTHLRSWV	5		AMTGPSMFL	1		AMPWRSVCL	1		DEYLWSIRA	15		CNCLLPCMI	2		ATSERSLLW	1		CNPVLPNAY	1
AADRANPIS	2		AASLDFEFQ	19		AASGAYSRI	8		AMISHCADR	1		AGTIHQRVC	2		AMTHRSLFM	2		AMQGRSMFL	1		DFHWMRWYN	6		CNCLLPCML	3		ATSERTLWL	37		CNRILPNSY	1
AADRESEFD	1		AASLGFKYV	4		AASGERALL	1		AMISHCPDR	7		AGTLHFYPL	11		AMTHRSLWL	7		AMQYKSREC	1		DFPLGFLTR	135		CNCLLPFMM	2		ATSMEYERR	1		CNRILPTAY	1
AADRIHKSR	1		AASLIDFLW	7		AASGFKKLN	2		AMLCFPMTA	1		AGTLSRSIY	1		AMTKRSLWL	2		AMRGSSMFL	1		DGCKDQSRL	1		CNCLLPWMM	1		ATVGCDNRY	1		CNRILRHSF	1
AADRILLNE	2		AASLKPWGF	5		AASGGLTTY	2		AMLEPRSDD	1		AGTRSPQGL	3		AMTPRSLWL	1		AMRYRDQLV	6		DGEPLTRFV	1		CNCLVLCMM	2		ATVSCFGCI	4		CNVQMIRMM	1
AADRPTSAV	4		AASLLCRFV	13		AASGHSMRF	11		AMLEQRSDD	9		AGTVTKSGT	4		AMTQCSLWL	3		AMTDRSLWL	1		DGLLINNVA	1		CNCYLPCMM	1		AVFRRMLRR	3		CPCPSHCCD	4
AADRQFTTW	1		AASLLLFLT	1		AASGRYVAR	1		AMLLGLMGL	1		AGTYEANHT	8		AMTQHSLWL	4		AMTERSLWL	4		DGSLLCHLS	1		CNPILPNAY	1		AVIMRTTSV	8		CPLLANLLG	1
AADRSETSS	1		AASLMLDPN	9		AASGWVKVL	8		AMLLSCQRT	7		AGTYLAMRS	2		AMTQLSLWL	1		AMTHRAVFF	1		DGSSPTFPG	1		CNRIIRPFY	1		AVNFRLFDL	1		CPMMFARET	3
AADRTGRDV	1		AASLMLLPS	5		AASIAAKWS	5		AMMYCLISV	1		AGVLLAVYT	3		AMTQRLLWL	4		AMTHRSLFL	1		DHRLCSSTR	1		CNRIIRSHF	1		AVPERSRFL	4		CPPLLTSTA	10
AADRTLLMT	1		AASLPCNGE	4		AASIDYLRI	11		AMNLISPNS	1		AGVRQDPGS	4		AMTQRSLCM	1		AMTHRSLFM	1		DIVYYLGRV	1		CNRILPNAY	1		AVPGEVLVQ	1		CPRFFKLWD	1
AADRTNESS	1		AASLPFLRI	12		AASILVSKK	6		AMPARSLFL	1		AGVVNNDPV	1		AMTQRSLFL	13		AMTHRSLLF	1		DKLRTVYRN	5		CNRILPNGY	1		AVPGRTVVF	9		CPRGLLGMI	7
AADRTSTFL	1		AASLTTHPL	5		AASIQSLPR	13		AMPILAWRR	1		AGVYASRQN	4		AMTQRSLGL	1		AMTHRSLML	1		DLCRSCPSC	1		CNRILPTSY	1		AVPRRALFM	7		CPTYQPTRY	5
AADSACLSL	1		AASLYVPTT	18		AASIWFIAK	9		AMPPRWLFL	1		AGWHTRMTI	28		AMTQRSLML	1		AMTHRSLWL	16		DLLLTLMRV	11		CNRILTNGY	1		AVPVCCSSP	1		CPTYRPTRY	1
AADSEAYVF	1		AASNHHRSA	8		AASKGMEGT	6		AMPRRRSRM	4		AGYRLLSCT	9		AMTQRSLRL	1		AMTHRSMWL	2		DLPSRCKRY	8		CNRISRPFH	1		AVPYDVIVM	1		CRDALSASH	1
AADSGDPGS	2		AASPFMRLP	2		AASKYWWEL	4		AMPVRSLWL	1		AHADGNTRS	3		AMTQRSLWG	1		AMTKRSLWL	1		DMRSIGCMC	12		CNRVIPMLS	1		AVQTKTCPK	2		CRIIIVETS	2
AADSLDRSY	1		AASPMNVSS	2		AASLEYMHN	5		AMRCLFKSL	1		AHASVWIVV	2		AMTQRSLWL	9991		AMTLRSLWL	1		DNIFVDRSR	1		CPKSLSDEG	4		AVSFPVRYL	7		CRIWKLGMI	1
AADSLLALG	1		AASPSLHSS	1		AASLFSSDY	7		AMRFIRVRM	5		AHDVNFLWA	5		AMTQRSLWV	1		AMTPRTLFL	3		DNRTFSVVE	1		CPSQNSASD	4		AVSGTSTPN	4		CRIWSVPSI	1
AADSNRSYV	1		AASPSTNKR	9		AASLKGMPR	4		AMRIFRAEE	1		AHEIYKPWT	3		AMTQRSMFL	6		AMTQCSLWL	12		DRGIKDSLF	1		CRDHLLGYM	17		AVSVPRSCT	1		CRIWVLPST	1
AADSRAKLS	1		AASRAQRYL	4		AASLKNPGV	6		AMRIIKSSS	204		AHFCLSLFT	1		AMTQRSMWL	3		AMTQGSLFM	1		DRIRLHLLS	1		CRILRWNPS	4		AVYVPQPSR	6		CRLDRLLPG	1
AADSSSEGI	1		AASREDMLV	7		AASLLLPRA	10		AMRIINAPM	455		AHFGLLLFA	2		AMTQRSRFL	1		AMTQGSLWL	3		DRLSKCIEN	1		CRIWKLPRG	2		AWDSFTVRE	1		CRLLKEFEF	6
AADSTVTAI	1		AASRGGTRI	1		AASLMLDPN	1		AMRIITASM	2		AHFGLSLFA	7		AMTQRSVFL	1		AMTQHSLWL	8		DRNGMCMTI	1		CRIWSLANS	3		AWEPTASMS	1		CRLWTLESI	2
AADSVRLHS	1		AASRGQIAH	8		AASLVLLWT	9		AMRILEWRR	36		AHFGLWLFA	1		AMTQRSVFM	1		AMTQLSLWL	4		DRSGSGSYF	1		CRLDRLLPG	15		AWFPFFVNS	1		CRPMGRYLS	8
AADSWFTGL	1		AASRHPSFM	5		AASLVSFNP	1		AMRILRAEE	168		AHFGLYLFA	1		AMTQRSVWL	1		AMTQPSLWL	1		DRSRLLGLL	1		CRLLKEFEF	1		AWLIVGFRR	1		CRRNTKMLW	11
AADTAFRKR	1		AASRKYLNK	5		AASLWVTGD	3		AMRILRGYY	1		AHFLPTKQV	3		AMTQRTLWL	4		AMTQRALCL	1		DRTFTSSHL	1		CRLWRVESL	2		AWPRLFRVY	2		CRTRSLLDG	12
AADTFCARL	1		AASRLAVFV	10		AASMMGRVL	3		AMRIMTYPL	19		AHFRGYIPD	8		AMTQRWLWL	1		AMTQRCLWL	1		DRVKLLGLM	2		CRLWTLESI	38		AWTDRTPAG	1		CSLQKVSCA	1
AADTKVICT	1		AASRLRIHV	5		AASNLAVTG	27		AMRLLPAPK	317		AHGIGSVPS	1		AMTRRSLWL	2		AMTQRLLWL	12		DRYQLLGPM	1		CRSRLSAFG	6		AWTKCSCTR	5		CSLTILSMM	1
AADVAVVFV	1		AASRSLWPG	5		AASNLVVTG	1		AMRMGTHPT	4		AHLQCSLLI	9		AMTSLTPWL	2		AMTQRLRGN	1		DSFGQTWVI	40		CSGKTLSSG	1		AWYLFCPSN	2		CSQNMAPTR	2
AADVLLTQA	1		AASRSVKMR	2		AASNWPLHL	2		AMRPHSPQT	25		AHPPFSQNC	3		AMVDRSLWL	2		AMTQRPLWL	4		DSKLSRLDI	2		CSKMRLLRT	5		AYAIRDSAG	1		CSRLESLDS	1
AADVLTFGS	1		AASSGHSVK	17		AASPCHHTD	9		AMSAHPRMY	3		AHRGPLWRY	4		AMVDRTLWL	3		AMTQRSIFL	1		DSKVSCEIT	5		CSMLCEMYF	9		AYGHVLDYT	1		CSRQIFSFQ	2
AADVMWSFC	1		AASVRSSTY	1		AASQAPQKL	7		AMSAILRRG	1		AHSANSYQD	7		AMVDSLVMF	2		AMTQRSLCL	2		DSLAPQWQW	1		CSPVPSSLS	1		AYSQLRGPS	6		CSRYIFSFQ	2
AADVRRKQC	1		AASVVPWDI	2		AASQFLLHL	9		AMSPTAMQF	1		AHSEYISST	2		AMVTYLDYV	4		AMTQRSLCS	1		DSLLRVLIV	1		CSSRRDCQA	1		AYTFRLYAS	1		CSSESQFAW	4
AADVSGTDG	1		AASWFIVCG	4		AASQRSASS	1		AMSYRSLIL	1		AHSGDRSRM	5		AMVVLVKSL	1		AMTQRSLFI	1		DSPGYLCLG	1		CSVDSVGGG	1		CACEQLETL	1		CSSGRWFGN	1
AADVSNGLK	1		AASWLIVCG	1		AASQVEFYW	4		AMTERSLWL	1		AHSVMATNF	6		ANGGAVVDS	5		AMTQRSLFL	34		DSQKLLGLL	2		CTGNEAYHM	1		CAPAFMFYN	15		CSSQVRSVH	9
AADVTCTVS	1		AASYTGWAP	5		AASRAGRAA	6		AMTFDGQRI	4		AHVFTGPLY	1		ANGLMVPTM	2		AMTQRSLFM	1		DSRSAQYEC	1		CTPDSRSFS	13		CARGVNSVH	1		CSTLWAERR	2
AADVVCQLP	1		AATACWSHV	3		AASREDGFN	8		AMTHRGQAL	1		AHVRARLPM	1		ANKGPVTEG	4		AMTQRSLGV	1		DSSAIRSDF	1		CTPRYVPRS	8		CCAGASLMV	1		CSWIAVLHS	1
AADWFETSV	1		AATCGSQEK	1		AASRLNLFG	3		AMTLRSLWF	1		AHVYGQKGT	2		ANLFGTLVW	4		AMTQRSLLF	5		DSSSIRSDF	9		CTSLMDFPA	3		CCPCSLKRG	1		CTEGLVGAP	2
AADWMPSFN	1		AATCRVPHV	1		AASRSLYFT	10		AMTNFLLNS	6		AHWHLTWSR	6		ANLLGLMGL	33		AMTQRSLLL	3		DTCTAANRC	1		CTVLSLAGW	1		CCSHAPFCR	1		CTFFAPMVS	1
AADWNRPAQ	2		AATCWINSV	10		AASRSYLRI	4		AMTQRLLWL	1		AHYCAPFWV	2		ANLVVVLCS	4		AMTQRSLLW	2		DTSKIWMTG	10		CVLVKVSLN	1		CDATLMMPN	8		CTGCLVALP	1
AADWSDQEQ	1		AATDHNSLS	20		AASRWETSG	2		AMTQRSLFL	3		AHYDQGLTS	3		ANQGSELSS	1		AMTQRSLMF	7		DVCVTLSTL	1		CVNERAHGT	56		CERLCRDWT	1		CTLFVLSRA	1
AADWSSWTR	1		AATDSQADR	5		AASSLCLDC	10		AMTQRSLHS	1		AIAFVQTPI	5		ANRGTYAPA	4		AMTQRSLML	4		DVPGRTMFL	2		CVVVMDLWK	1		CFLPNRILR	1		CTRLGKLVA	1
AADWVSARF	2		AATEGPICS	7		AASSLCMLG	1		AMTQRSLWL	1582		AIAPRTLFL	1		ANRIPRVRD	7		AMTQRSLRM	1		DVREVLLLP	1		CVYWLVTIR	8		CFNRLLGAK	1		CTSLIDFPA	1
AADYACQLM	1		AATERLPCD	7		AASSLCMPG	12		AMTRERGKL	7		AIAWQLSMQ	1		ANSAYWVSW	1		AMTQRSLWF	1		DVWYMVWDI	13		CWNRIIVLK	119		CFNRLLWDK	1		CTSLMAFPA	1
AADYCHLSS	3		AATGYLSVT	2		AASSRRLGV	2		AMVDRTLWL	12		AIDQTRPIT	1		ANTLTLFRS	6		AMTQRSLWL	19302		DVYLGRILR	1		CWNRLLLPF	33		CFNRLLWYS	1		CTSLMDFPA	353
AADYCVSDT	1		AATHASSTS	16		AASSSDLSK	2		AMVGDPCRG	3		AIEFPTYTS	1		ANTPGSKYS	1		AMTQRSLWV	1		DWDFSEDVW	15		CWNRLLNPE	73		CFNRLWTWS	1		CTSLMYFPA	1
AADYRTSYS	1		AATHTWTEG	5		AASSYTIEF	7		AMVGGQRCT	3		AIERYSLFT	1		ANVLALLHW	9		AMTQRSMWL	5		DWRPTYQTQ	1		CWNRLLVRK	29		CFNRMLPVL	1		CTVVDTMMC	1
AADYTRLTS	2		AATIMRTDF	11		AASTIAMYS	7		AMVHLGSRV	1		AIESAPYLS	6		ANVRIVLVG	3		AMTQRTLFL	1		DYAMGLPVY	1		CYCLLPCMM	3		CFPGDTLLT	1		CVAHTFRPG	1
AAEAGGWEN	1		AATLLGLSK	2		AASTIEESM	10		AMVSQDSGR	21		AIEWTVGTS	1		ANVSAVAFS	1		AMTQRTLFW	1		DYDQSACGC	19		CYCLSPCRM	1		CGALWTRNT	1		CVIRVRVTP	1
AAECALVFW	1		AATLLPNPG	2		AASTLNVYL	9		AMVWNRNAM	15		AIFCHAWLP	6		APAHLGYMG	3		AMTQRTLWL	2		DYFDGAPEC	1		CYPGRILRY	8		CGARLFKLT	1		CVNERAHGT	5
AAECHRSPN	1		AATPSAGMT	9		AASVPGKVL	3		AMWDCWGFG	3		AIFGMHAID	8		APAWPGGRT	6		AMTQSSLWL	1		DYPRIWRHT	1		CYRILPNAY	2		CGCWVCMRK	1		CVNQAYSWM	1
AAECLFLWF	1		AATQVWPTF	14		AASVVKMLD	4		AMYFTYNKN	1		AIFLTLWVT	8		APCRMRCKF	2		AMTRRSLWL	3		DYPRIWSKN	3		CYRLLGLGI	1		CGGFLCKSQ	1		CVSRRYSCG	1
AAECLIYLL	2		AATQVWTTF	1		AASWAESSI	11		AMYHYSCGE	2		AIGEASPHI	8		APCRMSRQA	6		AMTRRSVFL	1		EAAKGSELG	7		CYSRVWSLV	15		CGGRLIHRF	1		CVSRVATRH	3
AAECRGAVT	1		AATQYTSPI	5		AASWDESSI	1		AMYMSLRHR	4		AIGMAELSD	4		APFNPRGSW	2		AMVARTLWL	1		ECFHFKDST	11		DADVHRAAI	1		CGGRLLRFY	1		CVTHIHTWL	8
AAEDASHRG	1		AATRCGRRT	1		AASWPWPSQ	1		ANAPARGSY	1		AIGVRMTCF	5		APGNGSGMS	2		AMVCSPSGT	14		ECGVHRHVS	1		DARGVRYQR	1		CGHLTVFMD	1		CWNRIIVLK	1
AAEDAYLTW	2		AATRGAKYP	11		AASWQASAC	9		ANESFYTLE	15		AIHDMQLVK	4		APNQCVSDS	1		AMVDHSLWL	1		EDLVRVPVM	1		DCLIRDTVS	1		CGLVLATAN	1		CWNRLLNPE	4
AAEDCGGLS	1		AATRMPART	3		AASYHVRLP	2		ANFSYPVSY	14		AIIIVYIPN	6		APQCHTRSV	8		AMVDLTLWL	1		EDSCASLLL	1		DCLITDTVS	367		CGMCGKPMR	1		CWNRLLVRK	1
AAEDFDTLK	1		AATRPPNMR	8		AATDIPRDL	22		ANGHRCWIS	6		AIIQAKWTW	11		APRIHLMGT	3		AMVDQTLWL	4		EFPGRSIFF	1		DCMIWAPAA	518		CGRCVDKPS	1		CYCLLPSMM	1
AAEDLRSLV	1		AATRSSPLG	1		AATFDARAW	6		ANHDLALFG	1		AIIRDNVLT	8		APRMSVYRF	4		AMVDRKLWL	1		EFPLRSLWL	8		DCMIWATAA	1		CGTALSCFL	3		CYHILGTGW	1
AAEDTTSAA	1		AATRTPPNT	1		AATFWGTET	2		ANHDLDLFG	7		AIKDVAILP	3		APSCLACLW	8		AMVDRMLWL	2		EGMFLPKQS	1		DCMIWVPAA	1		CGVRAWNYV	2		CYNRLLSVK	2
AAEEFVGLS	1		AATRWINSV	1		AATGVKFLM	8		ANHRVQKHS	7		AILMSLLSM	9		APSGMHRRM	1		AMVDRSLFM	1		EGTELSCRN	1		DCVGPLTEI	1		CHYGGALIK	1		CYPGRILRY	1
AAEEGPFRL	1		AATSAKDSA	2		AATHVYAAS	7		ANLFALIGL	1		AIMDSGGGV	3		APSRCWSNV	6		AMVDRSLWF	1		EGTELSRRN	10		DDFPLGFLP	4		CIAGALLSG	3		CYPSRSLFL	1
AAEESDRSA	1		AATSMTKIR	4		AATIPTMPA	4		ANLFGLMGL	1		AINGVWAYW	7		APSYREIFC	1		AMVDRSLWL	3		EISLVSIWM	1		DEGWTTGHK	7		CIQSKTYAR	6		DAVTLNPLA	1
AAEFGALTS	1		AATSRYADS	3		AATIRISRT	1		ANLLALMGL	2		AINKYALCV	8		APTGLAIEQ	1		AMVDRTFWL	2		EKLPRGDHL	11		DELGRPVDW	3		CISLRSVFL	1		DAWWLGLHW	6
AAEFRSWRC	1		AATTACMSI	11		AATIRTSRT	29		ANLLCLMGL	2		AINVVLKPE	10		APTLLARLV	2		AMVDRTLCL	5		EKPHMDSIS	1		DERSSRALW	1		CKSRMLMPI	49		DCLWFLLRK	3
AAEFTLLHM	1		AATTDDILM	6		AATLAGMTA	5		ANLLDLMGL	3		AIPALSLYW	2		APTRGVQAL	1		AMVDRTLFF	1		EKRVLFWPG	1		DEYLWSIRA	1		CLAMVALAH	5		DCMIWAPAA	198
AAEGDNMMQ	1		AATVASSFD	6		AATLTSALK	8		ANLLGFMGL	3		AIPAPSLYW	1		AQACFRSWT	2		AMVDRTLFL	2		EKTIDPILG	1		DFPLGFLTR	552		CLECLPRWL	2		DCMIWAPSS	1
AAEGPNVVK	1		AATVTRLSM	4		AATMKEMAG	4		ANLLGLMFL	1		AIPAQSLYW	2		AQCQWIPHW	5		AMVDRTLFM	1		EKWGTLFDN	12		DFPLGSLLL	1		CLGRGICDW	4		DDAYLPVPP	2
AAEHFQMGY	1		AATVVELSA	7		AATMLCQFP	10		ANLLGLMGL	5636		AIPARFLYW	3		AQEYQLTWV	2		AMVDRTLLF	3		ELGLFMQLS	1		DFSMDATTM	1		CLGRTRLRT	1		DDFYSFQWL	4
AAEHTEQYE	1		AATYRHTNV	5		AATNAEYCW	3		ANLLGPMGL	2		AIPARPLYW	1		AQRIIRHKS	9		AMVDRTLLL	1		ELGVSHLGL	5		DGRQKGNPR	1		CLILPPFLL	4		DDGICLLGA	1
AAEHWQCFG	1		AAVALVMVR	3		AATNLCRGQ	7		ANLLGWAFN	113		AIPARSFYW	1		AQRILRRPS	1		AMVDRTLWL	3747		ELLGSLKWA	13		DGVRVPTLE	1		CLNRLLIGG	1		DEYLWSIRA	3
AAEHWSKRS	1		AAVASYLSC	7		AATPLLTMK	1		ANLLLQLPV	2		AIPARSLFL	3		AQYGFLATD	3		AMVDRTLWM	1		ELPQGSLLL	1		DHPLSGKSL	1		CLNRLLVPM	1		DFPLGFLTR	6
AAEIIDLPV	1		AAVDLGAYV	5		AATQFMGPL	17		ANLLRLMGL	4		AIPARSLLF	1		ARCMTCVWC	2		AMVDRTVWL	2		ELPQRSLLL	37		DIGMMCWDK	1		CLQNVGLMG	2		DFQLGILDC	1
AAEIIFLST	1		AAVDYTALW	3		AATQLDQGM	2		ANLMAFLDR	252		AIPARSLLW	1		ARESTCIPG	4		AMVDWTLWL	5		ELPRRSVIF	18		DIPDRSLYL	1		CLSHRTLFL	1		DFSGVEPSG	1
AAEIIFVSK	1		AAVFMGPYY	1		AATRPYTLF	4		ANLMGFAGI	1		AIPARSLYL	1		ARGFIHGSK	5		AMVERSLFL	4		ELRLSRLDI	1		DITEQLARL	6		CLTHRSLFL	1		DGIWHMVLL	1
AAEIMLNQR	1		AAVFSLQII	1		AATRRRKSE	6		ANLMGLMGL	1		AIPARSLYW	2991		ARGHRHMGV	1		AMVERTLWL	1		ELTIPWIWS	24		DLALMHIFG	1		CLTSLEQST	1		DGLSAHDLK	1
AAEIMVLCD	1		AAVFVYPSV	7		AATSDGPAG	6		ANPLGLMVL	1		AIPARTLLL	1		ARGSLQKRI	1		AMVGRTLFF	2		EMSWLAWLY	5		DLSRLSLRS	3		CLVVALTGW	1		DGQSGCPAK	2
AAEKALGDP	1		AAVGFMNNS	26		AATSLRGHW	2		ANPLITLIS	1		AIPARTLYW	1		ARHKLLGTM	7		AMVGRTLWL	1		EMVMHRTVS	1		DMFNVLYAP	1		CLVVAPTGW	1		DGSPRLENS	13
AAELAISMM	1		AAVGGPSYT	5		AATYSKWGR	1		ANRGTREDR	7		AIPARYLYW	1		ARHNWQISV	3		AMVLRMFLY	2		EQLLGSLRW	2		DMKDTPSPK	1		CLYRSTVTT	1		DIGMMCWDK	1
AAELCFSVV	1		AAVGSLRVL	1		AATYTSNWM	8		ANRITLDSF	8		AIPAWSLYW	1		ARIVLTFLE	1		AMVQIGGHV	8		ERLLGGLRF	8		DMSRVKPSS	1		CMAKVTVRA	4		DIIEHDNDG	1
AAELGICGI	2		AAVHPMASW	1		AAVAKKGDY	11		ANRMSYCTK	17		AIPGRSIML	1		ARIWRTGEV	1		AMVQRTLWL	1		ERSRCRVSA	2		DNCGAIIFS	1		CMKKPRGGI	3		DISGSGNRY	1
AAELLLDSY	1		AAVHVRPGN	1		AAVCHSVLI	8		ANSPPSLRV	1		AIPGRTVVF	1		ARIYHCVCV	2		AMVRLDTAT	6		ERTRDAWQE	1		DPWFNPEGW	1		CMPLRTLWL	7		DISMGRSVL	1
AAELLRPGD	1		AAVIILVLS	1		AAVCLSVTY	2		ANSWVAHYD	1		AIPKDSTLA	7		ARLCPWRIW	1		AMVRQTGRT	10		ESAWIFSIL	1		DRHILHLLT	15		CNMELDLLK	10		DKDYKHLPS	1
AAELLSWKS	1		AAVIILVLT	10		AAVCNLWST	11		ANSWVVHYD	138		AIPLSEMKF	2		ARLGPPPDR	1		AMVVRSLMF	1		ESGPEMLGV	1		DRHRCSVKT	6		CNQLCMLER	1		DKEDETQGE	1
AAELPYTHD	1		AAVITSRSS	5		AAVCSLWST	2		ANTILHRPK	13		AIPMRSIFL	1		ARLLGHFGW	7		AMVVRTLWL	2		ESHIACSVI	1		DRRLRGIKM	1		CPRLLPPSY	1		DKLTPYGGP	1
AAELRRTSF	1		AAVKHGVRH	2		AAVFASSRS	2		ANVVVTQST	1		AIPPRSLYW	2		ARLLGLLQY	26		AMWLGDLGI	16		ESILQGLSL	5		DRRNWRAPR	1		CPRLLRSGR	1		DKRNPQTDS	1
AAELSDSYT	2		AAVLADPGY	14		AAVHMNPHV	9		ANWIFIDRD	5		AIPPRTRWL	1		ARLMEYLGF	1		AMWSVTWSN	1		ESLGAVADR	9		DRRWWRISA	1		CPVLGWSER	1		DKSVIAVDM	1
AAELSHMVC	1		AAVLEEINR	20		AAVHSPVGG	13		ANYEGWWEF	7		AIPRRRLLF	1		ARLMGYLGF	91		AMWTLRKMP	4		ESLSYVRCS	1		DRSLKTHTC	5		CQIVQLLED	4		DLGLTVSQM	1
AAELSMTRI	1		AAVLHCMPM	6		AAVHYSWLV	11		ANYFPYHVN	6		AIPRRTLFM	1		ARLNLCKLS	3		AMYPQASGG	4		ESPLVCNTL	2		DRVKLLGLM	49		CRDHLLGYM	1		DLLGYMHHL	2
AAELSNLVN	1		AAVLPRVHD	2		AAVKPFHRG	11		APARFLSMR	2		AIPRSLILM	10		ARLVVLIAV	5		ANFGFLRSV	10		ESRLCRLDI	1		DSFGPTWVI	1		CREVMRCRT	1		DLMRLSMAV	1
AAELSYSYT	1		AAVMGMHKP	2		AAVLCLHSK	7		APAWPGGRT	2		AIPSPQPPC	12		ARLWGRLLL	1		ANKLYMIVA	7		ESRLGRLDI	1		DSFGQTWVI	165		CRHLEVRIT	15		DLPWRSVWM	1
AAELVCPLT	1		AAVMPLAWS	7		AAVLLVFVR	7		APEFRVPWS	10		AIPSRTRCL	1		ARLYPWRIW	124		ANLNWVQIF	6		ESRLNRLDI	4		DSLRRPRRD	1		CRIWKLGMI	1		DLSGWRTRI	1
AAELVILRF	3		AAVPPVRYD	8		AAVLQIPAM	25		APFNVHQRL	2		AIPSRTRWL	535		ARMFNLSVE	8		ANMIFGPLP	1		ESRLRRIDI	1		DSQKLLGLL	3		CRLNLRMDN	10		DLSLVRSVN	1
AAELVSIYG	1		AAVRRLVLL	6		AAVLSFIHP	1		APGSSFSPT	1		AIPSSECMC	16		ARPFVTSWL	4		ANRGSQRGM	7		ESRLRRLDI	1		DSSEWVTTP	1		CRLWTLESI	4		DLSSLLSHI	1
AAELYHMNA	1		AAVRYRASY	2		AAVLSLIHP	14		APHLNQPQY	1		AIPTRSLYW	1		ARPICLNVV	3		ANRKGVLVV	25		ESRLRRLDM	1		DSSNQFLEY	9		CRNSFIVQC	4		DMYVRDSHK	1
AAELYSTFV	1		AAVSPPFSL	9		AAVNSRMDN	5		APKLLGLLR	1		AIPYYVPSL	3		ARPRLQGVA	1		ANVLLGPSW	9		ESRLSCLDI	2		DTLNSRSRH	1		CRSGLPWTT	3		DNKCRRKKY	1
AAEMLALRW	1		AAVVGESSK	2		AAVPLGHMA	1		APKRASGPT	7		AIRIGFCQG	2		ARRFLLCRM	3		ANYTDHACS	6		ESRLSGLDI	2		DVFPLGFLL	2		CRTLCPARY	1		DPHLPAFTL	1
AAEMWEIVG	1		AAVVSVRLL	9		AAVQCANSL	13		APNWYRYRG	7		AISLSGCYE	11		ARRKLSTGP	6		APASMHASN	154		ESRLSPLDI	1		DVFPLGFLP	47		CRVYTGWSA	1		DPRIAITAL	4
AAENIAMSH	1		AAVWAWRTM	5		AAVQKGPVL	9		APPCRLSKS	7		AISQEVCGT	8		ARRKWFATE	1		APAYFLGSL	7		ESRLSRFDI	3		DVFPLGFLS	1		CSAHRDTEA	1		DRCKDPSDT	1
AAENQVHST	1		AAVWISMPF	4		AAVQTLGIS	6		APQRDYKLS	2		AISRLGSGS	1		ARRRFWLRG	2		APAYFLSSL	1		ESRLSRLDI	3614		DVFPLGFVH	1		CSAVSLSMS	2		DRGSYVVVN	1
AAENRGRFG	1		AAVWIWIWG	8		AAVRARFQY	3		APRNPFRLV	2		AISYVRLHC	1		ARRVYSRVK	5		APCHVNLGT	2		ESRLSSLDI	2		DVLLFQLRM	1		CSDLSAWMW	1		DRSRLLGLL	1
AAENRWNST	1		AAVWSGWCP	1		AAVRGLSAS	2		APRRGKHAR	6		AITMRVAHI	9		ARSCSHQHF	1		APDHVGCSM	17		ESSHRSLFM	1		DVLPLCFLF	1		CSHLLPSSL	1		DRTGRTNPH	3
AAENTEVML	1		AAWDKGLAS	2		AAVRVLSGA	6		APRSAYAIW	1		AITVRMIFI	9		ARSHPLEVG	10		APFGFFFTP	1		ESSLRRLDI	1		DVLPLGFLP	2		CSHNLCPCA	2		DRTQSKLGE	1
AAEQGIRVS	1		AAWEFARHA	5		AAVSGLPCV	7		APSERMLAS	2		AIVKHHCPN	4		ARSLDSGPK	5		APGLPRGIM	2		ESSLSRLDI	1		DVPFRLVER	4		CSIICSWMT	2		DRVKLLGLM	4
AAEQGRVIG	1		AAWERCGAK	4		AAVSLHMAS	15		APSIACLLM	15		AIVLHPMSG	8		ARSLRAFFE	1		APRLNSSLV	11		ETQVANRQN	1		DVSPLGFLP	1		CSNVPLIRF	1		DSERLMVPF	2
AAEQVNSMF	1		AAWESLLPG	6		AAVSMTNRI	3		APSKWKTNL	1		AIYDEPILY	6		ARSRQRPIY	9		APSSSNLDD	1		ETRHWHVCF	7		DYKHRGLEN	1		CSRLGSLSV	12		DSFGQSWVI	2
AAERAKTPR	1		AAWFSRYST	12		AAVSPLVNV	18		APVRCGMGY	16		AIYDGPILY	1		ARTDSQGSS	3		APTSRWSAA	1		ETVLTRQVL	1		DYPERSLFL	1		CSRPISLTS	1		DSFGQTWVI	186
AAERGRTLN	1		AAWFSTSRS	1		AAVSRMVWS	9		AQLRVWGKI	4		AIYLKLGYV	11		ARTNEDWFR	1		APVDLCAPS	7		EVFLLGFLP	1		DYPRIWRHT	79		CSSESQFAW	1		DSIFSRHRM	1
AAERRGLHL	1		AAWGFCHIK	2		AAVTHGRLA	1		AQRIIRHKS	72		AKAKTSRIS	5		ARVNGSPSR	4		APWSILPWR	2		EVFNGGISA	1		DYPRIWSKN	7		CSSRRDCQA	2		DSLAHWEHY	5
AAESGHLRY	1		AAWGSHLKT	5		AAVTSHHGL	3		AQRILLRPS	1		AKALRILLE	47		ARWNVSLVT	1		APWSRYEYW	1		EVFPFGFLP	1		EAFPLGFLH	1		CSSVLLGEM	1		DSLKLLHHV	6
AAESLGALE	1		AAWHISSND	7		AAVTTAWYI	12		AQRILRRPS	137		AKARAGPNT	5		ARWSCMSTC	9		AQEEVSNGN	4		EVFPLAFLP	2		EAFPLGFLP	38		CSVECMRKV	1		DSLVDLAMS	6
AAESNLLRS	1		AAWHMFKPI	5		AAVVLELNY	9		AQRLLRHGV	51		AKARPFQII	35		ARYIVPSPI	3		AQFKVLTDS	6		EVFPLCFLP	2		ECHLGLLAV	4		CTCRVVSAW	1		DSQKLLGLL	4
AAESNLRLM	1		AAWLCFNYG	5		AAVVSNAAY	2		AQRVFSPSY	1		AKARTWSDL	11		ASAAIGNES	5		AQLMYARLG	3		EVFPLGFLL	1		EDFPLGFLP	15		CTERSHNVL	1		DSQYWGTVW	5
AAESSLVTT	1		AAWLERYMH	2		AAVVSVLRW	1		ARAHRVLRT	10		AKCRFCQAE	7		ASAISTSIN	1		ARAGRSCHG	1		EVFPLGFLP	2604		EDFPLGYLP	1		CTPDRTLWL	1		DSRLSRLDI	1
AAETRVTIP	1		AAWLLVSMP	12		AAVWLMLPF	4		ARCLMRFYG	7		AKENGRSLA	7		ASCFDFIYS	1		ARALVCLAN	3		EVFPLGLLP	1		EDLEWNFTN	1		CTRLMAFPA	1		DTHYCYRCS	1
AAETVTAMV	1		AAWMHFPSL	2		AAVYLLWEH	26		ARCVLLGTM	5		AKENLRVTT	13		ASCFDFMYS	1		ARCLGKRWW	5		EVFPLRFLP	1		EDSDTHDRG	11		CTRLMDFPA	1		DTNRRTGLK	1
AAEVHLSVG	3		AAWNVPTGP	6		AAVYRCHFA	7		ARCYMPLPV	2		AKFLRTNNS	8		ASEFARVSI	1		ARCWNGARE	1		EVFPLSFLP	3		EEKIYLCYR	8		CTRLMDFPS	1		DTTPAALGN	9
AAEVLSVMT	1		AAWQVAVYS	2		AAWAAWLHL	12		ARDGAVDDL	7		AKFYPDRCT	5		ASERPGREQ	4		ARELATTSS	4		EVFPLVFLP	1		EENCETDLA	1		CTSLMAFPA	9		DTYYYYRCS	3
AAEVRASVW	1		AAWSALHMI	6		AAWDVRNSR	2		ARDNLLGTM	1		AKGNSSYAT	7		ASGFPRSSS	3		ARESSGLFS	1		EVFPMGFLP	2		EFSVQLYFL	13		CTSLMDFPA	2819		DVDSMVSSL	1
AAEWRQRRV	1		AAWVMSVTT	5		AAWGGRRWD	3		ARFCVWRLF	1		AKGRWPVQG	10		ASGKSPVAE	1		ARESSRLFS	22		EVFSLGFLP	2		EGENDDHCR	1		CTSLMDFPM	1		DVFLAQLPN	1
AAEYCVGPI	1		AAWVPSCPT	7		AAWLIWLHT	12		ARFGMLGML	2		AKHHFDWGN	14		ASGSLYGCG	1		ARGSLQKRI	66		EVFTLGFLP	9		EGFPLGFLP	19		CTSLMDLPA	1		DVFPLGFLP	5
AAEYDSVCS	1		AAWVQRTRD	4		AAWLLELLL	2		ARFGPSIWN	6		AKIQPAAAG	7		ASGYYGRLI	3		ARHWPCTPD	3		EVHAIDNGR	4		EGFPLGFQP	1		CTSLMEFPA	1		DVFYLFTFV	4
AAEYRSSTW	2		AAWVWALSV	14		AAWLPFRQT	2		ARFLGGQGF	6		AKIYQNSTN	30		ASICCSTGT	1		ARLGSCVTG	3		EVHAIENGR	1		EGLGSYSAT	5		CTSLMYFPA	2		DVGGDRLNV	1
AAEYTDRMS	1		AAYDGTTKG	4		AAWLPGQTL	6		ARFYPWRIW	1		AKKDARVSL	12		ASIMIPILR	5		ARLLISSPF	3		EVKYANPFI	1		EGRFYALNS	1		CTSLRYFPS	1		DVLFMQSLV	4
AAEYTNPIY	1		AAYEAKGCV	2		AAWPNEPGF	2		ARGALSCCM	2		AKKLKKQGY	1		ASIRDRYPT	5		ARLVVLLTV	5		EWLHCPWVW	1		EGTGAPVWV	1		CTSPMDFPA	1		DVMSLHCHW	1
AAEYTVIAI	1		AAYFLGESD	27		AAWRMRREW	18		ARGDLLVSV	1		AKLCLSPIP	3		ASKMRTFGS	1		ARNLLHLLG	11		EYGFPSFIN	1		EGTGDPVWV	16		CTVLQRWAR	1		DVPYCIKSM	2
AAEYWAGLK	1		AAYFSEWCG	2		AAWSCPSPS	12		ARGLRDATP	9		AKLCNSVLL	5		ASKMWTFGS	1		ARPFTILVS	1		EYKRGWSHM	1		EGYFGRIMT	4		CTVMLRIDT	1		DVRNPDLWR	4
AAFAAPTSI	1		AAYIATDGT	8		AAWSTLSHG	11		ARGWVLMTS	3		AKLCNSVQS	3		ASLFTAYNS	9		ARPHKPVST	2		EYLLGGMRF	15		EIFALVFLP	1		CTWRDGLLT	6		DVSMFGGYK	1
AAFAHLKSE	1		AAYISDMCG	1		AAWWGMPNS	4		ARHGSSTLM	1		AKLPLSHGP	2		ASLLVQPRM	2		ARPRSICDM	13		EYRSRAARG	1		EIFPLCFLL	1		CVFFAAPCG	6		DVSMPEHSL	1
AAFAPSTLP	2		AAYLGVLIK	2		AAWWLFPSS	2		ARHKLLGTM	489		AKLSLSHGP	1		ASLQAPHVV	1		ARRAFSEYN	9		FAGPALVYP	1		EIFPLGFLP	67		CVGAMRLLR	1		DVYLGRILR	2
AAFARARFL	2		AAYPQFSPS	8		AAWYNPTGG	6		ARHKLPGTM	1		AKLTSLLDV	6		ASLRQDAAM	3		ARRSSFAVT	1		FAMRILRSN	5		EIFPLGSLP	2		CVKRGRGTL	9		DWARPPMGE	1
AAFAYGIVS	1		AAYQQMKAG	3		AAYAMWPPR	12		ARICRSDRV	1		AKMEMLSLW	3		ASLRRCLNG	2		ARRTIVDPM	5		FAPERSLWL	2		EIFSLRFLP	1		CVLDCINWS	8		DWSRDTRRT	3
AAFCQFGGK	1		AAYRMAKNT	13		AAYAMWSPR	1		ARIMICPRV	1		AKMIPVRGR	6		ASLVVLIID	2		ARRVSSSWF	1		FAPKFRPHT	1		EIPPFALFL	1		CVNERAHGT	2		DWSRPPMGG	3
AAFCRFGGK	1		AAYSEMNMC	8		AAYCPDCAG	1		ARIQRCQSG	1		AKNLSQRGM	1		ASLVWRPLA	3		ARSGYFSVT	1		FAPLRSLWL	3		EKRVLFWPG	5		CVNRRRRFG	1		DYLKLLGGM	1
AAFCRSPLD	1		AAYSNSTMA	20		AAYCYTGFC	2		ARIRFPATK	1		AKPKDLILQ	2		ASLYPRLDG	4		ARSIPPHCR	12		FAPVRSLCL	1		EKWNRLETD	1		CVPGERHDW	2		DYPRIWSKN	1
AAFCVGQGS	1		AAYSPRNWI	12		AAYDLAQWM	3		ARIVAARSL	1		AKPWGGPTP	15		ASMAYYLMT	2		ARSWSFTFA	1		FAPVRSLWF	1		ELLEPVGTL	9		CVPVRSLWL	1		EALRCRGRV	1
AAFDDLERW	1		AAYSQCLRA	3		AAYKGTYAN	2		ARIWCPAVQ	1		AKSKPCWGE	5		ASMMTTRRV	1		ARTNQSHWT	7		FAPVRSLWL	7		ELLGSLKWA	13		CVSRVATRH	1		ECRGPFGTL	2
AAFDRAAID	1		AAYSQFSPS	1		AAYLAFVAC	2		ARIWRPAVQ	140		AKSPASAFS	3		ASMRSKIRG	4		ARTQRSLWV	1		FAPVRSLWM	1		ELLHLGVIP	1		CWNRIIVLK	1		EDFPLGFLP	4
AAFDSRHRW	1		AAYTGNSRK	5		AAYLFLRWE	34		ARIWRSDRV	209		AKTSGGKNS	2		ASMSSVLSC	8		ARTRLGGDN	9		FAPYRSFIF	1		ELPQRSLLL	29		CWNRILLLN	1		EFFPLGFLP	3
AAFEICWVK	1		AAYVCSIGS	5		AAYNLRRVI	3		ARIWRTGDI	1		AKTSPCSYS	1		ASMWPGSVD	2		ARVSMFLWT	1		FAPYRSLIF	206		ELPRRSVIF	1		CWNRLLLPF	1		EFSVQLYFL	1
AAFFCEYFS	1		AAYVPSLPE	4		AAYNSVERN	7		ARIWRTGEV	117		AKTWGLSSC	4		ASNHTAYLS	3		ARVYLGDHI	4		FAQCRPFET	3		ELPRRSVRL	1		CWNRLLNPE	5		EGCLTGCLL	5
AAFFLLFAM	1		AAYVWVRQS	5		AAYPSSARE	19		ARLEGHRRG	1		AKTYFPYRY	8		ASNSRVGHA	1		ASASISKSS	1		FASREPVLN	1		ELRFKTHAS	1		CWNRLLVRK	1		EGGDYIFWV	1
AAFFVTLLC	2		AAYWHENLS	2		AAYQDLILM	11		ARLGEGHNA	2		AKVEEFSLL	1		ASPDSTTPM	1		ASCGWLDLI	1		FCIRCNQFW	1		ELTIPWIWS	142		CWPSVFSVM	4		EGKYGRLLM	1
AAFGALDRC	1		ACAACVVRG	3		AAYQMQVDN	1		ARLGSFNLV	5		AKVNIRMVM	1		ASPPSCPSR	7		ASDEPGLCS	16		FCPMLISLS	1		EMEIRVLRC	4		CYNRLLSVK	1		EGLGSSSAT	1
AAFGCLMVS	1		ACAFAWRDF	10		AAYVEWSRY	1		ARLIGYLGF	1		AKVPRTLFL	1		ASPVSVYTR	1		ASDFQMRWI	6		FCRVKRTSL	4		EMFPLGFLP	1		CYPGRILRY	2		EGLGSYSAT	1
AAFGIIMES	1		ACAFRKTLM	1		AAYVLSACS	2		ARLIHAGVK	1		AKVRLRTKR	4		ASPWRSLWL	4		ASDRGYKVP	6		FCVVPPVFW	1		EMHTSCFVY	1		CYSCSFRAC	1		EGLGWYSAT	1
AAFGPRSRA	1		ACALCRTQM	4		AAYYPAAQT	10		ARLLGHFAW	1		AKVWEMYTG	6		ASRHRDAVR	1		ASEGGSNQA	5		FDAMLLLMT	1		EMLDTYPTS	1		CYTPRLRDL	1		EGLRRSKRC	5
AAFGSVLTT	1		ACALPCGYR	2		ACACLQSLS	7		ARLLGHFGW	519		AKWLLCPMM	1		ASRHRDAVS	1		ASELSPVPM	1		FDSLASKTS	8		EMSLMGWHT	15		DACKLMQSS	1		EGMFLPKQS	6
AAFGVQDRK	1		ACALRPNDS	5		ACACVVIPM	7		ARLLGHQFR	1		ALAARTLFL	1		ASRKFRVNR	1		ASFMFSSQK	1		FEKSGTNRW	6		EMSLPWIWG	8		DAGDMAHTA	8		EGPTGSEQA	1
AAFGVYEET	1		ACANWKHRC	1		ACAFPEETV	8		ARLLGLIGG	9		ALACGINDA	11		ASRWPRVDA	2		ASGRGCVSC	8		FEYRANMPT	20		EMSWLAWLH	1		DALLYRLSK	1		EGYSVGCWP	1
AAFHLLLLL	1		ACAQYLWCL	8		ACALRAEKD	6		ARLLGLLQY	627		ALADRTLMM	46		ASSFAVSRW	1		ASGWYSDPW	7		FFHLQLCAS	1		EMSWLAWLY	168		DANNTVCSE	1		EICPLGFLP	1
AAFHLMIRT	1		ACASDTLYC	1		ACALVHVPK	1		ARLLGPFGW	1		ALAERTLWL	1		ASSLIVVIR	3		ASHVVSMQC	1		FFLVYPPVC	1		ENPFSLLWL	1		DAPGAAWVS	1		EIFPLGFLP	7
AAFIASKQM	1		ACASLTIWG	13		ACAMFGLLQ	12		ARLLGYFGW	1		ALAIRTLFW	1		ASSLMYSRA	1		ASKLSEDWD	2		FFVLAEHSS	1		ENSGGSRRE	1		DATKGGTSV	1		EILCFRLSH	7
AAFIPLAAG	1		ACASVYGAR	3		ACAMPWTNG	3		ARLLGYHFL	132		ALAKNKLTS	3		ASSRRRWTS	3		ASLASSEVS	15		FGAMSSQNI	10		ENTKRWRSI	1		DCCVCTPLV	2		EILPLSFLP	1
AAFIPRQNQ	1		ACATGLSAK	7		ACANLSAPS	4		ARLLRLSRG	2		ALALMNAYF	6		ASSRWPTCG	2		ASLFPWGTC	8		FGGKIIRGS	1		EPGHRRGLA	1		DCMIWAPAA	11		EITGTVRCK	22
AAFIRRLTL	1		ACAVNKSRY	16		ACARTVDMT	3		ARLLVLLQY	2		ALAMSCFRR	11		ASSSAFWPS	2		ASLLLYPPS	7		FGGMLLASK	2		EPVFLASLN	1		DCRCICDLS	1		EKCKPTRLG	1
AAFISPDTA	1		ACAWGNVLT	11		ACAVSPVHR	4		ARLMGHLGF	1		ALAQDLTLA	1		ASSVKSYVY	9		ASLVHGRPS	10		FGGRIIGGS	1		EQLLGSLRW	7		DDRRHSPSK	1		EKCRWATLL	1
AAFIVVFVY	1		ACCCMRYHP	16		ACAVVLHHC	32		ARLMGYLGF	884		ALASPVVIL	1		ASSVSIRSW	1		ASPVRSFFL	1		FGGRIIRGS	208		EQLPGSLRW	1		DEILCMPGR	7		EKDNHHRHL	1
AAFKDLVRK	1		ACCFPFRRS	15		ACCARIFLW	10		ARLMRYLGF	1		ALASRTLFL	10		ASTCSLKLF	2		ASPWMSLWL	1		FGGRILPAK	3		ERLFGGLRF	1		DEYLWSIRA	6		EKHIYGPST	1
AAFKTCRAR	1		ACCFRCRSR	1		ACCCGGLCR	2		ARLNMRPWS	1		ALASRTLFM	1		ASTKLLGHF	4		ASPWRSLLW	1		FGGRILSSL	1		ERLLGGLRF	15		DFPGRTVWL	1		EKWLAALGS	4
AAFLAHLLY	1		ACCLFSLTV	1		ACCGSMARD	13		ARLNPWRIW	1		ALASRTLFW	892		ASVNARKGA	1		ASPWRSLWL	569		FGGRLFNAK	1		ERLRLSLGN	1		DFPLGFLTR	3		ELLGSLKWA	1
AAFLANRSL	1		ACCLGELQL	3		ACCLSALVF	3		ARLNRIMWG	5		ALASRTLLW	1		ASVYGFKDK	5		ASPWRSVWW	1		FGGRLIHHR	101		ERRKLLGWM	5		DFPWRSVGL	1		ELMRSEMRG	11
AAFLATTSD	2		ACCLGMTSH	2		ACCLSFGGS	3		ARLRQISSE	1		ALASRTLYC	1		ASWFAFIYS	8		ASREFGLTV	4		FGGRLIWPT	2		ERTLSQLYT	1		DGTFLRLWF	3		ELPGRSVFL	1
AAFLCGYPH	1		ACCLILVTN	13		ACCRPVKFC	1		ARLVEKVSK	2		ALAVDSTCS	1		ASWFDFIYS	2865		ASREFSLMR	14		FGGRLLHTT	1		ESFSFGMSW	1		DGWCQLRAS	8		ELPHRSLLL	3
AAFLCMVND	1		ACCLLGIRG	8		ACCSLRSAI	3		ARLWRGPLK	21		ALAVDYTCS	204		ASWFDFLYS	1		ASRRDDNLS	7		FGGRLLPYR	5		ESGRMIWRM	1		DIAERSLWL	1		ELPKRSLLL	2
AAFLDIPGF	1		ACCLLSLTV	13		ACCVWEYSI	12		ARLYPCRIW	1		ALAVGYTCS	1		ASWFDSIYS	4		ASSCRWPPP	3		FGGRLLSDI	1		ESILQGLSL	5		DIPERSLWL	1		ELPLRSLLL	2
AAFLGGAFR	1		ACCLMSLTV	1		ACDCTLLST	6		ARLYPRRIW	1		ALAWRSVCL	1		ASWFGFIYS	1		ASSFKYCSD	1		FGGRLLSNI	7		ESRLGRLDI	2		DIRARTRFS	1		ELPPRSLLL	1
AAFLHKPFG	1		ACCMAPLFT	5		ACDGSLRVT	13		ARLYPWLFW	1		ALCATLGRE	1		ASWFVFIYS	1		ASSHMSAVI	3		FGGRLLYTT	15		ESRLRRLDI	3		DLFSTEAQP	1		ELPQKSLLL	3
AAFLIGALR	1		ACCPSTSLL	6		ACDLWVGPY	9		ARLYPWRIK	1		ALCEMLHVE	1		ASWLDFIYS	1		ASSMCHTFC	11		FGGRLTHHR	1		ESRLSCLDI	2		DLGERSHDK	2		ELPQRCFLL	2
AAFLISRSR	1		ACCRSISGI	14		ACDNMTQSK	17		ARLYPWRIW	994		ALCFPYHRG	3		ASWLNVPFG	10		ASSSCRPKG	22		FGGRMLIAG	1		ESRLSLLDI	1		DLHLCRIKD	6		ELPQRCLLL	1
AAFLLFLVS	1		ACCVPQLPL	12		ACDPFLRAK	10		ARLYPWWIW	1		ALDFMDCAT	7		ASWRYAHWN	4		ASTRSMSLS	1		FGLEISATG	1		ESRLSRIDI	1		DLLCSSHWS	1		ELPQRCLLM	2
AAFLLYHLC	1		ACDDFVTLN	8		ACDPFLRAM	1		ARLYSWRIW	1		ALDGRPLLF	1		ASWYDFIYS	1		ASTVLSRLW	6		FGNRLIQLK	2		ESRLSRLDI	2392		DLLLRYYVF	11		ELPQRILLL	1
AAFLLYREA	1		ACDGKVLPL	1		ACDRAFTLS	5		ARMGYSDGV	2		ALDLKVASG	8		ASYQKFFQK	2		ASVDAGNSS	1		FGPLRTLLF	1		ESRLSSLDI	1		DLLYVWLKH	1		ELPQRSLFL	2
AAFLMFVRK	1		ACDITEAKA	2		ACDRERLNW	3		ARMIINSSS	1		ALDWSCRVN	1		ATADRTLWF	1		ASWANSKRG	2		FGQEACSQS	1		ESSLSRLDI	1		DLPWRSVGW	1		ELPQRSLLL	4464
AAFLMVLTR	1		ACDLLPLSS	12		ACDRLGLFC	6		ARMLGSRCS	5		ALDWVWFPC	9		ATARYMFNH	4		ASWFAFIYS	1		FGRTWLWGF	1		ESSLSRPDN	1		DLRHPADHM	1		ELPQRSLWL	2
AAFLPWSPK	1		ACDPDNVPG	1		ACDRRNEYT	8		ARNYPLHVV	58		ALEHLLVDE	1		ATAYILRRD	1		ASWFDFIYS	89		FGSPPFFKI	1		ESVFLWPAL	1		DLRMCPCGF	1		ELPQRSVWL	2
AAFLRLVNT	1		ACDRAALIF	1		ACDRSVLRI	11		ARPGSYKTA	9		ALELSYLSN	15		ATCETSYEV	4		ASWLDFIYS	1		FHGMPSRML	14		ETELVGATT	1		DMCMRFLEE	9		ELPQRTLLW	1
AAFLTGRSS	1		ACDRSVLRI	3		ACDSAIRGT	14		ARPLPNRRS	4		ALEVIVFKC	3		ATDLKRALA	1		ASYWAYRSS	2		FHGVAYLPK	9		ETLRAMPNI	1		DMEALGSRT	1		ELPQRTLML	1
AAFLVAWVH	1		ACDWRSPRE	12		ACDSLRLSR	10		ARPQEVDTM	3		ALEWLRTNK	3		ATEKATNRI	1		ATAARSFFL	1		FHGVPSIIS	1		ETQVANRQN	12		DMGVFPGRD	1		ELPQSSLLL	1
AAFLVPMAS	1		ACDYSNISM	10		ACDVGWTIC	4		ARQGCIPMG	4		ALFQEPALS	6		ATELRGLLS	2		ATAARTLWL	1		FHLMGFAGI	28		ETRLDAQED	8		DMQLGWRGS	1		ELPQWSLLL	1
AAFLYAQSV	1		ACEAMHDRE	1		ACDVLIESR	9		ARQLITMPE	1		ALFRMRLNS	6		ATESPMRKR	4		ATAREVHRG	5		FHSTVCAPT	2		EVFALGFLP	9		DNKVRPMEF	4		ELPRLSVIF	1
AAFMDSSRM	1		ACEDLVVRA	2		ACDVLLMLN	13		ARQVRQRLR	1		ALFRSGHMT	8		ATFLCIVTL	8		ATELMWAQK	6		FIGFRLVSV	1		EVFHLGFLP	13		DNLKLGWLR	1		ELPRRSLLL	1
AAFMLLQSR	1		ACEETALYP	1		ACDWTLENA	4		ARRLRSGSL	1		ALGARSLFL	1		ATFMQGAVR	6		ATFGGTLSV	5		FIPDRTLFL	1		EVFLFWFLL	1		DNVDYLPSV	1		ELPRRSLWL	1
AAFMTKVTV	1		ACEHRWFHL	2		ACDYLWSCW	1		ARRMSIGKW	1		ALGCFTSRT	7		ATGRVPLPI	5		ATGLLVARL	13		FIPHRSLWL	1		EVFLLCFLP	1		DPDKLTRRH	1		ELPRRSVIF	367
AAFNALRVS	1		ACEKYFLWR	7		ACEFLGFMF	10		ARSCFRWQV	2		ALGDVLCWN	18		ATHVRSLWL	1		ATGRNLKAV	4		FIPHRSLWM	1		EVFLLGFLP	76		DPFRLSQSS	1		ELPVRSLFL	1
AAFNGMEPT	1		ACELGSRYM	14		ACEKSRCAR	2		ARSQTHAPT	9		ALGERTILL	7		ATIYGSLAG	1		ATHARSLFL	2		FIPWRSLWL	1		EVFPFAFLL	1		DPLLHTLLV	7		ELSIWSGRT	19
AAFNSHIIN	2		ACELRLAVC	3		ACELHGAVV	7		ARSRKTLVA	1		ALGGIRLTV	6		ATKCFPRPI	1		ATKEAFGVS	16		FIPYICILG	11		EVFPFGFLP	63		DRERWDQAL	5		EMAPRALFL	1
AAFNTLGYG	1		ACENVSIEL	5		ACELNSTRM	8		ARSRVVVYG	4		ALGLDLGIA	6		ATLARSLFL	1		ATKEPSVVI	13		FISHRSLWM	1		EVFPFWFLP	1		DREYWTVCY	1		EMEPRTLFL	1
AAFNTMFVS	1		ACESVRSVM	5		ACELSSPFV	6		ARSSCVATG	1		ALGLEPSRN	1		ATLHAGLTT	2		ATKLCALND	12		FIVLIVAPA	1		EVFPLAFLL	6		DRFVWVLRV	3		EMPLRSLLL	17
AAFPDLGVY	2		ACEVPAKES	3		ACEPCSIVT	1		ARSSSRVWA	3		ALGLIALRK	11		ATLLASGCI	3		ATLMCRNVL	8		FLADRSLCF	1		EVFPLAFLP	46		DRGMTQPRS	14		EMSWLAWLY	94
AAFPFLRVN	1		ACFAPQFGI	1		ACEPMAPTD	2		ARSVGAAIM	1		ALGLISLRK	1		ATLNKYSPS	1		ATLQVPSVI	6		FLADRSLRL	1		EVFPLAFQP	1		DRHYQLAMC	1		EMVIWSMRE	1
AAFPGKLSM	1		ACFAPQVGI	13		ACESCSAEI	12		ARSVGVGPY	6		ALGLSRRVL	3		ATLPTYSTR	1		ATNARSLFL	2		FLADRSLWI	1		EVFPLCFLL	1		DRRSGAQHS	1		EMVQRGIFF	18
AAFPLMSRS	2		ACFDLHLPF	8		ACESLSARG	8		ARSVLSGLT	2		ALGNCTCTE	13		ATNYSREPW	7		ATPAGSLFL	1		FLADRSLWL	1		EVFPLCFLP	63		DRTGRTTPH	1		EMWHNTLSL	6
AAFPLSYSR	1		ACFDLNDHP	12		ACESQNELD	9		ARTEGPRPL	1		ALGVPPAHT	4		ATPAGSLFL	2		ATPALSLFL	3		FLEIGAKEL	1		EVFPLCILP	1		DRVKLLGLM	2		EPIILLDLA	1
AAFPRSRQV	2		ACFGYRCLL	13		ACEVTWTLS	13		ARTKYGRSN	1		ALHGYTRVS	4		ATPAHSLFL	1		ATPAPSLFL	1		FLFCSMYNR	11		EVFPLDFLP	51		DSAAGPIGV	1		EQFERFGTS	3
AAFPTCVSC	1		ACFHALPHS	7		ACEWQSRMT	5		ARTQRLSLD	1		ALICAHAEL	6		ATPALSLFL	1		ATPAQSLFL	11		FLLFKYRAD	9		EVFPLGCLS	3		DSALKQDTS	1		EQFLLQCNC	11
AAFQQACLL	1		ACFHSPLAG	11		ACFDYMVPS	3		ARTSIVEQS	1		ALILLDHIW	5		ATPAPSLFL	1		ATPARALFL	4		FLLRFWVST	8		EVFPLGFFF	1		DSASRSLWL	1		EQLLGSLRW	1
AAFQSSLVV	1		ACFNIRSLL	4		ACFFSCRSV	13		ARTYGVLSL	1		ALIYRLEGH	9		ATPAQSLFL	9		ATPARLLFL	3		FLNNRREGY	1		EVFPLGFFP	2		DSCDSPSNG	7		EQYIYGPST	6
AAFQYCVTI	1		ACFQFRLAA	2		ACFFSKLIE	5		ARVGTRSQS	2		ALKCLNICP	2		ATPARALFL	1		ATPARLPST	5		FLPCRSVWM	1		EVFPLGFLF	12		DSDMMSVFD	1		ERCYCPNLV	1
AAFRAFLRR	1		ACFQVSFRS	1		ACFLGPSHF	12		ARVLLGEPS	2		ALKGPRRNN	7		ATPARLLFL	9		ATPARPLFL	4		FLPCRTVWM	1		EVFPLGFLL	16		DSEGTLRLQ	1		ERCYRPNLV	5
AAFRCDVPY	1		ACFRVAVTS	6		ACFLRVAKS	13		ARYHVSSAT	35		ALKLCVLCL	1		ATPARPLFL	8		ATPARSIFF	2		FLPDRSFFF	1		EVFPLGFLP	138516		DSFGLTWVI	1		ERGCDTHRG	1
AAFRCRASS	1		ACFRYKICK	1		ACFRRTFMG	5		ASAGHRSYK	4		ALLCRWKRP	6		ATPARSIFF	2		ATPARSLFL	10749		FLPDRSLIF	6		EVFPLGFLS	1		DSFGQTWVI	40		ERILHALSF	1
AAFRGGRSG	1		ACFVRVRPE	1		ACFVLGMLS	25		ASARTHWWI	6		ALLLGAGPC	9		ATPARSLFL	12992		ATPARSLFM	2		FLPDSSLIF	1		EVFPLGFRH	2		DSIFSALYS	1		ERLLGGLRF	2
AAFRGRNSK	1		ACFVSLIQS	13		ACFVVTVRK	7		ASCETRKGS	4		ALLLWSAVA	4		ATPARSLFM	3		ATPARSLLM	1		FLPECSLIF	6		EVFPLGFVP	1		DSLRSATNV	1		ERRKLLGWM	1
AAFRKPCCW	1		ACFYAMKNY	1		ACFWSNTTS	7		ASCLRSVKY	8		ALLMHGDNP	7		ATPARSLWL	1		ATPARSLML	1		FLPECYLIF	1		EVFPLGFWP	1		DSQKLLGLL	2		ERSNSKLQN	3
AAFRLLCHF	1		ACFYDCMSD	15		ACFYQWPRK	1		ASCPLNPEM	2		ALLRVSFMQ	6		ATPARSMFL	2		ATPARSLWL	2		FLPEHFLIF	1		EVFPLGILP	9		DSRDIPLYD	6		ERSSARMPS	8
AAFRPRVTM	2		ACFYPTHKS	2		ACFYQWSRK	1		ASEKRAIQR	6		ALLWLSLHK	13		ATPARSVFL	5		ATPARSMFL	1		FLPEHSLIF	8		EVFPLGLLP	38		DSRLSRLDV	1		ERWLLRRLL	9
AAFRQYPDM	1		ACGAPCIPE	2		ACGAKAVSP	1		ASENIPRPS	8		ALLWPSLHK	1		ATPARTFFL	1		ATPARSMWM	1		FLPELSLIF	4		EVFPLGVLP	2		DSRVQNPNT	1		ESDRVIPYF	12
AAFRRLLSD	2		ACGCSLQQG	8		ACGDLHKRW	1		ASENKSCST	3		ALLWRSVWL	1		ATPARTLFL	8		ATPARSVFF	2		FLPEPSLIF	2		EVFPLGYPP	1		DSSSPLSRS	1		ESFNLTIFY	4
AAFRRLSES	2		ACGFLWNLS	4		ACGDMVHSK	11		ASEYSSISG	1		ALMRRVGWI	12		ATPARWLFL	1		ATPARTLFF	1		FLPERFLIF	5		EVFPLRFLP	9		DSVRYYLPP	1		ESGRMIWRM	1
AAFRRSWVK	1		ACGFPHVSM	3		ACGGSNIVY	3		ASFDQALLS	5		ALNCLLVGM	3		ATPAWSLFL	10		ATPARTLFL	6		FLPERPLIF	1		EVFPLSFLL	1		DTGEMSLIL	1		ESIFQGLSL	5
AAFRVEQDQ	1		ACGGFLESS	9		ACGHVKLMS	11		ASFHVFQAF	2		ALNGRASAL	5		ATPAWTLFL	1		ATPAWSLFL	6		FLPERSLFL	12		EVFPLSFLP	76		DTPDRTLLL	1		ESIHQGLSL	3
AAFRVFTFS	1		ACGGNSWYA	10		ACGKRVCFK	17		ASFWIGSQY	2		ALNPATHHM	16		ATPDGSMWM	1		ATPDGTLWL	4		FLPERSLIF	15610		EVFPLVFLP	13		DTRLRTRVS	1		ESIIQGLSL	1
AAFRVPNSF	1		ACGILMITR	32		ACGLDSLRP	17		ASFWNITAC	1		ALNRVDICI	1		ATPDGTLWL	3		ATPDKTLWL	16		FLPERSLWL	11		EVFPLWFLP	1		DTRLSRLDI	1		ESILHGLSL	1
AAFRVVLQY	1		ACGKERFFT	13		ACGLIQPMI	6		ASGLSSLFP	1		ALPAGVAYG	1		ATPDKTLWL	9		ATPDMTLWL	7		FLPERSLWM	3		EVFPMGFLP	6		DVFPAGFFN	2		ESILKGLSL	1
AAFRWSRLW	1		ACGKVRTQF	9		ACGLMTVFV	2		ASGYCGRLI	1		ALPARSLFL	1		ATPDMTLWL	5		ATPDRALWL	1		FLPERSMFL	3		EVFPRGFLS	1		DVKDAGAYF	3		ESILLGFRL	1
AAFSAALMI	1		ACGLHRSTH	1		ACGLRVHVK	5		ASGYSGRLI	1		ALPARSLLF	2		ATPDRALWL	6		ATPDRMLWL	9		FLPERSVFL	1		EVFPSGFLP	12		DVKEGFSYL	6		ESILLGLSL	7
AAFSERYSR	1		ACGLKALTQ	1		ACGMSTLRI	9		ASGYYGRLI	165		ALPCRCVWL	1		ATPDRKLWL	2		ATPDRPLWL	2		FLPERSVWL	2		EVFPSGFLV	1		DVSQPYSFH	10		ESILPGLSL	59
AAFSFLLLC	1		ACGLRAHQM	3		ACGMTEAVN	1		ASHCGKRPG	2		ALPCRSVWL	19		ATPDRMLWL	8		ATPDRPMWL	1		FLPERTLIF	2		EVFPVGFLP	8		DVVRTLRYW	1		ESILPWLSL	1
AAFSFRHTS	1		ACGLVNDSL	1		ACGNFWGAS	1		ASHHMADRY	7		ALPCRTVWL	6		ATPDRSLFF	4		ATPDRSLFL	7		FLPERTLWL	25		EVFPWCFLP	1		DVVYPPLES	7		ESILQALCL	1
AAFSGFSLA	1		ACGMYGVRM	6		ACGNRVQSK	9		ASHLSRTMD	1		ALPDRTVVF	1		ATPDRSLFL	11		ATPDRSLLF	1		FLPERYLIF	3		EVFPWGFLP	4		DVYGLFRPV	4		ESILQALSL	3
AAFSIDLGW	1		ACGPGGHFV	2		ACGNSFTCV	8		ASHSSHVRT	1		ALPEKSLVF	1		ATPDRSLFM	2		ATPDRSLLW	1		FLPESSLIF	3		EVFRLGFLP	5		DVYLGRILR	3		ESILQELSL	1
AAFSKLLCL	1		ACGPHSEQT	2		ACGRISIYA	4		ASHSYHVRT	6		ALPERCLVF	1		ATPDRSLWL	6		ATPDRSLWF	3		FLPFGSVWM	1		EVFSLGFLP	59		DWLLCRASR	1		ESILQGLCL	3
AAFSLFAVM	1		ACGPSKPMY	2		ACGRQKLTK	4		ASICCSTGT	12		ALPERCLWL	1		ATPDRSMWM	3		ATPDRSLWL	11		FLPFKSVWM	3		EVFTLGFLP	16		DWPYQAVLG	4		ESILQGLIF	4
AAFSSVCPW	1		ACGRDLYNW	1		ACGSVEKYS	7		ASKGLDRHM	17		ALPERSFVF	1		ATPDRTLCL	2		ATPDRSMWM	3		FLPFRFVWM	1		EVHRRRLFT	4		DWTPRVNPY	9		ESILQGLSL	11764
AAFSWINGA	1		ACGRNSMTR	8		ACGVGIGAH	8		ASKKSGGDQ	6		ALPERSLFF	3		ATPDRTLFL	22		ATPDRTLCL	1		FLPFRPVWM	4		EVLGWYSAT	2		DWWDAPFPD	1		ESILQGMSL	1
AAFSWLFTS	1		ACGSLPEYG	6		ACGVGRFDS	5		ASKQREAFC	1		ALPERSLIF	5		ATPDRTLLL	1		ATPDRTLCS	1		FLPFRSIFF	4		EVLPLAFLP	3		DYLKLLGGM	1		ESILQRLRL	1
AAFTRVGTV	1		ACGTSCVNW	7		ACGVMLQGT	1		ASKSMVLEG	16		ALPERSLLL	2		ATPDRTLLM	1		ATPDRTLFL	30		FLPFRSLFL	1		EVLPLGFLP	31		DYTHMSRVS	1		ESILQRLSL	3
AAFTTKLTS	1		ACGWVRVTS	3		ACGWNLFDD	35		ASLDVGMAF	8		ALPERSLLW	1		ATPDRTLMF	1		ATPDRTLLF	4		FLPFRSLWL	3		EVNPWGRMR	10		EAHLESIYM	5		ESILQVLSL	8
AAFTVFGLA	1		ACGYAEHGQ	7		ACGYEQGRN	6		ASLGPFLVG	1		ALPERSLVF	1124		ATPDRTLPV	1		ATPDRTLLL	1		FLPFRSLWM	3		EVPPLGFLP	1		ECILLLPSA	1		ESILQVMSL	1
AAFTYTFVI	1		ACGYCTSVN	2		ACGYVVTQG	4		ASLHRLWAV	2		ALPERSVWL	2		ATPDRTLWL	16735		ATPDRTLML	1		FLPFRSMFL	1		EVRWRSLFL	1		ECLVTILGQ	1		ESILQWLSL	5
AAFVAVSRL	1		ACHCTHSPA	1		ACHAAPSVY	1		ASLLYSRSL	1		ALPGLTDWL	1		ATPDRTMWL	8		ATPDRTLWF	1		FLPFRSVRR	1		EVSPLAFLP	1		ECMKFSMGI	4		ESILQWMSL	1
AAFVCLFPW	1		ACHDATWFW	6		ACHCHSRRF	13		ASLRGWSLR	4		ALPGRAVWL	1		ATPDRTQVT	1		ATPDRTLWL	16047		FLPFRSVWL	16		EVSPLCFLF	1		ECQESRESA	1		ESILRGLSL	35
AAFVGALSW	1		ACHDLWDLN	9		ACHKSGLPT	5		ASLRQWYRI	18		ALPGRIVWL	2		ATPDRTRWL	5		ATPDRTMWL	1		FLPFRSVWM	3852		EVSPLGFLL	2		EEALAPVPI	1		ESILRGVSL	1
AAFVGCYPT	1		ACHFLTFPT	4		ACHYRRGPS	6		ASMERVLEV	9		ALPGRNLWF	171		ATPDRTVWL	1		ATPDRTPWL	1		FLPFRTVWM	3		EVSPLGFLP	32		EFGNLFRGW	1		ESILSGLSL	1
AAFVHRVSR	1		ACHIQPLLT	5		ACHYYPETK	15		ASNGRGVSD	1		ALPGRNLWM	1		ATPDTTLWL	1		ATPDRTRWL	1		FLPFRYVWM	1		EVVPLGFLP	3		EFVPQSLHT	3		ESIPQGLSL	2
AAFVISMFT	2		ACHLQEDPY	2		ACICCPILG	4		ASPARSLFL	1		ALPGRSIML	1		ATPEQGNHI	1		ATPDRTVFL	1		FLPFSSVWM	1		EWKYSDMPC	11		EGLGSYSAT	1		ESIVQGLSL	2
AAFVLWGVR	2		ACHLSLSRT	27		ACICCSRIG	4		ASPDRNYFL	10		ALPGRSLLM	1		ATPERCLWL	1		ATPDRTVWF	1		FLPGRCVWM	1		EYFPLGFLP	1		EGMCSTNLV	1		ESMLQGLSL	1
AAFVPPWEG	1		ACHMPNPSN	2		ACICRSPEQ	8		ASPFSCEEK	8		ALPGRSLVF	4		ATPERSLCL	1		ATPDRTVWL	2		FLPGRSLIF	1		EYGSSNSVG	1		EGMIIGDAR	1		ESQLLFCTC	7
AAFVSSITR	1		ACHPNRRVV	1		ACIFVWVRS	13		ASPKRFFSN	1		ALPGRSLWF	4		ATPERSVWL	1		ATPDSSLWL	1		FLPGRSVFL	1		FAGRLLRLP	2		EGMVEPLAY	1		ESRLGVGLS	1
AAFVSSVLS	1		ACHSGRQPT	7		ACIHNCSGR	14		ASPPFDGIL	6		ALPGRSMFL	12		ATPERTLWL	7		ATPDSTLWL	5		FLPGRSVFM	1		FALYRSLIF	1		EGPEECTEN	3		ESRLNRLDI	1
AAFVTFVPA	1		ACHWSWGYM	12		ACILHIITM	6		ASPSFMEVQ	5		ALPGRSMYL	1		ATPFRSLFL	2		ATPDTTLWL	1		FLPGRTLWF	17		FANILSDSL	1		EGTGRCTAM	4		ESRLSCLDI	1
AAFVVLPSA	1		ACILFLRDT	16		ACIMSLAFI	7		ASPTCSERV	9		ALPGRSVFL	2		ATPGRSLFL	1		ATPDWTLWL	2		FLPHRCLWV	1		FAPVRSLCL	2		EGTIRVQVR	2		ESRLSRFDI	1
AAFWAPMSS	1		ACINVRWGV	2		ACIMWVTPG	3		ASPWRSVWL	1		ALPGRSVWL	5		ATPGRSMFL	26		ATPERCLWL	1		FLPKRSLIF	5		FAPVRSLLL	2		EGYNATTRV	10		ESRLSRLDI	1189
AAFWLESTK	1		ACIPVGLNC	8		ACIPASMDG	10		ASQDTFLMV	1		ALPGRTLFF	1		ATPGRTLWL	5		ATPERTLWL	1		FLPLRSLWL	1		FAPVRSLWL	1		EHMFLSIQS	1		ESRLSRLGI	1
AAFWQSWPF	1		ACISMGGDT	12		ACIRGIWPL	3		ASQSHRWLM	1		ALPGRTLFI	1		ATPGRTVWL	2		ATPGRSLFL	2		FLPLRSVWM	1		FAPYRSLIF	1198		EISRKWFDL	1		ESSYYSRLS	2
AAFYIRQCG	2		ACISMVGDT	1		ACIYCWVRV	4		ASRARAIRM	1		ALPGRTLFL	2		ATPHRTLWL	4		ATPGRSMFL	23		FLPPRSILF	1		FAPYTSLIF	1		EITGTVRCK	2		ESVGRTLFF	1
AAFYLHVRP	1		ACISTDWSL	1		ACIYRVMVP	9		ASREDLEYG	1		ALPGRTLFW	1		ATPLRSLFF	1		ATPGRSRFL	1		FLPQRSLIF	7		FCCVLHDTV	1		EKRRCMSLV	1		ETEDLNKPN	1
AAFYLIPAG	1		ACIVRNAGP	11		ACKDWSKDS	11		ASRESPGSL	1		ALPGRTLIF	2		ATPNRTLWL	3		ATPGRTLLF	1		FLPRRSLFF	1		FCEEGPWRM	6		EKRVLFWPG	1		ETQVANRQN	1
AAFYRMWMS	3		ACIVRNTGP	1		ACKERGEWK	2		ASRGMQWPG	1		ALPGRTLWF	2		ATPPRSLFL	8		ATPGRTLWL	1		FLPSRCIMF	1		FCVAHGPSK	1		ELCAPVNLI	1		EVDSKIMLG	2
AAGAILSSY	1		ACIWVYPLW	2		ACKEYLWRG	4		ASRGVEVLV	1		ALPGRTLWL	1		ATPSRSLFL	2		ATPGRTVWL	1		FLPSRNIMF	1		FDHLRWLTS	1		ELHVLWRSL	1		EVFALSFLP	1
AAGAWSNHT	1		ACKCNADNM	1		ACKHYRMNT	2		ASRLFPSRF	6		ALPGRTVCV	1		ATPSRSVFL	1		ATPHRTLWL	1		FLPSRSIMF	364		FDLDFRCLC	1		ELLGSLKWA	4		EVFHLGFLP	4
AAGCGIESL	1		ACKCPSYQW	1		ACKKLVGTI	16		ASRLRTKLA	1		ALPGRTVFL	15		ATPTRSLFL	4		ATPHRTRWL	1		FLPSRSVWL	2		FDSGTSHRA	14		ELMWVLVNC	2		EVFIDRRVG	1
AAGCGSGSN	1		ACKGLFVLT	7		ACKKMKHGC	1		ASRNLHHNL	7		ALPGRTVWF	4		ATPTRSLWL	1		ATPNRTLWL	2		FLPVRSLIF	3		FDVLPRILR	1		ELPGRSIFF	1		EVFLLGFLP	13
AAGCHVLVR	1		ACKKAFLPL	3		ACKLVVSCS	1		ASRQSDLRW	16		ALPGRTVWL	2875		ATPVRLLFL	1		ATPSRSLFL	6		FLPWRSLWL	11		FELEPCDGF	3		ELPGRSMFL	3		EVFPFGFLP	17
AAGCIRLRG	1		ACKPFESRW	20		ACKWTPDWT	2		ASRRCLYPN	8		ALPHRSLWM	3		ATPVRSLFL	3		ATPSRSVFL	2		FLPYLSLIF	1		FESGSAFDY	1		ELPGRTLIF	1		EVFPLAFLL	1
AAGCLSRIS	1		ACKSCPVLR	12		ACLAMWFGW	2		ASRRSRSST	4		ALPHRSLWV	2		ATPVRSLWL	27		ATPTRSLFL	4		FLRRRSLWL	1		FESGSVLDY	4		ELPGSSIFF	1		EVFPLAFLP	5
AAGCLSSSW	1		ACKVMFSIL	9		ACLAQYSES	22		ASRSSLCGN	1		ALPHRTLLM	177		ATPVRTLWL	4		ATPTRSLML	1		FLSARSLIF	1		FFAGRLIPL	17		ELPLRSLLL	1		EVFPLCFLP	18
AAGDAQQGI	1		ACLANEILL	1		ACLASRGLG	3		ASRVKNVSG	3		ALPHWLMLS	14		ATPYRTLWL	1		ATPVRPLFL	1		FMADRSLWL	5		FFESMLPMP	11		ELPQRSLLF	2		EVFPLCLLS	1
AAGDGRRDA	1		ACLASSLVY	2		ACLDLRLRY	7		ASSDRTLWL	1		ALPLPRRHS	3		ATQNGAVWF	1		ATPVRSLFL	6		FMAHRTLFL	1		FFESPFLFT	6		ELPQRSLLL	1211		EVFPLDFLP	8
AAGDNTSFA	1		ACLDAALLV	4		ACLDYSFHE	8		ASSFTSSKT	13		ALPLRSVFM	8		ATRDMTLSS	4		ATPVRSLMF	1		FMALRSWFT	1		FFPGRFLIS	1		ELPQRSLWL	1		EVFPLGFLF	2
AAGDPVFVS	1		ACLDLSGRK	3		ACLEETRCK	3		ASSLPAPSL	1		ALPLRSVWL	6		ATRDRSLRL	1		ATPVRSLWL	17		FMAQRSLWL	1		FGAGMFWNM	1		ELPQRSVWL	2		EVFPLGFLH	2
AAGDTPNSG	1		ACLDSTSSL	3		ACLEHHVAN	8		ASSMDILRG	1		ALPLRTLLM	1		ATSALSLFL	2		ATPVRTLRL	1		FMGHCSLWL	1		FGGGIIRGS	1		ELPRRSVIF	33		EVFPLGFLL	2
AAGDTTNMG	1		ACLEHSAYS	4		ACLELFWLV	6		ASSMWCHWS	10		ALPQRRFLL	1		ATSERTLWL	2		ATPVRTLWL	1		FMGHLSLWL	1		FGGMIIRGS	2		ELPSRSVWL	1		EVFPLGFLP	28761
AAGEEQHVA	1		ACLEISVLT	18		ACLEVVCPR	20		ASSPFSVNF	1		ALPQRSLLL	2		ATSLCGSRP	2		ATPWRSVWL	1		FMGHRCFRM	1		FGGRFIHHR	2		ELPWRSLWL	1		EVFPLGILP	2
AAGEHLPDN	1		ACLGLSPAV	13		ACLGLKRRV	4		ASSSCNRNR	2		ALPQRTLIF	1		ATSQVFAVY	1		ATPYRSLIF	2		FMGHRSLFL	20		FGGRIIHHR	1		ELPWRSSWM	1		EVFPLGLLP	2
AAGELRLNS	1		ACLGRSLLV	5		ACLGSSLAL	16		ASSSIRMYR	1		ALPRGSVCL	1		ATSSRCMMS	1		ATRKLTRHY	8		FMGHRSLWL	366		FGGRIIRGS	1948		ELPWRSVWL	1		EVFPLGVLP	1
AAGENVCEV	1		ACLGWMRWV	7		ACLGVTSPE	4		ASSVSLSPT	3		ALPRRSAWF	1		ATVHRKSDV	1		ATRPGSLFL	1		FMLHRSLGL	1		FGGRIITGR	1		ELSLIWLKS	1		EVFPLRFLP	1
AAGERGSTR	1		ACLILQALS	8		ACLHAVRGG	1		ASSWGMIDF	1		ALPRRSLWF	2		ATVVLKDRS	4		ATRTPYWQA	1		FMLNRSLCM	1		FGGRILPAK	8		ELSRETLWA	1		EVFPLSFLP	13
AAGESPIDT	1		ACLIRLVCT	1		ACLHCHGWT	2		ASSYCMPGT	5		ALPRRSVFF	1		ATVWTVSLW	1		ATRTTCESE	8		FMPDRSLWM	2		FGGRILSSL	1		ELTIPWIWS	1		EVFPLVFLP	5
AAGESVSVS	1		ACLLGPRLS	1		ACLHGWLWA	9		ASSYCMSGT	1		ALPRRSVRW	1		ATWCGCTLK	2		ATSARSLFL	8		FMPDRTLWL	2		FGGRILTLG	5		EMGRQPYCV	7		EVFPMGFLP	1
AAGEVFYLM	1		ACLLGQRLS	18		ACLHTAMRI	6		ASSYTSSKT	1		ALPRRSVWL	27		ATWRNLGCF	1		ATSDRTLWL	1		FMPERSLLW	6		FGGRLFNAK	7		EMSWLAWLY	8		EVFPSGFLP	3
AAGEWAQKD	1		ACLLHFELY	9		ACLHVPPHR	1		ASTAGLNLF	3		ALPRRTIMF	1		AVAFIEKMV	2		ATSECTLWL	1		FMPFRSLFL	7		FGGRLFNWD	4		EMTLPTLNV	1		EVFPWGFLP	2
AAGFCAVSN	1		ACLLHFKLY	1		ACLICHRPV	2		ASTCDTLSL	6		ALPRRTVWL	1		AVALWRANS	1		ATSERMLWL	2		FMPGRSMFL	18		FGGRLIHHR	989		EMVERSLFL	4		EVFRISALK	1
AAGFCNDLM	1		ACLLRTLLL	10		ACLILQALS	5		ASTFEFLLL	2		ALPSRSVWL	4		AVASKRLRF	8		ATSERPLWL	1		FMPHCSLWM	7		FGGRLIRGS	1		EMVQRGIFF	1		EVFRLGFLP	1
AAGFIAALL	1		ACLLVTMQC	4		ACLKLHLSL	5		ASTGRAKDT	2		ALPSRTVWL	1		AVCQISRSA	2		ATSERRLWL	1		FMPHHSLWM	20		FGGRLIYHR	1		ENKHDVMVC	5		EVFSFGFLP	1
AAGFKNSCR	1		ACLLVYLHI	3		ACLMSRRLS	4		ASTKLLGHF	67		ALPVPFLAA	9		AVCWHYLGV	2		ATSERSLFL	1		FMPHLSLWM	3		FGGRLLGNI	1		ENLRRLRKG	8		EVFSLGFLP	10
AAGFLWSST	1		ACLMEGVGY	4		ACLNRYLSA	17		ASVLFVQMN	8		ALPVRSLMF	11		AVDLGARKW	5		ATSERSLLF	1		FMPHPSLWM	1		FGGRLLNPS	4		ENPCGKTLL	6		EVFTLGFLP	2
AAGFSMSST	1		ACLMPTCVS	10		ACLPGLLLG	2		ASVRYLVWN	7		ALPVRSLWL	5		AVDRLSPTP	2		ATSERTLFL	3		FMPHRALWM	1		FGGRLLPFL	1		ENPLLSIEV	4		EVGMRSRDC	2
AAGFTWFTP	1		ACLPIVAEG	10		ACLQDLLRD	8		ASWFAFIYS	2		ALPVRTLLW	1		AVDRRTTPS	1		ATSERTLRL	1		FMPHRCLWL	1		FGGRLLPYR	63		ENRILYLGR	2		EVIERTCEA	1
AAGFWPTCH	1		ACLQPDPSM	1		ACLQKVKCK	1		ASWFDFFYS	1		ALPVRTLWM	2		AVFEMNCPS	1		ATSERTLWL	1921		FMPHRLLWM	5		FGGRLLQKT	10		EPAKLHGAT	7		EVKKYVGAG	1
AAGFYVWIL	1		ACLQSDPSM	9		ACLRLPGTI	4		ASWFDFIYS	2780		ALPVRTVWL	1		AVFHEVFLD	7		ATSGRTLWL	1		FMPHRPLWM	3		FGGRLLRGV	4		EQFLLQCNC	41		EVLPLGFLL	2
AAGGAWSAT	1		ACLRTRHRR	1		ACLRNSVMC	21		ASWFDLIYS	2		ALPWGSVWL	3		AVFNSRVER	8		ATSGWDRHP	1		FMPHRSHGE	1		FGGRLLRPC	16		EQLLGSLSW	1		EVLPLGFLP	3
AAGGCVHLW	1		ACLSKKVGL	13		ACLRPHLSY	1		ASWFDSIYS	1		ALPWKSVWL	16		AVGLGVAPT	1		ATSHEFLCC	1		FMPHRSLCL	4		FGGRLLSDI	6		EQLVVAESG	4		EVLWWGQLT	2
AAGGFYSSC	1		ACLSPIVLE	9		ACLRPPLNV	14		ASWFGFIYS	1		ALPWMSVWL	7		AVGYLCSAI	1		ATSKLRSFW	12		FMPHRSLFL	12		FGGRLLSKD	6		EQSLLPRGF	1		EVPHPWVTS	1
AAGGHLHWS	1		ACLSRPSNV	2		ACLRRLCWT	5		ASWFNFIYS	1		ALPWRCVWL	10		AVHGVFLWK	1		ATSKRTLWL	1		FMPHRSLFM	5		FGGRLLSNI	147		ERAFWSYHS	1		EVPLVPVKL	1
AAGGHVTKG	1		ACLSSLVCR	1		ACLRVATPV	7		ASWLDFIYS	3		ALPWRGLFL	1		AVILRSVLN	1		ATSQRTLWL	1		FMPHRSLIF	1		FGGRLLVFS	50		ERDDCIIRI	1		EVPVEAWGW	1
AAGGLYPST	1		ACLSVYEMV	26		ACLRWPGWA	12		ASWSPGVMV	1		ALPWRGVWL	1		AVKIHPSIF	11		ATSWRSKFL	1		FMPHRSLLM	1		FGGRLLYTT	19		EREWSYLHT	1		EVRRTVANI	3
AAGGLYYWC	1		ACLTAPFYL	4		ACLSSNLTG	10		ASYGEDVGV	1		ALPWRIVWL	4		AVKKMSALG	2		ATTDRTLWL	1		FMPHRSLMF	1		FGGRMLIAG	2		ERGLIFRTS	3		EVSPLGFLP	9
AAGGMWASA	2		ACLTNCYIC	9		ACLSSTRMS	2		ASYHLGSLD	1		ALPWRNVWL	7		AVKNLFVMG	2		ATTLVVSRV	1		FMPHRSLWL	168		FGGRRIHHR	1		ERLLDPSRS	1		EVVPLGFLP	1
AAGGPEHRK	1		ACLVGQCVV	11		ACLVGHRVV	1		ATADNFMMN	1		ALPWRRVWL	3		AVKTRQLPV	14		AVAERSLFL	1		FMPHRSLWM	19587		FGGRVIRGS	1		ERLLGGLRF	2		EWGTKEMEN	9
AAGGRFLVR	1		ACLYGTLGV	13		ACLWSSRHL	1		ATAPLSVRG	10		ALPWRSAWL	9		AVLKQGVAW	3		AVAMRLLLR	1		FMPHRSLWV	4		FGGSIIRGS	1		ERPHTFKRW	1		EYPAWGLFF	1
AAGGSAAHY	1		ACLYQGARL	1		ACMAMKLSG	3		ATAPSHRWE	4		ALPWRSAWV	1		AVLVQGGIL	3		AVCDGDTLT	5		FMPHRSMFL	30		FGGWLIHHR	2		ERRKLLGWM	2		FAAALLTLG	7
AAGGVSGIN	2		ACLYVHEFL	10		ACMHKPDSF	11		ATAQGSTAT	4		ALPWRSEWV	1		AVMHSPPLG	3		AVDRERVIT	5		FMPHRSMWM	1		FGNISRTVS	1		ERRVFEGRI	1		FAAWLILMW	7
AAGHARQPN	1		ACMAPRVSG	8		ACMKVPRVL	4		ATAYPCEWG	1		ALPWRSGWM	1		AVMKWLIKW	1		AVELPSVTA	1		FMPHRSVWL	1		FGNRLIQLK	94		ERSGQSATV	1		FAGRLLRLP	1
AAGHFIAST	1		ACMKKPELS	6		ACMKWQGRN	1		ATCRFRFAL	12		ALPWRSILM	1		AVMRFPSGL	1		AVGEPIEVS	9		FMPHRTLWM	2		FGNRSIQLK	1		ESELFDNWM	4		FAMRILRSN	1
AAGHGLVVG	1		ACMKTPELS	1		ACMLCLSST	8		ATDLHFQEE	1		ALPWRSKFL	3		AVNRDGEDR	3		AVGFNATNF	9		FMPHRTRWL	1		FGPVRTLWL	1		ESIFQGLSL	1		FAPDSSLWL	1
AAGHGWLLM	2		ACMLELPPF	1		ACMLSVKSW	9		ATERACTLN	3		ALPWRSKWL	1		AVPDRSLWL	1		AVGFYELSA	1		FMPHRWLWM	2		FGPWMNRIL	8		ESILPGLSL	4		FAPVRSLWL	1
AAGHKKSFS	2		ACMLYGPTI	4		ACMRAERLV	1		ATFNVGGLR	1		ALPWRSLFM	7		AVPERSLFL	3		AVKSYRLCV	18		FMPLRSLWM	1		FGRGSDGSC	1		ESILQGLSL	883		FAPYKSLIF	3
AAGHLDIRI	2		ACMMVSRWA	8		ACMRILTGK	3		ATFQSITPN	3		ALPWRSLIF	5		AVPERSRFL	990		AVKTRQLPV	1		FMPNRSLWI	1		FGRMDWTGG	7		ESILRGLSL	4		FAPYMSLIF	1
AAGHLGGSK	1		ACMRCPPRG	2		ACMRRLWAS	1		ATGADEGAS	5		ALPWRSLLF	2		AVPERSRLL	1		AVLGRTVEF	1		FMPNRSLWM	3		FGRRLLSYI	1		ESRLIRLDI	1		FAPYRCLIF	1
AAGHLLLPT	1		ACMRYQVDS	10		ACMSRLSVA	3		ATGYRLGHS	6		ALPWRSLLL	13		AVPGRSGFL	1		AVMPSFSDC	14		FMPNRWVWL	1		FGRTWLWGF	41		ESRLRRLDI	2		FAPYRRLIF	3
AAGHMRMHV	1		ACMRYYVVS	1		ACMVLDSLM	8		ATHGMTLHS	1		ALPWRSLLM	2		AVPGRSRFL	3		AVPALSAAN	1		FMPPRSLWM	2		FGSHRTPYL	1		ESRLRRLDV	1		FAPYRSLIF	2475
AAGHNCVTE	2		ACMSLRGTK	4		ACMWSNYPS	11		ATHLFLPRM	7		ALPWRSLVF	2		AVPGRTVFL	2		AVPDRSRFL	1		FMPQRSLWM	4		FGSPMRMVK	7		ESRLSCLDI	1		FAPYRSVIF	1
AAGHQYRRL	1		ACNDKDGHW	8		ACNCLASLS	6		ATHVVHIRW	1		ALPWRSLWF	3		AVPKRSRFL	1		AVPERSLFL	1		FMPQRTLIF	1		FHLMGFAGI	4		ESRLSGLDI	1		FAREYGSCM	2
AAGHVLWGS	1		ACNFGLPGF	2		ACNGTACPY	1		ATIMSSAHS	3		ALPWRSLWL	17		AVPLAGASA	2		AVPERSRFL	305		FMPQRTLWM	1		FIPHRSVWM	1		ESRLSHLDI	1		FATNGWKST	1
AAGHVTSQI	2		ACNIKIIDG	1		ACNKAMATW	5		ATIPVIQTF	7		ALPWRSLWS	1		AVPRRALFM	12		AVPFGRLFS	1		FMPRRCLWL	1		FIPLGFLRL	1		ESRLSRFDI	2		FAVGMPVFS	1
AAGIATMAW	1		ACNIPGSIT	13		ACNLLVMWD	2		ATKRRQSYS	3		ALPWRSLWV	1		AVPSRTWLL	1		AVPGRTMWL	1		FMPTVAGSK	1		FIPWRTLWL	2		ESRLSRIDI	1		FAYWLPQSY	2
AAGIFYSRT	1		ACNKMIHDN	3		ACNLMDCYQ	4		ATLFWTVTL	2		ALPWRSMWL	12		AVPVRSLCL	1		AVPGRTVLF	1		FMPVRSLWL	8		FIVQVQTMV	20		ESRLSRLDI	2466		FCSVTRRAT	3
AAGIGIPTG	1		ACNLGFTRD	1		ACNNESIVD	13		ATLKMRTPS	1		ALPWRSVCL	1		AVPVRSLMF	1		AVPGRTVVF	672		FMPWRSLCL	1		FIWEPFWAW	1		ESRLTRLDI	1		FDGNGPGLG	1
AAGILLNFF	1		ACNQESAGS	4		ACNYAYNQS	6		ATNCQSDVS	5		ALPWRSVFL	27		AVPYIARAT	12		AVPHRALFM	1		FMPWRSLWL	4		FIWGPFWAW	7		ESRVSRLDI	1		FDGRALGRD	1
AAGIQYRCT	1		ACNRLSKTC	7		ACPAWPSGI	3		ATPALSLFL	2		ALPWRSVFM	6		AVRFGPLLS	1		AVPLKAKLG	5		FMPWRSVWL	11		FKCWSTSHR	1		ESSLSCLDI	1		FDHLRWLTS	1
AAGIRHFIE	1		ACNSLPMCF	2		ACPFAFNCG	21		ATPARSLFL	1433		ALPWRSVLF	8		AVRLDRLLI	1		AVPLRSMLL	1		FMPYRMLWM	1		FKIYKNYPN	7		ESSLSRLDI	2		FDLFLCSVV	1
AAGIRYYLM	1		ACNVICTRV	1		ACPFLKVVR	1		ATPARTLFL	1		ALPWRSVLM	1		AVSDLGLSC	2		AVPRGALFM	1		FMPYRSLWM	16		FKSHRAILM	1		ESSLSSLGI	1		FDSGTSHRA	22
AAGITCSHW	1		ACNVYGFSY	3		ACPGFLSSS	8		ATPAWSLFL	1		ALPWRSVRL	8		AVSGSVKSS	1		AVPRRALFL	1		FMQHRSLWV	1		FKWHDLWYL	1		ESSYRSHVS	4		FDTELCVLF	1
AAGITSHEN	1		ACPDGPLSE	5		ACPGGCRVG	12		ATPDRKLWL	1		ALPWRSVVF	1		AVSHRSLRM	1		AVPRRALFM	181		FMQNRSLWR	1		FKYGPDRLE	9		ESVAGRITS	1		FEDRRDGPG	1
AAGKASVDE	1		ACPFAFNCG	1		ACPGKSSLD	2		ATPDRMLWL	1		ALPWRSVWL	30141		AVSSLATLL	5		AVPRRAMFL	1		FMRKRTFMT	12		FLAFRAVWM	1		ESVLQGLSL	1		FEELSAKLC	1
AAGKKDHLT	1		ACPIGRPIC	1		ACPGNLGYV	19		ATPDRSLWL	2		ALPWRTILM	1		AVTCLSTTV	6		AVPSRSLFL	1		FMTRHKLAG	12		FLAHRSLWL	1		ESVLRLPST	5		FEVESVMSY	7
AAGKMLFDL	1		ACPKSLLLY	24		ACPGSDQWM	1		ATPDRTLRA	1		ALPWRTLFL	3		AVTKNTARS	1		AVRGYKGTN	2		FNRIIHFSP	1		FLGHRSLWL	1		ESWVYRKQV	3		FFASRSLWL	1
AAGKPCKLH	1		ACPLPYRLE	5		ACPGVHPLH	1		ATPDRTLWL	1981		ALPWRTLIL	1		AVTVRRRAA	2		AVRNLSCHN	8		FNRILTYRG	1		FLGMLSGHK	4		ETGNSSWDC	1		FFAVLHLWL	1
AAGKRGRFS	1		ACPLRHGSA	3		ACPICPTLR	1		ATPDWTLWL	1		ALPWRTLLF	1		AVTYGDVKT	1		AVRQLLAFG	1		FNWIPLLRA	1		FLISLPCHS	2		ETGQPVTWS	1		FFHSAYRYL	10
AAGKSSPYN	2		ACPLRNRAS	4		ACPLHWWVV	3		ATPGNSLFG	4		ALPWRTLLL	1		AVVERSLLL	1		AVRVRQSSL	1		FPAGFLRRK	1		FLMRVIDRT	1		ETMMQVYTP	1		FFLNLASSW	2
AAGKTVYIS	2		ACPLSQFTE	10		ACPLLPALI	12		ATPHRTLWL	1		ALPWRTLLW	1		AVVETFIRI	4		AVSARSLLW	1		FPLKRRVIW	1		FLNCHCTRG	1		ETQVANRQN	1		FFPDRSIYM	1
AAGLCADYC	1		ACPMCSAVG	2		ACPLLQVFP	6		ATPLLGMPT	6		ALPWRTLML	1		AVVHLVMPM	1		AVSLRQSCH	14		FPPYDRSCM	7		FLNYRISRL	5		EVFPLCFLP	1		FFPLRSIFL	1
AAGLDPPVG	1		ACPRLWKGW	2		ACPLYVCTA	7		ATPMSHLFS	1		ALPWRTLWL	4		AVYEQGAST	2		AVSWRPLSR	7		FQCMHSMWP	1		FLPARSLIF	4		EVFPLGFLP	820		FFPQRTLFW	195
AAGLDPYPR	1		ACPRRASRM	2		ACPMSPFMP	20		ATPVFDMNL	13		ALPWRTVFL	4		AVYVFASLP	1		AVTLAWTLD	3		FQSHRALFL	345		FLPCRSVWM	1		EVFPLSFLP	1		FFRVANRFS	4
AAGLDWPVC	1		ACPRSYGMW	5		ACPNLIVMK	4		ATPVRSLWL	1		ALPWRTVWL	3		AWALARSSL	1		AVTQRSLWL	3		FQSHRALWL	1		FLPDRSFIF	1		EVFRLGFLP	1		FGEFLFILF	22
AAGLGFRHC	1		ACPSSLAIV	1		ACPQLRPRN	6		ATQVISVAT	5		ALPWSSVWL	9		AWAYGSWCN	6		AVTVCSLRF	5		FQSHRVLFL	1		FLPDRSLIF	17		EVLPLGFLP	1		FGELICGMH	2
AAGLIAFFL	1		ACPVATHLK	5		ACPRHEPLE	2		ATRHRLPDF	3		ALPWTSVWL	3		AWCLSPPSA	3		AVVCKPSPR	9		FRAFLCSFS	22		FLPDRTLIF	1		EVLPLGSQS	1		FGGRIIRGS	5
AAGLIPLLK	2		ACPVLRTLL	1		ACPRITLHL	13		ATRQCRPIT	10		ALPWWSVWL	10		AWFPFFVNS	7		AVWMEPMGF	1		FRAIRNIST	9		FLPDRTLLL	1		EVNPQRALS	1		FGGRILPAK	4
AAGLLFTAI	1		ACPVNSGSC	3		ACPRSCEKS	12		ATRRARPIS	7		ALPYGAYPT	4		AWFPFLSGH	56		AVYRAVAAL	3		FRASLSVNS	49		FLPECSLIF	10		EVWAVDRVY	8		FGGRILSSL	3
AAGLLKVRM	1		ACPVRDLGT	2		ACPRSRVVR	4		ATSDARSAT	1		ALPYRALFL	1		AWGDLGHAG	5		AWAYVWTGT	10		FRDRRGIQI	18		FLPEGSLIF	1		EVWVTGEDL	1		FGGRILTLG	2
AAGLNSSSV	1		ACPVTFTSS	5		ACPRWLSYS	2		ATSDAVSWD	7		ALPYRFFTC	12		AWGQGARCS	2		AWDETKLWY	9		FRGKLLGTM	3		FLPEHSLIF	2		EYGLYRHGC	1		FGGRLFNAK	1
AAGLNTGIS	2		ACPYSLAIV	8		ACPSDGRSD	2		ATSERTLWL	1		ALPYSCAVS	10		AWLCLFIWK	2		AWDSFTVRE	1		FRKGCRTLW	1		FLPELSLIF	3		EYLHPRRFS	3		FGGRLIHHR	2
AAGLPTSDG	1		ACQGLSDHD	8		ACPSESGTK	4		ATSGSQQSM	9		ALQARLELT	7		AWLMPTRNC	1		AWDVLHTMA	2		FRMFLWSYM	1		FLPEPSLIF	1		EYVFWSGAR	1		FGGRLLNPS	4
AAGLRVQSL	1		ACQKIYAVM	11		ACPSLRLVT	1		ATSLARPIR	1		ALQYRCPET	1		AWMGPSFHM	7		AWFPFLRVY	1		FRPEFMRLM	1		FLPERALIF	1		EYVIQCRTW	1		FGGRLLSDI	4
AAGLRYSGM	1		ACQPCRMRK	5		ACPSSAIAG	6		ATSLERPIR	33		ALRGHCVLW	2		AWMLVRRKF	1		AWGGIYLLT	1		FRPELMRLM	96		FLPERCLIF	1		FAMMRSIES	1		FGGRLLSNI	10
AAGLSCAPV	1		ACQRFFQTL	4		ACPSYMVLT	14		ATSPCSLFF	1		ALRGVIRWI	1		AWMWYFYTA	8		AWMYRFVPS	1		FRPELMWLM	2		FLPERFLIF	2		FAPDRSLWL	1		FGGRLLVFS	1
AAGLSDFPK	1		ACRCWHMTD	8		ACPVSSVYI	2		ATSPGTTEI	1		ALRIRALMH	5		AWNCGVYMS	1		AWPRILRSA	6		FRPNRIIKW	3		FLPERPLIF	4		FAPERSLWF	1		FGGRLLYTT	2
AAGLTSVEL	1		ACRERQKSR	5		ACPWDGMDT	1		ATTCRHSSL	1		ALRLFLKLR	14		AWNFLLRIV	5		AWQRWGPVY	1		FRSYVICSM	1		FLPERSLFF	1		FAPERSLWL	1		FGGRMLIAG	2
AAGLTTSRK	1		ACRGGSLQN	1		ACPWDGVDT	29		ATTIRLITD	1		ALRNSSIAG	4		AWNYYNVMN	8		AWQVHAPVP	4		FRWHDLWYL	54		FLPERSLFL	5		FAPFCSMTL	3		FGLIPLELL	1
AAGLTWDSV	1		ACRGHTKFD	1		ACPWYRHSE	20		ATTRTAYRT	46		ALRQVSLRG	18		AWPALLNWW	5		AWRLRSPVS	1		FRWHGLWYL	1		FLPERSLIF	11820		FAPFRSLIF	1		FGNRLIQLK	9
AAGLVDSCM	1		ACRGLCVDQ	6		ACPYAWPSR	2		ATVLIPDRV	3		ALRRGNTVI	6		AWPRILRSA	5		AWSCIHTYK	7		FRYCYRGLC	1		FLPERSLWL	6		FAPGRSLLF	1		FGNYVSTVV	1
AAGLWIVRM	1		ACRGSIPCG	2		ACPYVLHCG	11		ATVLTKTVR	6		ALRSQNKFY	1		AWPRLFRVY	1		AWTPKASLS	1		FRYTESPVF	1		FLPERSMFL	5		FAPLSLVLL	1		FGPLRTLLF	1
AAGLWRFSL	1		ACRIGDLYT	5		ACQGELGFE	5		ATVPMRSID	10		ALRSRNKFY	6		AWRSSWIRG	1		AWTPRASLS	1		FSAVNNSRS	1		FLPERSVFL	1		FAPRRSLWL	1		FGQYLTGVC	1
AAGMAFCCA	2		ACRILASSK	2		ACQGIPRYL	13		ATVRSRLLC	11		ALSAVGLKG	3		AWSEPVAKW	1		AYAFRGAQL	22		FSFSSAPAH	3		FLPERSVIF	1		FAPVRSLCV	1		FGRTWLWGF	12
AAGMAPLKV	1		ACRKDESFQ	4		ACQGYGASA	3		ATWCGCTLK	11		ALSDARRLK	11		AWSKASFAL	4		AYCHPAACK	3		FSGEFTILN	1		FLPERTLIF	3		FAPVRSLFL	1		FGSPMRMVK	1
AAGMGVLSD	1		ACRLFSAQW	3		ACQLVCGIC	9		ATWDRDHAK	5		ALSDRSHSE	1		AWSLHVFRS	1		AYFRCSHTL	5		FSGVSPPWM	1		FLPERTLWL	8		FAPVRSLWL	7		FGSPPFFKI	1
AAGMHSLWG	1		ACRLSQVSS	9		ACQPERVVR	3		ATWKRILNN	2		ALSERRLFF	1		AWSYVSVPI	7		AYGFSGTFQ	18		FSGVYPPWM	66		FLPERTVFL	1		FAPYRSLIF	679		FGSSLPLLK	3
AAGMIGAWK	1		ACRLSSSHG	3		ACQQPQSKM	1		ATWSLTRCS	1		ALSHWSVWL	1		AWTELSDLV	4		AYLDANFFS	3		FSLIPKESG	1		FLPESSLIF	1		FARGEFRCT	6		FGVHRDRWT	4
AAGMLIAVS	1		ACRNSLEWT	8		ACQSDLYVC	1		ATWTPVVRK	6		ALSKPFRWY	44		AWTELTDLL	1		AYMQGPNNV	5		FSLWLRWLT	15		FLPFGSVWM	2		FASKRGTSS	1		FHDKGSFPK	3
AAGMLMRET	2		ACRNVSGFN	3		ACQTMSADV	9		ATYRCSMVF	1		ALSLLMTIT	4		AWTRGHATP	1		AYPNFLAPA	1		FSLYRVGKD	17		FLPFKSVWM	2		FASLVIMCA	1		FHGMPSRML	1
AAGMLRCLL	1		ACRPLSTSI	5		ACQVLGTDT	7		AVCHYLFEM	10		ALSLPWSVW	10		AWYCKLEPT	3		AYPRTTMSM	1		FSQLVYGAM	1		FLPFMSVWM	3		FASRTPRWG	1		FHGTLAHSL	1
AAGMLVDQS	1		ACRPVTYCF	9		ACRCTTWSG	7		AVECFKGSS	7		ALSLRSKDI	13		AYAGLPSTT	7		AYQGLEMVE	5		FSRRTKWAE	4		FLPFRCVWM	1		FASSRSLWL	1		FHGVAYLPK	1
AAGMMPRMI	1		ACRQHERPT	2		ACREANSIR	9		AVEMRWLLK	2		ALSLRSVFF	1		AYCGVSMWW	1		AYTHNSAET	2		FSSGWLYLL	1		FLPFRFVWM	4		FATHAPGFG	1		FHGVLSRPI	1
AAGMWLTGR	1		ACRRLCDAR	4		ACRFRLGHS	10		AVEVVIRST	9		ALSLSSLAL	4		AYDLMTSLN	1		AYVSRWYRT	3		FSSLFHRHT	8		FLPFRPVWM	3		FAVVNSDCT	3		FHGVPSIIS	1
AAGMWNLLV	1		ACRRNSIYW	4		ACRFSLGHS	1		AVFDLAARS	8		ALSSLCAYT	10		AYEEWFSSA	1		AYVYDFLLK	1		FSWPCSLPV	1		FLPFRSLLL	1		FCALLVNYI	1		FIPERTVCF	1
AAGNDSIHL	1		ACRSLGRFG	1		ACRGDPDGT	5		AVGDVVVRA	2		ALSWRRVWL	1		AYEHLIWSW	1		CACCRATPT	1		FSWQFQGST	14		FLPFRSVGI	1		FCGGVGACT	1		FISHRSILM	1
AAGNFSGGN	1		ACRSNMPGS	1		ACRGFSMGG	8		AVGMAIQTT	2		ALSWRSVWF	1		AYEHRANIW	8		CACCRDTPT	13		FTAERTLCI	1		FLPFRSVSI	1		FCGLRQAIG	9		FIVHRSLWL	1
AAGNHQVEP	1		ACRSQMFHD	12		ACRGLLTDC	7		AVGQDQVVA	8		ALSWRSVWM	2		AYFRIRLEM	3		CACWHSHRW	7		FTFYQSISR	1		FLPFRSVWL	1		FCIGNWSCT	1		FIVQVQSMV	1
AAGNNRKRT	1		ACRSRDSRI	1		ACRGLQLLS	4		AVHFIDNRR	7		ALTGGALWL	1		AYGGLGFAV	4		CAEIGEWQG	1		FTHDRSLFF	1		FLPFRSVWM	3368		FCLVVSFWA	1		FIVQVQTMV	183
AAGNNVTYV	1		ACRVLPLLS	5		ACRGPEAAW	1		AVHKNNGPC	1		ALTGRALWL	491		AYHRCYVTI	1		CAFWDHGGV	4		FTPERTLWF	2		FLPFRTVCL	1		FCWHGSFPP	2		FKAIPANLN	3
AAGNPSCYW	1		ACSAASACK	1		ACRGPLKSG	3		AVILRDLVT	5		ALTMIRNSM	5		AYINFMCSC	2		CAHMLYSSG	1		FTPERTLWL	2		FLPFRTVWM	3		FCYFFPSLV	3		FKLNASSLN	1
AAGNRHMSK	1		ACSAGLAYD	7		ACRGRRIHF	2		AVKCHITKD	1		ALVLCVQWR	4		AYIVPTSCR	2		CAHMLYSSW	1		FTTELLLFL	2		FLPFSSVCL	1		FDFVSRPRF	1		FLADRSLWI	1
AAGNSLLAE	1		ACSAHFGNT	23		ACRGRRMSS	14		AVKEMHSGF	23		ALVLPSERA	13		AYLLESMSG	1		CALIALRDM	3		FVMAAWPWC	1		FLPFSSVFM	1		FDHLRWLTS	2		FLADRSLWL	1
AAGNSLNRG	1		ACSCRLLIV	3		ACRGRTDFP	11		AVKMPLSSC	7		ALVQLRCCI	1		AYLWPGSWV	3		CAMYQLVAR	9		FVNWKLKRT	1		FLPFSSVWM	3		FDMKGRRQA	6		FLADRTLWL	1
AAGNSPCKS	1		ACSDLKSVT	9		ACRGSRMSS	1		AVKNMRRSG	13		ALVSHAQRS	6		AYMVRLYGF	1		CAMYTMFYS	4		FVPGRSLLF	64		FLPGRSIFF	2		FDPVASVES	3		FLFISHQVW	3
AAGNSTGTS	1		ACSFCSSPR	13		ACRGTKIMF	11		AVKRSYPSN	3		ALVWRCVVV	3		AYNDGPVAL	2		CAPAFMFYN	51		FVPGRSLWF	1		FLPGRSLIF	4		FDSGTSHRA	1		FLLRGVHST	12
AAGNVACPI	1		ACSFFAITL	1		ACRHIFKLV	3		AVKSFLIYL	6		ALVYTLTYM	2		AYSLPPFFL	5		CAQEHKMTV	7		FVPLRSLFL	1		FLPGRSLLF	1		FEVLYPNFG	1		FLNVRSLLF	1
AAGPDGPAK	1		ACSFRGASN	1		ACRIVMPPK	9		AVKTHQLPV	1		ALWVVLTEN	14		AYTGDYTSM	1		CAQWHCLES	17		FVPSRSLWL	27		FLPGRSLWF	1		FEVVLPCSG	2		FLPCRTLWF	2
AAGPIILGP	1		ACSFWSLAQ	20		ACRLENHPL	4		AVKTRHLPV	1		ALYEKRCVT	6		AYVQPWPSM	1		CARKWAGWT	4		FVPVRSLWL	1		FLPGRSMFL	4		FFDRLVKPL	1		FLPDRSLIF	1
AAGPSPALK	1		ACSGDWSMM	11		ACRLISLRQ	1		AVKTRPLPV	1		ALYFIPRRM	2		AYVVPIWLT	7		CARYPSHGS	5		FVPVSSLWL	1		FLPGRSVFM	3		FFNFVHCTL	1		FLPECSLIF	3
AAGPSPLSG	1		ACSGPAEFK	3		ACRLSLETA	1		AVKTRQLPV	123		ALYLEVLTI	14		AYYRIRLPY	4		CAVRASFIR	1		FVRHCEDYR	1		FLPGRTLIF	1		FFPERSIYL	2		FLPEHSLIF	1
AAGPVTVLK	1		ACSGQSGLG	3		ACRMKNIIL	1		AVLDALLSF	8		AMACLQSSS	1		CADEHTLQA	3		CCARIRSLP	1		FVSKSTSRV	6		FLPGRTLWF	13		FFPERSLIV	1		FLPEPSLIF	1
AAGPWFGMG	1		ACSGWFRSV	23		ACRMTNIIL	1		AVLHIWKWD	1		AMAPKTLLL	1		CADSNVHSM	5		CCCHGSRRY	10		FVSRPSRSS	1		FLPHRALLF	1		FFPHRTLFW	1		FLPERSLFL	1
AAGPYCSST	1		ACSKDFAIV	4		ACRPLARCV	8		AVLTLSTRA	5		AMAPMTLLL	1		CAFAGGVSG	5		CCGYHTHHM	1		FVVCPGTCC	1		FLPHRSLIF	1		FFPLLIFFI	1		FLPERSLIF	2891
AAGQPVRGC	1		ACSLAPLVG	5		ACRQVSYFT	8		AVLVSYLRL	1		AMAPRMLLL	3		CAHLMLLCR	4		CCLVLASYG	1		FVYVMFVFV	1		FLPHRSLWL	1		FFPQRTLFW	147		FLPERTLIF	1
AAGQRFLFV	1		ACSLARSNG	8		ACRRACFAV	7		AVLVWYLRL	1		AMAPRSLFL	1		CAHRSSMVT	7		CCMHMHCLA	1		FWFPFLRPE	9		FLPHRSVLL	1		FFPQRTLWL	1		FLPERYLIF	1
AAGQRLLVV	1		ACSLCSIRF	9		ACRRGCFAV	1		AVMCNPTSY	2		AMAPRTILL	1		CAIRTGPTL	4		CCRWHWENK	16		FWPGRLLPI	4		FLPKRSLIF	9		FGGRIIRGS	5		FLPESSLIF	2
AAGQRLSYR	1		ACSLGAGSN	15		ACRRLLHIA	14		AVMGWLSGL	2		AMAPRTLFL	7		CALGGSRIM	1		CCSFSARTV	4		FWPPVHLKP	1		FLPLEFRYH	1		FGGRILSSL	2		FLPFRFVWM	1
AAGQTFQAY	1		ACSLGGESM	1		ACRRMLSSS	2		AVMMMPSTN	11		AMAPRTLFV	1		CALSYGELT	6		CCSTRFWLG	4		FWTSMEPHR	1		FLPLRSIMF	3		FGGRLFNAK	1		FLPFRPVWM	1
AAGQTGHSV	1		ACSLHARPS	2		ACRRRGPVA	3		AVNELHHPS	1		AMAPRTLLL	1380		CAPACMFYN	3		CCVNAQVRV	12		FWVDRFSHY	1		FLPLRSMFL	1		FGGRLFNWD	1		FLPFRSEWL	1
AAGRANSTE	1		ACSLLRAHN	13		ACRRRKVFT	3		AVNLPLTLS	6		AMAPRTVLL	1		CAPAFIFYN	1		CDARAREKM	8		FWYLTVMFL	24		FLPLRSVWM	2		FGGRLFWQG	2		FLPFRSLLM	1
AAGREEKGT	1		ACSLQEWPY	1		ACRSEMPGW	2		AVNMNCKVP	4		AMAQGFSGI	6		CAPAFLFYN	1		CDAVYAWPR	3		FYFPSGFLV	81		FLPQRSLIF	2		FGGRLIHHR	4		FLPFRSLWL	1
AAGRFVSRS	1		ACSLRAHLS	5		ACRSSAVVS	11		AVNRDGEDR	7		AMASRTLLL	3		CAPAFMFYN	2151		CDGELFASS	2		FYLWRKLWL	1		FLPSGSIMF	2		FGGRLIWPT	2		FLPFRSMFL	1
AAGRGTSPR	1		ACSLRSIRL	1		ACRSSHRNR	3		AVNVLWAIS	1		AMATRTLFW	1		CAPAFMIYN	1		CDHQRSLHL	1		FYPCRSLWL	4		FLPSLSIMF	1		FGGRLLNPS	1		FLPFRSVWL	3
AAGRIDLLS	2		ACSLSRLHD	4		ACRTFCKHG	15		AVPERSRFL	270		AMATRTLLL	1		CAPAFTFYN	1		CDITYGTCT	18		FYPCRSVWL	1		FLPSPSIMF	1		FGGRLLRGV	1		FLPFRSVWM	1485
AAGRITGSL	1		ACSMTVGVF	5		ACRTLCKHG	1		AVPERTLWL	1		AMCLHIHPK	10		CAPEFMFYN	1		CDLCVCQAG	5		FYPEFASIG	1		FLPSRCIMF	1		FGGRLLRPC	1		FLPGKTLWF	3
AAGRLAWPP	1		ACSNLPILF	12		ACRVRKMRC	4		AVPGRTVFL	1		AMCLLSTGN	1		CAPERTLWL	1		CDMYTRESF	20		FYPERSLFF	1		FLPSRNIMF	2		FGGRLLSDI	1		FLPGQSVFM	1
AAGRLFFPC	1		ACSRFRTAM	11		ACRVSRTDN	5		AVPGRTVVF	1		AMCLPSTGN	8		CAPQFMFYN	1		CDSLRAVTD	8		FYPERSLFL	1		FLPSRSIMF	2614		FGGRLLSKD	1		FLPGRSIFL	1
AAGRMSVLE	2		ACSRMHCCW	4		ACRVYATLM	4		AVPLWTSRS	1		AMDGPTKIS	17		CAPRYSYRV	5		CEMGKLSQY	8		FYPGRSLWL	3		FLPSRSIVF	1		FGGRLLYTT	1		FLPGRSLFM	2
AAGRNTCIN	1		ACSRTRFHL	16		ACRWPSSCR	12		AVPQRSRFL	1		AMDGSTGAG	6		CAPVFMFYN	2		CEQRMGGCL	6		FYPHRSIFF	1		FLPSRTIMF	1		FGHQSRCRK	4		FLPGRSLIF	1
AAGRQTKVT	1		ACSSASCRM	2		ACSANNASP	3		AVPRRALFM	1		AMDPLLMTR	2		CAPVRSLWM	1		CERRRGHVR	3		FYPRRSLWL	3		FLPSWSIMF	2		FGKCELLGM	1		FLPGRSLLF	1
AAGRRSGHM	1		ACSSCSHLG	1		ACSANTASP	1		AVPVRSRFL	1		AMDSFTSMK	3		CARGCQARS	3		CERRSLRGT	3		FYPWIFTLG	1		FLPVRSLIF	2		FGMLSGRDI	4		FLPGRSLLW	1
AAGRSKMDR	1		ACSSFNWPR	4		ACSANWMLG	6		AVQKPFGLK	1		AMDTPHPMT	10		CARLLTGPE	1		CESVRQRLM	3		FYPWQSLWL	4		FLPVRSLWM	1		FGNRLIQLK	4		FLPGRSVFM	509
AAGRSVLHS	1		ACSSGNFPS	11		ACSCFGGHH	1		AVRAKPGVA	3		AMEFMFVLA	1		CATRLLGLL	7		CEVMRRLVL	1		FYPWRALWL	2		FLPWRSLWF	1		FGPVRTLWF	1		FLPGRTFWF	1
AAGRVGIRM	1		ACSSRVVGV	1		ACSDGIVLL	8		AVRCTWLEV	5		AMEGKDSPW	1		CCDLMGSPN	3		CFIRIPYLI	1		FYPWRLLRF	1		FLPWRSLWL	3		FGPWMNRIL	2		FLPGRTLFF	1
AAGRVNLYV	2		ACSSVSACT	1		ACSESNALS	3		AVRGLQSLG	1		AMELSLTQW	4		CCLVLASYG	2		CFNRLLVVS	4		FYPWRLLWL	2		FLPWRSVWL	5		FGSISAGAL	4		FLPGRTLIF	1
AAGRVSRHW	1		ACSSYSHLG	4		ACSGFIDPL	16		AVRLDPLFI	1		AMFCSQGVT	3		CCLVLVSYG	1		CFPHRSLFL	1		FYPWRPLRL	1		FLPYRSLIF	1		FGSKQASEC	5		FLPGRTLWF	1787
AAGRYAGAL	1		ACSVNQLMG	9		ACSHHGAGV	2		AVRLDRLLI	157		AMFIELTLH	29		CCLWVCAGW	5		CGCRTEIPI	9		FYPWRPLWV	2		FLQVHTTES	1		FGSNAWDMV	1		FLPGRTVFL	2
AAGSALLII	1		ACSVSMFTG	8		ACSHQHKSY	2		AVRLGIYDF	2		AMGATFPTA	7		CCPHLYRTT	1		CGDCYANQS	1		FYPWRSLFL	11		FLSDIVEFM	1		FGYSFVRSF	1		FLPGRTVWL	1
AAGSDRHPM	1		ACSVWDDIF	2		ACSIRSSCA	14		AVRLGSVPK	9		AMGKQVYCF	1		CCRKDLRKG	3		CGFPGLAGS	2		FYPWRSLFM	2		FLSDRIRFL	1		FHFGGRLLT	1		FLPGWSVFM	1
AAGSFDSPM	1		ACSWGDWLT	4		ACSITHLLY	2		AVRNCRWSH	3		AMGLYRYRI	5		CCRRCPGWS	3		CGGDSCTST	1		FYPWRSLWL	3393		FLTGLSRFL	2		FHGVAYLPK	1		FLPHRSLEL	1
AAGSGRVMF	1		ACSWPVLDL	3		ACSKASIQR	2		AVRSWASVS	6		AMHCSQLGR	2		CCRTSVDAV	1		CGGPLLWRT	1		FYPWRSVWL	1		FLVTRTLWL	1		FHLAFTAET	4		FLPLRSIFL	1
AAGSKPNSV	1		ACSYLIHGI	6		ACSKFTTRI	10		AVRTIIPTA	9		AMIVHSPYV	12		CCVLSAFWT	3		CGHFLAAMS	1		FYPWRTLWL	5		FLWHELWYL	1		FHLMGFAGI	1		FLPLRSLFF	1
AAGSKSVGT	1		ACTCSFERG	11		ACSKPFKDC	16		AVSAIKHMS	4		AMIYHLSRT	20		CDGSYILCE	1		CGHNRQCWR	9		FYPWRWLWL	2		FLWHGLWYL	1		FIFLSQPRG	8		FLPLRTLWL	1
AAGSLAPDA	1		ACTESRGNS	7		ACSLLDYGN	2		AVSERSLLW	1		AMKALDFVM	2		CDHLRTFGR	1		CGHWVGRAF	4		GAAFYGERE	11		FMAHRSLWL	1		FIPDRSLRM	1		FLPLRTVWM	1
AAGSLASGS	1		ACTFRSLWR	7		ACSLPRSGS	1		AVSGTSAYI	5		AMLCGRLGT	6		CDLWTRFTV	1		CGLPPLVRI	5		GAAGTLLVK	1		FMFIMARMI	1		FIPERSLLC	1		FLPMRSVFL	1
AAGSLMRVT	1		ACTFSRVHS	7		ACSMGPVST	14		AVSLTDYPS	1		AMLDLGEEG	8		CDNWEYTRI	1		CGLSVSLSP	5		GACSPLEHG	24		FMGHHSLFL	1		FIPERSLWL	1		FLPQRSLIF	1
AAGSPKFLQ	2		ACTGLSVLT	1		ACSNPWLVT	16		AVSRGWVRR	2		AMLDRTLCL	1		CDRGTFEEA	5		CGPAWIFLR	1		GADGSGAEE	1		FMGHRALWL	1		FIPHRSLCM	1		FLPSQSIMF	1
AAGSQPAVK	1		ACTIWLDTN	1		ACSPSDAGV	7		AVSSLATLL	58		AMLKLEAVG	19		CDRHYSHAR	1		CGPRTEIPI	1		GAGASPPPR	5		FMGHRCLWL	1		FIRGVYTNW	4		FLPSRSFMF	1
AAGSRYMRT	1		ACTLLKMTG	7		ACSRESNSV	4		AVTGVSGVD	1		AMPAGLHGL	2		CDRILPNAY	1		CGPSAVRVW	2		GAINAQRAV	1		FMGHRRLWL	1		FISKPGTIL	1		FLPSRSIMF	1399
AAGSSDAMT	1		ACTRVSQTY	3		ACSRGRNLY	3		AVTMTVPAG	6		AMPARTLFL	1		CDRRSRFLS	1		CGPVKFVGA	3		GAPAWMFYD	38		FMGHRSLCL	3		FITHRSRFM	1		FLPSRSVFL	2
AAGSSPPAC	1		ACTSGSMPS	1		ACSRGSNSV	1		AVTRQALYL	7		AMPDRPLFW	1		CDRRYRFLS	3		CGRDLLHVE	3		GAPIAFFSS	1		FMGHRSLFL	440		FIVQVPTMV	1		FLPSWSIMF	4
AAGSTFTRT	2		ACTSRSMPS	5		ACSRIGHPY	4		AVTVTLMKV	1		AMPDRSLFF	1		CDSLESDRT	4		CGRSGFRLV	1		GATAEQPSV	1		FMGHRSLWL	1853		FIVQVQTMV	88		FLPTRSIMF	1
AAGSTSYSS	2		ACTSRTLIN	3		ACSRYRQLT	19		AVTVTLVKV	30		AMPDRSLFL	3		CDSWTFRLI	3		CGSGTEKNM	13		GAWDRLRSC	1		FMGHRSLWM	1		FKDRESRIC	1		FLPVRSLLF	1
AAGSVASRL	1		ACTVAWEVF	12		ACSVGYGPN	2		AVVDRGVIT	8		AMPDRSLFW	508		CEFNIVQYG	1		CGSGTKKNM	1		GCASSVVET	5		FMGHRSLWQ	2		FKERLLTSS	4		FLPVRSLWL	1
AAGSVTFTK	1		ACTVPFVPR	11		ACSVHLCFL	3		AVVGRGVIR	1		AMPDRSLMF	1		CEILSASFQ	1		CGSVYSGRG	9		GCRAPSMPS	1		FMGHRSMFL	1		FKLCWCPGW	2		FLPVRSVWM	2
AAGSVYVSR	1		ACVCLHIWR	9		ACSVNRRNL	1		AVVIPVYHF	1		AMPDWSLFW	1		CELCVTIHV	1		CGSYAHPLR	3		GCVEFWNMD	1		FMGHRSVLL	1		FKLLGLLGS	1		FLRDHRMAT	22
AAGSWRTSI	1		ACVDTLGWT	2		ACSWRLYID	3		AVVLDYAGM	2		AMPERCLWL	1		CENSYVSFR	1		CGTGNASPV	3		GDGRRRYLV	1		FMGHRSVWL	2		FKPERSLFL	1		FLRLLVPRS	7
AAGSYDLPG	1		ACVDTTGWS	2		ACSYSGTEN	2		AVVRVLLLS	1		AMPERSLFL	1		CEVQGLVCG	1		CHIIVARMM	10		GDHKLLGYF	1		FMGHRTLWL	1		FKVGGTSTL	10		FLRNRRYRR	27
AAGTAWLSS	1		ACVFVGLSG	14		ACTDFTLPR	24		AVWHSYPNI	6		AMPGRSLFL	1		CEWWYERLT	2		CHRQTQNLA	2		GDHSVWVPS	1		FMGLRSLWL	1		FLADRSLSF	1		FLSDRSLLL	1
AAGTEGRIN	1		ACVGFTVVL	4		ACTELDNVG	10		AVWWLTSSS	1		AMPLILPSM	11		CFAVCVPGV	1		CIDWGPHWN	1		GDIFTWGRN	1		FMGNRSLWL	2		FLADRSLWL	63		FLSGRALFF	1
AAGTHCLFL	1		ACVKWGVPT	1		ACTERGLRT	3		AVYLDSPQG	1		AMPPCSMFL	1		CFCYLVSPS	1		CIDWVNPHK	4		GDPFLPSLT	7		FMGQRSLWL	1		FLDCRTSRL	2		FLSGRALFL	1
AAGTQLRQL	1		ACVLASCLK	2		ACTFLPLTV	17		AWACLKNLR	5		AMPPWTLFL	1		CFIDRSLWL	1		CIGRLRPFS	1		GELMGFMRY	16		FMGYRSLFL	1		FLDYLPVFM	1		FLSLDPSIF	1
AAGTRKFSI	1		ACVLLLWFC	5		ACTFVGYAV	14		AWADRLCGR	6		AMPTVMWRG	4		CFIDRSSSG	4		CILVSVPTW	3		GELMGMLRY	193		FMLEDLSVT	5		FLFASVSVL	3		FLTGLPRFF	1
AAGTWGVKG	1		ACVQLHKSL	4		ACTGVGHTW	7		AWANCNFPM	2		AMPWKIPTA	10		CFNCLLVVS	1		CIMNCGLFL	16		GERGPWDTN	2		FMPDRSLWL	1		FLGLRHFSI	10		FMADRSLWL	2
AAGTYHLQV	1		ACVQMISLK	15		ACTHFTGLA	6		AWAQAMLVY	4		AMPWRSVWL	1		CFNLKQSPY	4		CIYVWQMGP	6		GERGSWDTN	1		FMPERSFIF	1		FLGVRNLST	3		FMADRTMWL	1
AAGTYNHEL	1		ACVQTLPPT	10		ACTILFTRS	5		AWAWGHRLS	9		AMPYVCMVN	4		CFNRIWNGF	4		CKLGLSVQR	16		GESHSWLGG	1		FMPERSLLW	12		FLHSRSIMF	1		FMAERSLWW	1
AAGVARNSL	1		ACVRHTTFC	1		ACTILSTRS	1		AWFPFFVNS	607		AMRGLSHPL	8		CFNRLFVVS	1		CKLRWIYFG	1		GETIRGEHR	11		FMPERTVLM	9		FLLERSLII	1		FMAHRTLWL	1
AAGVCTRLG	2		ACVSDRLVI	4		ACTKQATLL	12		AWFPFLCGH	1		AMRGTRLAT	1		CFNRLLGAK	71		CKLYCYGPT	9		GETLADVTL	1		FMPFPSVFL	1		FLLRYSTAN	1		FMCEVRYSG	1
AAGVDHVGV	1		ACVSFFRTI	1		ACTLHTKRK	4		AWFPFLRVD	56		AMRIIKSSS	1		CFNRLLLSL	44		CKPRMLMPI	1		GFAKSFLGS	2		FMPGRSMFL	4		FLNERMLFI	1		FMGDRSLFL	1
AAGVEQTAL	1		ACVSVPTQY	10		ACTNEVWKA	4		AWFPFLSGH	557		AMRLSHFYL	1		CFNRLLVVS	367		CKQDVTMTK	2		GFALRSLWL	1		FMPGRTVFL	7		FLNQLHTAM	1		FMGHCSLFL	1
AAGVHHVGE	1		ACVSVSSGS	11		ACTPGFANT	6		AWFTFLSGH	1		AMRQFVSRV	7		CFNRLLWDK	44		CKSRMLMPI	152		GFCLCYIAG	1		FMPHCSLWM	4		FLNRLNRHM	7		FMGHHSLFL	1
AAGVLLDVL	1		ACVTVSSQL	7		ACTRGLHHS	6		AWGVSCVLS	4		AMRRPRVSD	5		CFNRLLWYS	64		CKYYRDLLF	7		GFFCSGLST	1		FMPHGSLWM	1		FLPARSLLF	1		FMGHLSLFL	2
AAGVLTTLI	1		ACVVARDSN	12		ACTYGTGSS	1		AWHVTQALT	9		AMRVVTLIH	1		CFNRLPVVS	1		CLAHLRLQN	1		GFHAQQSNG	4		FMPHHSLWM	5		FLPCRSVWM	1		FMGHRNLWL	1
AAGVNSTSP	1		ACVVGRLVA	1		ACVDCLHAS	4		AWIEYVDKR	1		AMSDASYWN	6		CFNRLWTWS	29		CLARIKLSF	4		GFIEEVEQS	1		FMPHLSLWM	3		FLPDRFLIF	1		FMGHRSLFL	991
AAGVPFLDT	1		ACVYGTLNK	4		ACVDCSHAS	1		AWLFVMDTV	1		AMSHMRVCR	7		CFNRMLPVL	15		CLASELPFW	1		GFPLRWVLL	1		FMPHRLLWM	3		FLPDRSFFF	2		FMGHRSLLF	1
AAGVPSQNY	1		ACVYYYLFA	4		ACVDTGIGH	1		AWLGRILEA	19		AMSHRAVFF	1		CFNRMLTVL	1		CLGKGTHQT	7		GFWVKNALS	1		FMPHRSKWM	2		FLPDRSLIF	10		FMGHRSLRW	1
AAGVPYPCT	3		ACWATLLAW	1		ACVFEGSPG	10		AWLLKYHGN	4		AMSLALIRT	2		CFPDDFLVE	3		CLICCGNLR	1		GGACIPAIH	6		FMPHRSLEL	2		FLPDRSVFM	1		FMGHRSLWL	1947
AAGVSCYNQ	1		ACWDSGMFM	2		ACVFGFMTI	2		AWLSGPCQK	2		AMSSPYGCI	4		CFRVPHLVW	6		CLNRLLAPF	1		GGAERSLLL	1		FMPHRSLFL	3		FLPDRTLWF	2		FMGHRSLWV	1
AAGVTGCCT	1		ACWECRSYI	2		ACVFLEMRL	9		AWPCGARWF	4		AMSWHMMWS	1		CFRVSHLVW	1		CLNRLLIGG	1		GGFFGRIID	128		FMPHRSLMF	1		FLPECSLIF	9		FMGHRSMFL	2
AAGVVCGQN	1		ACWHQSYNR	2		ACVGLQQML	11		AWPCILRSA	1		AMTERSLWL	1		CFSIDKSCI	10		CLPDSSMSN	8		GGFFNRLLL	1		FMPHRSLWL	6		FLPEHSLIF	2		FMGHRTLFL	1
AAGVYSTAR	1		ACWLLILVL	2		ACVGQVRNM	1		AWPCLFRVY	2		AMTHRSLML	1		CFSRLLRTT	19		CLSPHPGSC	1		GGFLGRIID	1		FMPHRSLWM	6519		FLPEPSLIF	3		FMGHRTVVF	1
AAGWALLGT	1		ACWLSLMHM	3		ACVGVLSTL	22		AWPHILRSA	2		AMTHRSLWL	6		CFTLVLCLS	1		CLTGRSMFL	1		GGFWGRLLA	1		FMPHRSMFL	7		FLPERALIF	1		FMGNRSLFL	1
AAGWASNTR	1		ACWTPRVFD	12		ACVGWLTWM	1		AWPMCIRNS	4		AMTLSKPMC	1		CFVTSAETT	1		CLTIRMLNC	5		GGGVSHWWR	10		FMPHRTLWM	1		FLPERCLIF	1		FMGYGANRG	1
AAGWEVTLI	1		ACWTQSSAT	12		ACVKDAPGC	5		AWPQLFRGY	1		AMTPRSLWL	1		CFVWRFRTL	2		CLVEAQDYC	1		GGKYGRLFL	1		FMPHRTPYL	4		FLPERCLWL	1		FMPDRSLLR	1
AAGWKKEVC	1		ACWVSPSWY	3		ACVLARSNR	1		AWPRIFRSA	1		AMTPRTLFL	7		CFYCIGRTS	3		CLVFIAERF	9		GGKYGRLLM	914		FMPHSSLWM	1		FLPERFLIF	1		FMPDRSLLW	2
AAGWNRPRR	1		ACYAHSADN	2		ACVLAWAAS	9		AWPRILRSA	448		AMTQCSLWL	10		CGACKRSPF	1		CLVLGVMHS	2		GGKYGSLLM	3		FMPLRSLFF	2		FLPERPLIF	1		FMPELSLLW	1
AAGWTSLTL	1		ACYFPTSQA	11		ACVLSKTLR	3		AWPRILWSA	1		AMTQHSLWL	10		CGARLFKLT	2		CLWRYVTWN	1		GGLLGLLRY	1		FMPVRSLMF	1		FLPERSLFL	4		FMPERCLWL	1
AAGYGGAPS	1		ACYHWQLVL	2		ACVNERVRT	1		AWPRISRSA	1		AMTQRLLWL	4		CGARLLRNL	1		CMAPPSMNA	2		GGLLGRLRF	1		FMPVRSLWL	4		FLPERSLIF	8992		FMPERSLFL	2
AAGYGGHNT	1		ACYLFACLV	1		ACVPRHIVS	1		AWPRLFCVY	1		AMTQRLQWM	1		CGARYFQVS	1		CMDKFCLGM	3		GGLNRILLT	1		FMPWRSLRL	1		FLPERSLLC	1		FMPERSLLW	1423
AAGYISSSY	1		ACYMELFGN	4		ACVQAEASD	2		AWPRLFRTN	1		AMTQRSLCS	1		CGASYFQVS	1		CMGKEPALL	17		GGMFGRLLG	13		FMPYRSLWM	6		FLPERSLWL	6		FMPERSLWL	12
AAGYQGMAS	1		ACYNEVHLG	13		ACVQYVIVC	2		AWPRLFRVY	736		AMTQRSLFF	3		CGDRVPDTT	1		CMGKGPALL	2		GGNYGRLLM	1		FMRISPLRE	1		FLPERSMFF	1		FMPERSMWL	1
AAGYSNVCL	1		ACYPAQQEC	2		ACVRKPSLY	1		AWPRLLRVY	1		AMTQRSLFL	14		CGDWFPVEL	1		CMHRSLHIL	17		GGQWRSVVD	1		FMSHRSLFM	1		FLPERSMFL	3		FMPERSVFL	1
AAGYTEKHG	1		ACYPSAAFA	1		ACVSQLAPI	2		AWPRLSRVY	1		AMTQRSLLF	6		CGDWWPCYR	6		CMLRLCIFQ	1		GGQYRSCTN	1		FNCLLPCMM	4		FLPERSVWL	2		FMPERTLWL	1
AAGYTRFLC	1		ACYPWNGLC	10		ACVVAHFVE	10		AWRFSRGRN	1		AMTQRSLLL	1		CGFKLGHAS	3		CMMRLPGGA	1		GGRFGRLLS	7		FNCLSPFMM	1		FLPERTLIF	2		FMPERTVLM	70
AAHAFLSAL	1		ACYRLSVTL	17		ACWGASSVF	2		AWSHARTLS	6		AMTQRSLMF	2		CGGFTCFFM	2		CMMRLQGGA	5		GGRGGRLLL	4		FNGSSATLA	11		FLPERTLWL	5		FMPEWSLLW	1
AAHAGIHHY	1		ACYRVGRFW	11		ACWGAWPKY	26		AWSVTWPCV	1		AMTQRSLWL	9487		CGGRGISSM	1		CMPFRTLWL	1		GGRGGTLLL	1		FNRIIRPFH	1		FLPFGSVWM	1		FMPHCSLWM	4
AAHCGRLWV	1		ACYRVLSTR	6		ACWGQTVVT	4		AWTCCVSLN	2		AMTQRSLWV	2		CGGRIISLK	20		CMPLRTLWL	261		GGRRGRLFL	1		FNRILSFPM	6		FLPFKSVWM	3		FMPHHSLWM	1
AAHCQQRTG	1		ACYSLVRQG	3		ACWHRMWVI	1		AWTQEDAMI	1		AMTQRSVFL	2		CGGRLIHRF	20		CMPRAENCV	14		GGRRRSLLL	1		FNVCAELGS	1		FLPFRFVWM	2		FMPHRLLWM	2
AAHDDLFSF	1		ACYSRSMRS	1		ACWLAWNRF	6		AWTQVVLKR	4		AMTQRTLFL	5		CGGRLLIVP	47		CMPRRSLLF	1		GGRWGGLLL	1		FNWIPLLRA	32		FLPFRPVWM	3		FMPHRSLFL	1
AAHDEWCPD	1		ACYVRLLTS	13		ACWNYPHTR	4		AWVLQLRQK	1		AMTQRTLIF	1		CGGRLLRAA	11		CMRLQLKAY	8		GGRWGKLLL	1		FNWVPLLRA	1		FLPFRSLWL	1		FMPHRSLLF	1
AAHDGPWLI	1		ACYYTCMAT	7		ACWPSHLDT	3		AWWIPFLRI	18		AMTQRTLIL	1		CGGRLLRPG	1		CMRVQVIEN	18		GGRWGRLFL	3		FPAGFLRRK	11		FLPFRSLWM	1		FMPHRSLML	1
AAHDGSSTK	1		ACYYWDSLS	13		ACWTFVSPT	4		AYAMTIWKV	24		AMTQRTLWL	1		CGGRLLRYV	4		CMSDCVPGS	1		GGRWGRLLL	321		FPPSRSILF	1		FLPFRSMFL	1		FMPHRSLWL	8
AAHDRATMM	1		ACYYWVFNK	4		ACWVLLRLR	4		AYARTLCSG	1		AMTRRSLWL	1		CGGRRLSSK	1		CMSQIIWSQ	1		GGRWGRMLL	1		FPRYCSRRY	4		FLPFRSMWM	1		FMPHRSLWM	2294
AAHDSSSRK	1		ADACASIAM	2		ACWYIRSLT	3		AYAVAVSAF	13		AMTRTRQFG	1		CGGWDLKAG	3		CMWLSADPI	5		GGRWGTLLL	1		FPRYFSRRY	1		FLPFRSVFL	1		FMPHRSMFL	1
AAHDVRWLS	2		ADACPLSSA	1		ACYCVRAWK	1		AYERELWDV	1		AMVCRIPSR	5		CGLCPANQT	2		CMYTSKTLR	1		GGSRAWLCR	10		FPWGLMVFV	1		FLPFRSVWL	12		FMPHRSVFL	1
AAHERTIWN	1		ADAEGAGRQ	5		ACYDRLSQR	7		AYFNASSMV	2		AMVDQTLWL	1		CGLVFVSLT	2		CNLTLLRCC	3		GGSRPLPNR	1		FQSHQALFL	1		FLPFRSVWM	4139		FMPPRSLWM	1
AAHFHGLWD	2		ADAFPMSDR	9		ACYDTGTLS	3		AYGESIPRA	1		AMVDRMLWL	1		CGLVVSPEI	10		CNLVSLRWG	2		GGVEHTKGN	1		FQSHRALFF	1		FLPFRTVWM	8		FMPYRSLWM	2
AAHFLSADW	1		ADAITVPDV	1		ACYFMAMPM	2		AYGGRLFRN	68		AMVDRSLMF	1		CGMRILKYK	23		CNQLERLFS	4		GGVRLYAWR	8		FQSHRALFL	2228		FLPFRYVWM	2		FMRHRCLWL	1
AAHFRGVPM	1		ADALLSGPS	4		ACYFQRIGS	13		AYGLNGLVC	1		AMVDRSLWL	2		CGMRIMKYK	1		CNRTLDPSL	4		GGYPTLTDI	1		FQSHRAMFL	1		FLPFSSVWM	3		FMSIWSLGK	1
AAHFSHDSE	1		ADASDYGFH	2		ACYFRCSVS	1		AYLPNWYYH	9		AMVDRTFWL	2		CGNFLATMC	3		CNVINGVLG	2		GHFCRSFHS	12		FQSHRAVFL	1		FLPFWSVWM	1		FMVERSLFF	1
AAHFSIWEA	1		ADCCFSLLG	1		ACYFRRIGS	1		AYLSNWYYH	1		AMVDRTLFF	1		CGNGYGQHF	1		CNVTSRQVL	15		GHTFIASGS	3		FQSHRSLFM	3		FLPGGTLWF	1		FMVERSLFL	1
AAHFTAQST	1		ADCERSERC	4		ACYFRSSVS	23		AYPYRLDTR	1		AMVDRTLSF	1		CGNRILRAT	1		CPERRSQPT	1		GIAPWTLFL	1		FQSHRTLFL	2		FLPGMTLWF	2		FMVHRSRVL	1
AAHGAPFST	1		ADCGSSNCK	7		ACYGLASST	2		AYQMGRPWT	5		AMVDRTLWL	1540		CGNRLLPLL	3		CPGASSPSM	1		GICNSRLLT	1		FQSHRTLWL	1		FLPGRMLWF	1		FNCLLPCMM	4
AAHGKIARL	1		ADCLLRSSL	2		ACYGLPLGR	2		AYRHLYAWS	13		AMVDWTLWL	2		CGNRLLRLV	8		CPHRRFLLV	13		GIPDRCLFL	1		FQSHWALFL	2		FLPGRSIFF	5		FNENRHLGY	1
AAHGLGADE	3		ADCPCTTQG	3		ACYLCRILR	11		AYRRLYAWS	1		AMVGSQTGF	1		CGNRMIHFK	1		CPRHGVWAY	3		GIPDRGLFF	2		FQSRRALFL	2		FLPGRSLFL	3		FNRILALPR	1
AAHGMPATR	1		ADCRLSLIR	13		ACYLSYSTA	22		AYSLPPFFL	21		AMVHGRDRL	8		CGPAWIFLR	486		CPVLALFLT	1		GIPDRNLFL	1		FQSVLGMFE	5		FLPGRSLFM	4		FNRILSFPM	3
AAHHGLQAS	1		ADCWRSLIM	4		ACYLSYSTS	1		AYTATRKLV	7		AMVSSPWSK	11		CGPAWTFLR	1		CPVLAPFLT	2		GIPDRRLFL	1		FRADMILNM	2		FLPGRSLLW	1		FNRILTYRG	2
AAHHKVCRF	1		ADDCRLVAY	9		ACYRGSWRG	7		AYVCETADV	4		AMWKTGTGL	1		CGPGRTVFL	1		CPWPGYAGH	3		GIPDRSLFL	2604		FRADMIWNI	1		FLPGRSLWL	2		FNRYPGHIL	1
AAHHLGRFN	1		ADDHFTIPL	1		ACYRTLLLS	10		AYVHWVEYV	1		AMWPRVVQR	4		CGPNIPTAC	5		CQASCLSVL	1		GIPDRSLWL	9		FRAHMICNM	1		FLPGRSVFL	6		FNWIPLLRA	3
AAHHVRWRK	1		ADDMSTSRG	11		ACYVVKGLH	1		AYWSLFVSA	4		AMWVVTGPT	4		CGQHLHVLG	11		CRCLCATLR	3		GIPDRSVFL	1		FRAHMIWHM	1		FLPGRSVFM	1173		FPHGLIRIW	18
AAHILTLAG	1		ADDNRPSRM	9		ADADFLQFK	24		CAATGIVVS	1		AMWWMLYPK	4		CGQRLQSMF	8		CRDVRSWDL	1		GIPDRSVWL	1		FRASLSVNS	158		FLPGRTIWF	1		FPHVLPVSR	1
AAHIQLALC	1		ADDRTFFML	4		ADAFWMTST	3		CADGRATIW	10		ANAGYAFMT	14		CGRDLLHVE	14		CRELTVLYR	4		GIPDRTLLL	1		FRCHDLWYL	4		FLPGRTLMF	1		FQDSRSPRA	3
AAHIRCRKT	1		ADDSPSWVE	6		ADAGRMSDI	29		CADHALRRK	5		ANAKRTIRA	7		CGSRGPLSS	2		CRGENGEDW	12		GIPDRTLWL	1		FRCHGLWYL	2		FLPGRTLWF	2982		FQECLARVS	12
AAHITFCQT	2		ADDVATRDD	4		ADAHSGRQR	1		CAEKERLAI	1		ANAYRLRDC	1		CGSRLMAEV	2		CRGESGQYW	1		GIPERSLFL	1		FRFPSGFLR	6		FLPGRTLWL	3		FQHGGFCCT	2
AAHIWWLMM	1		ADDVPRLPT	3		ADAIEKLPS	1		CAELLPAPF	2		ANCPRPTMV	1		CGWRTVRVT	4		CRGNRKHWY	5		GIPNRSLFL	3		FRGKLLGTM	27		FLPGRTVFM	1		FQSHQALFL	1
AAHKDGFIG	2		ADERYSGYS	1		ADALALFPE	18		CAERGWART	10		ANFGVCTRS	5		CHEHVSARG	3		CRHVGLASN	1		GIPVRSLFL	1		FRIDMLIKS	1		FLPGRTVWL	8		FQSHRALCS	1
AAHKECFQE	1		ADFEYNYWS	1		ADALSSEYT	1		CAFCGMVGM	2		ANFLRCLSS	21		CHNLTVVNG	9		CRLLKAFEF	1		GIVRLACIF	8		FRIDRILQF	3		FLPGSTLWF	1		FQSHRALFL	2386
AAHKGDLWL	1		ADFHVLSLS	6		ADAPEYTWM	5		CAHLRHLGL	1		ANGRELGLS	12		CHVGGYFDI	1		CRMGYRFFG	3		GIVRSACIF	1		FRMFLWSYM	1		FLPGWSVFM	1		FQSHRALLF	1
AAHKLHMGE	1		ADFKANTVA	1		ADAQKHWLL	3		CAKFCYTIS	12		ANHLKDSAR	3		CICCTSTAF	1		CRMVSERLL	9		GIWFLKIGN	1		FRPDMIWNM	1		FLPKRSLIF	4		FQSHRALWL	2
AAHKLIVRV	1		ADFLEWQVK	7		ADARQDWYD	16		CAKLRWGTK	1		ANHSVAMQT	7		CIILPPFLS	5		CRRFTCRIF	1		GKAVGHMPG	1		FRPELMRLM	434		FLPKRSLWL	1		FQSHRSLFL	1
AAHKRLEKM	1		ADFLHGTPV	6		ADASLGSWI	10		CALIPSRFV	1		ANIDVMRWL	2		CILTLVSHF	6		CRSSQSQVA	1		GKFKEVTPG	7		FRPELMWLM	1		FLPLRSIMF	1		FQSHRSLWL	1
AAHKSTTNR	1		ADFLSCFTR	3		ADASWMNRI	3		CALQLPLPQ	1		ANKFGPNCA	5		CIPFASLTS	1		CSADLDLLP	2		GKIGLSDPA	6		FRPGRTVFL	1		FLPLRSVWM	2		FQSHRTLML	1
AAHLFPFAT	1		ADFLTHLDT	4		ADAVEKLPS	16		CANLSLSPA	1		ANKQPYWHW	10		CIPILGSLL	1		CSARSTTDS	3		GKLLGGLRG	7		FRPNRIIKW	93		FLPMRSVFL	1		FQSHRTLWL	1
AAHLGCDSP	1		ADFMSACTM	2		ADAVINLSM	18		CAPAFIFYN	1		ANKSSGQGL	7		CIQGLPPLF	6		CSDRLALRT	1		GKLLGRLRY	1		FRVDMIWNM	1		FLPPRSIMF	1		FQSHRTLYL	1
AAHLGLLSY	1		ADFPMSYNR	12		ADAYSVARS	7		CAPAFMFYN	767		ANLDKGEEV	3		CIRSSSMIV	2		CSDWSARTA	8		GKLRLLGYM	9		FRWHALWYL	44		FLPQRSLIF	4		FQSHRTPYL	1
AAHLIGRRI	1		ADFQAKNPG	1		ADAYVRTSD	7		CAPAFMLYN	1		ANLGPSTHV	10		CISCNHLVS	9		CSGLRSGFF	1		GLFWSQPCT	7		FRWHDLGYL	2		FLPRRSVFM	1		FQSHRVLFL	1
AAHLITAST	3		ADFVGWGDI	1		ADCLIRRGC	2		CAPRCEMNG	6		ANLHNRLKE	9		CISWAMALV	1		CSKEVACSH	2		GLHRGILWL	1		FRWHDLRYL	12		FLPRRTLWF	1		FQSPRALFL	1
AAHLLSIKA	1		ADGDRLCRV	9		ADCSLNHRG	1		CAPRREMNC	1		ANLWSSLDT	19		CITGHSPQF	4		CSLEHRRDL	13		GLLVGEVFQ	1		FRWHDLWYL	7142		FLPSQSIMF	1		FQSRRSVFL	1
AAHLNNQFP	1		ADGESLLGT	2		ADCSSNGSM	2		CAPSVCRTK	4		ANMNLSHSL	2		CIVRFQYLR	2		CSLLESLLY	7		GLNGCTMFL	1		FRWHDMWYL	1		FLPSRCIMF	1		FRAFKYLVG	5
AAHLNSLAF	1		ADGHTSLVK	2		ADCSVGLMR	2		CAPTFMFYN	2		ANPELWGCL	1		CIVVIVLSV	3		CSLQHRRDL	1		GLNGRTMFL	50		FRWHELWYL	3		FLPSRSIMF	1030		FRAFLSVNS	2
AAHLPLNLD	1		ADGKRAHPE	5		ADDGLTAQA	9		CAQLSPSLW	1		ANPIIQGLM	8		CKLDMTCIL	5		CSLRLVERC	1		GLNRLLPHS	1		FRWHGLRYL	1		FLPSRSLMF	1		FRASLSFTS	1
AAHLQIRYE	1		ADGLLSRSY	6		ADDIPFSGW	6		CASFGTHAR	11		ANPLWEFGE	2		CKLLGLLPY	14		CSMDRSLFF	1		GLPRLRGNR	1		FRWHGLWNL	1		FLPSRSLWL	1		FRASLSVNS	754
AAHLSALLS	1		ADGLTQTGL	6		ADDRWNRSI	6		CASIAHLVR	3		ANPQTLVSY	2		CKQDHAGNS	1		CSNPSLLWS	5		GLPWRSVCL	1		FRWHGLWYL	9		FLPSRSVWL	1		FRFRGSNVS	6
AAHLSLDGA	1		ADGNGCRGR	1		ADDSGSAVG	1		CASSLKARK	3		ANQRFVTLD	1		CKRTSGRYV	1		CSNSSFFAS	14		GLPWWSVWF	1		FRWHHLWYL	2		FLPSRSVWM	1		FRGKLLGTM	1
AAHLTPTHP	1		ADGNHLQVS	1		ADDVLYVET	8		CASVLYWWT	3		ANRQGRRFR	5		CKSRLSWYG	1		CSPFLELRR	1		GLRNWGPGS	1		FRWHVLWYL	3		FLPSWSIMF	2		FRGNPDDRS	1
AAHLVAGDS	1		ADGNLVWHT	6		ADDVSYVET	1		CATRFLGLL	1		ANRSVLHRG	7		CKSRMLMPI	1		CSRAFAPCD	9		GLSGRALFF	1		FRWHVTRDG	1		FLPVRSLFF	1		FRGVRSMYE	5
AAHLYSCLA	1		ADGNVSKPA	5		ADECRYAET	2		CATRLLGLL	25		ANRYGSRSS	2		CKSWVCSLS	4		CSRNLRSPR	6		GLSPGPAMT	10		FRWHYLWYL	1		FLPVRSVWM	2		FRIDRILQF	1
AAHMAMPSS	1		ADGPTLMLG	4		ADEDLCSST	6		CATRLLWSS	1		ANTDATLPS	8		CKYYAAVTS	2		CSRVTRTFK	7		GLSRSADHR	1		FRWRDLWYL	2		FLPWMSVWL	1		FRMFLWSYM	1
AAHMGPAWN	1		ADGRTVWWA	4		ADEISTYWS	11		CAVEDGRAG	1		ANTSCVMMW	3		CLAILANRV	1		CSRYRLMPI	12		GLWCWPRTI	11		FRWYDLWYL	7		FLPWRSLWL	2		FRPELMRLM	5
AAHMSRAII	1		ADGSIGCLK	4		ADERRDPLT	4		CAVENGRAG	1		ANTSCVVMW	1		CLALPRWLG	3		CSSAQRIKH	6		GMADRSLFL	1		FSADMIWNM	1		FLRNHGLWG	1		FRPNRIIKW	2
AAHMSWDVS	1		ADHECHWYS	17		ADERRRGIS	1		CAVRIMKPC	4		ANVKTTPSS	9		CLCMGRVAR	3		CSSLFALSR	3		GMADRSLWL	3		FSFLDLWYY	3		FLRRARCFS	1		FRWHALWYL	1
AAHNLLQSP	1		ADHECPWYS	1		ADERSMAAY	2		CAVVSLLIR	2		ANVNMPVAI	8		CLECLPRWL	13		CSSTTRPFR	7		GMAHRSLWL	2		FSGLYPPWM	1		FLSFLVMRI	1		FRWHDLWYL	48
AAHNLYCGN	2		ADHLVLHGG	2		ADERYSGYS	22		CAVYVPYAS	1		ANYLGPRHP	2		CLFLKKLWC	1		CSVGMSKWC	2		GMAQCTLFL	1		FSGMYPPWM	1		FLTGLPPFM	1		FRYDHVVLP	1
AAHNMKEAD	1		ADHNYRYFV	4		ADEWRRGIS	7		CAYLPYLLR	1		ANYPSWVSS	1		CLGLPVYSM	2		CSVLPLAKG	1		GMAWIIHTG	1		FSGVSPPWM	2		FLTGSDRLC	1		FSARSHPSG	3
AAHNMMILK	1		ADHRTYMFT	10		ADFCQACPS	10		CAYVMQPQC	1		APASMHASN	93		CLILMGAMC	1		CSVLVVPSL	7		GMCVVLVMW	4		FSGVYPPWM	497		FLTPAHCAM	1		FSELLFSSS	1
AAHNNGEHS	2		ADHVARGPD	5		ADFILQRFM	1		CCAIATQCE	1		APASMPVSN	1		CLILPPFLL	71		CSVRIHYYS	6		GMPSRTLFM	11		FSKMDWVPA	3		FLWSYSFSD	4		FSFSSAPAH	4
AAHPTVYQE	1		ADHWSHTHV	8		ADFLLWLSC	4		CCALTAMCM	7		APCVCSTLG	6		CLKWLPMSA	1		CSVVDLRLL	2		GMRILPAFK	1		FSLYLPIPT	1		FMAEPTLWL	1		FSNLKCPKS	1
AAHQGTGYL	1		ADHWVLALA	1		ADFLRRPLA	3		CCFRWECRV	1		APDCNRQPR	2		CLKYRRLSQ	1		CSWQSLSHG	1		GMSLSRLYI	1		FSQDMVRLY	3		FMAERSLFF	1		FSRRGSSFV	3
AAHQKLNVM	1		ADIISRCRI	4		ADFNSSMTL	1		CCGFRICTV	2		APGCPSVYT	7		CLLLHHSGN	5		CSYLAWSAV	4		GMVARSLFL	1		FSQLWSFDF	1		FMAHRSLLL	1		FSRSTLAWR	2
AAHQSPLQS	1		ADILNLFDQ	5		ADFNSYMTV	7		CCGHITAVS	3		APGLGLALT	6		CLNQRLYTA	2		CTAKFPQTF	8		GMVDCSLLF	1		FTCGWEGFT	1		FMGHCSLWL	3		FSSLFRAKG	3
AAHQYRLEE	1		ADINARTGS	11		ADFPLHPKM	9		CCHRILSSW	15		APGSRPQLS	1		CLNRLLAPF	6		CTCFAVFVT	1		GMVDGSLRL	1		FTFWMLMTW	1		FMGHHSLWL	2		FSTAQFSVV	1
AAHRAHIPF	1		ADIPPYRMS	2		ADFRDFFFA	5		CCKRISDIL	4		APGTVCFPR	1		CLNRLLIGG	12		CTCFDVFVT	22		GMVESQMFE	1		FTGLLGAPG	1		FMGHLSLWL	1		FSVRFFLGI	1
AAHRGLGNT	1		ADIQCWNHC	5		ADFRDRLRG	2		CCNFPYVPP	9		APGYIRSAT	3		CLNRLLKPL	5		CTFGPWTPF	1		GMVNRLLWL	1		FTPDRTVWF	7		FMGHRPLFL	1		FSWLHARGG	2
AAHRGWCKK	1		ADIRCLFRD	1		ADFRSDGLC	4		CCRMVSKSV	1		APHPSAVAS	1		CLNRLLVPM	17		CTKSPPGSK	2		GMVVRSLFL	1		FTPELFLFL	1		FMGHRSLFL	207		FSWLPARGG	1
AAHRHLASE	1		ADIRVLSLF	15		ADFVRIMWH	11		CCTGARSDR	1		APHVRALVK	8		CLPADAGDY	1		CTLSEPIYG	3		GNPRRSCYV	1		FTSRLADRV	19		FMGHRSLWL	1279		FSWSAFVRV	1
AAHRLAPQS	1		ADIRYLFRD	14		ADGGSRFDY	3		CCTHALGRI	1		APINFSHLY	11		CLRHTDWAT	1		CTPDGPGRF	8		GNTCGVQQV	1		FTSRLTDRV	1		FMGHRSLWM	1		FTEQFCRNS	4
AAHRLHNLG	1		ADIYGIYSS	7		ADGGYFSAL	16		CCWISYRSS	1		APIRPTIFW	15		CLRLPPWLM	6		CTPRNEWRK	1		GPKRFLGSL	1		FTSVEYSGS	1		FMGHRSMFL	1		FTFHRMSIP	1
AAHRLTLHT	1		ADIYPLLCS	2		ADGHFDELE	8		CCYQLLETE	1		APKEITVHY	4		CLRNRSSLV	4		CTRLMDFPA	1		GPNRIIRWT	9		FTTELLLFL	18		FMGHRTLWL	2		FTPDRAVWF	1
AAHRSGDRC	1		ADIYSSRVG	1		ADGKRAHPE	1		CDCRFLFSA	2		APLGLHVSH	2		CLRRLGLFR	4		CTRLVESVG	6		GPTGLGIEQ	84		FVAYRSLFL	1		FMGHRTLWS	1		FTPDRSMFL	1
AAHRTRAQW	1		ADIYSYRVG	21		ADGMPHQWE	1		CDCRLAFRR	1		APLRIVDIV	2		CLRVGWWSY	4		CTRWHSHRR	1		GQLEGGSAP	1		FVDFWPLYM	1		FMGNRSLWL	1		FTPDRTLFF	1
AAHRVLWLV	1		ADKCLQTLR	13		ADGPAAAMK	4		CDCRLALRR	12		APLRTALDA	8		CLSSVMCLR	1		CTSGRLACS	10		GQYLGLLGK	2		FVGHISFDL	1		FMLRRSLWL	1		FTPDRTVWF	319
AAHRWRFTR	1		ADKGLMQPS	10		ADGPRVSQR	14		CDHLRSTRS	1		APLSFAARS	1		CLTRMSLVL	1		CTSHMDFPA	1		GRADRKFVG	1		FVPGRSLLF	2		FMLWRSLGF	1		FTPGGTLWL	1
AAHSAGKLM	1		ADKGSRNRR	2		ADGSGKWIC	11		CDHLRTFGR	1		APLTTPYGG	5		CLWLTLWPR	1		CTSHRSLFL	1		GRAGLLGWM	5		FVPGRTLLL	1		FMPARSLLW	5		FTTELLLFL	1
AAHSGILLN	1		ADKGSSNRR	1		ADGSVAAMK	1		CDHMRGYYH	1		APMWASRGE	7		CLWLVSPFT	5		CTSLIDFPA	1		GRALSRLYI	1		FVPRRSLWM	1		FMPARTLLW	2		FTVLSLRAL	7
AAHSICASN	1		ADKGWMVPW	11		ADGVCIASM	2		CDHYRNVGY	1		APNQCVSDS	23		CMDCWSRLV	11		CTSLMAFPA	1		GRAMGQSNF	1		FVPSRSLWL	16		FMPDRALLW	1		FVIWVRASG	5
AAHSMSTLW	1		ADKNMLALY	14		ADGVYWSVA	3		CDLMGSHYR	1		APNRLKKWG	5		CMEPLWTLC	4		CTSLMDFPA	1111		GRDWFLALT	1		FVSPTMGCV	1		FMPDRSLFL	1		FVMRAPVLF	1
AAHSNLSER	1		ADKRTIQYF	9		ADHGISTPG	2		CDLMGYHYR	73		APNRLTLTF	4		CMGFLHGGK	3		CTSLMDFPS	1		GRKIGMRDH	1		FWCSCLTSA	1		FMPDRSLFW	1		FVPDRSLWL	1
AAHSRSTLL	1		ADKSTSRSC	6		ADHLNPTLD	7		CDLTGYHYR	1		APNTRRLHE	5		CMHSSWNSW	3		CTSLMNFPA	1		GRKRMLWPG	12		FWFPFLRPE	481		FMPDRSLLW	19		FVPGRSLFL	3
AAHSSLVRY	1		ADKWAFGRT	2		ADHLSCSWN	8		CDLYVNMEL	1		APPFCGTPV	2		CMHWVGSNS	1		CTSVGPWVV	1		GRKYSETFT	1		FWFPFLRPV	1		FMPDRSLWM	1		FVPGRSLFM	1
AAHTMTVYQ	1		ADLAANECS	15		ADHLSPKLL	16		CDNSTYITG	9		APPVLREVF	4		CMNGLPPFF	5		CTSYWPVCT	1		GRNQLLGLM	1		FWFPSLRPE	1		FMPDRTLLL	1		FVPGRSLLF	1323
AAHTSKFRD	1		ADLCGEVMG	9		ADHRFSRTC	17		CDNVLSGDL	1		APQLQVRVS	8		CMPDRSLWF	1		CTTIERYLF	6		GRSGRKMAR	8		FWFSFLRPE	1		FMPDSTLWL	1		FVPGRSLWF	1
AAHTSWGQQ	2		ADLDSGDAI	6		ADHSPNCVS	15		CDPIRDQSG	1		APRLMLHQY	3		CMPLRTLWL	1		CTTPFSQRN	3		GRSLSRLYT	480		FWGRLILHR	1		FMPEGSLLW	1		FVPGRSLWL	5
AAHTVASLS	1		ADLEITRGM	13		ADIGGRMDK	22		CDPLRHLGL	2		APRLPVSPT	9		CMSAGYLSR	3		CTVVFNPSI	4		GRSLSWLYT	1		FWMIFFVLS	3		FMPEHSLLW	1		FVPGRSMFL	1
AAHTVDQSR	1		ADLEITSGT	1		ADIGGSVYV	3		CDPRKSTHL	21		APRMSLSVF	15		CMSGYGARI	2		CTVVFSVFG	8		GRSNMSTSY	7		FWPPVHLKP	4		FMPELPLLW	1		FVPGRTLLF	1
AAHVCCVLT	1		ADLFGRIAI	4		ADIQYYKIG	3		CDPRRSTHL	1		APRRNGHPR	6		CMVVMMLPI	11		CVCRLMFRF	1		GRVQDALLM	12		FWQLFCFAA	1		FMPELSLLW	5		FVPGSSLLF	1
AAHVCFWIS	1		ADLGIVVKM	1		ADIRGEDLR	3		CDPVYLRCV	8		APRVRADGS	11		CMWMRQVCV	3		CVDARYQWL	8		GRVYGMFRM	1		FWRGPTEEL	1		FMPEQSLLW	17		FVPIRSLWL	1
AAHVLGLSC	1		ADLGNRPAY	11		ADISDTFVS	16		CDQRMFFHA	2		APRYTAWLT	3		CNCLLPCTV	1		CVDRVTWKR	11		GRYLEYWGR	1		FYAQDTTAM	8		FMPERALLW	1		FVPLRSLFL	103
AAHVLLVAE	1		ADLGSNLCY	5		ADIWGLYLG	1		CDRIKRVNT	1		APSESVCCC	1		CNHILGSQG	1		CVEQHAACC	7		GRYMRPLTC	1		FYAWRSLWL	1		FMPERFLLW	9		FVPLRSLLF	1
AAHVNPLAG	1		ADLGYSLRY	1		ADIYVVPSW	3		CDSEDWAVW	2		APSGFRNSK	4		CNHVLGAFK	1		CVGNKPFWN	7		GSECAVLGV	1		FYFHSGFLV	1		FMPERSLCL	1		FVPSQSLWL	1
AAHVPLVNT	2		ADLHASTNR	14		ADKGPYSDC	11		CDSKPLVTN	1		APSIVMGRW	3		CNLTWPIYK	3		CVHNWDLQN	13		GSGSAPSLS	1		FYFPCGFLV	1		FMPERSLFF	3		FVPSRSLFF	1
AAHVPSYLT	1		ADLISNHWK	16		ADKPGSKRP	14		CDVLERNTV	4		APSRLWLTL	1		CNRILPNAF	1		CVKAGDDMS	1		GSGSDPSLS	14		FYFPFGFLV	1		FMPERSLFL	52		FVPSRSLFL	4
AAHVRIPTL	2		ADLLCLGPS	8		ADKQETVYW	1		CDVWMMWCV	2		APSRVSHGK	6		CNRLLPCMM	1		CVLLAPYMF	12		GSHSLAVIF	1		FYFPLGFLP	2		FMPERSLFM	1		FVPSRSLFM	1
AAHVRYHAF	1		ADLLSVPTH	11		ADKSALLCS	3		CEAGCCLRF	2		APTELNSPS	1		CNWSMGVLF	5		CVLSWLAVL	1		GSKHGRLLM	1		FYFPSGFLV	594		FMPERSLFW	2		FVPSRSLRL	1
AAHVSFGCM	1		ADLNGMASH	1		ADKSHGPYN	5		CECIIIGHA	1		APTGIRHRR	7		CNYHKCGAY	1		CVNFTRVFI	17		GSKLRRFAS	1		FYGPSQKLL	5		FMPERSLLW	22567		FVPSRSLWF	2
AAHVTGILC	1		ADLPMSKVI	4		ADLCYCFLT	4		CEGPYKVET	4		APVLHPHCL	3		CPDVVWQGG	7		CVPLGWRPS	1		GSLHSGGCL	1		FYLWRSLWV	1		FMPERSLWL	86		FVPSRSLWL	1150
AAHWEAENG	1		ADLRKCLLF	12		ADLEKKAMS	5		CERLAHRKG	9		APVRRPGIW	3		CPGLLGRYS	1		CVRFRFGWS	13		GSLLGLLRY	1		FYNYSGTDV	6		FMPERSMLW	2		FVPWRSLWL	1
AAHYFPLCP	1		ADLRLVWVA	11		ADLFHYHVL	13		CESHGVEAS	12		APVYMGSPT	13		CPKDISAAK	6		CVRLSHAAL	3		GSLMGYFGM	1		FYPERSLFL	5		FMPERSRWL	1		FVVKWGWLS	1
AAHYLDFGS	1		ADLRRYETR	7		ADLFVQDDG	10		CESRGKHAG	1		APWGSVLSR	1		CPLIPTRSI	9		CVSFVSIDG	3		GSLRLLGSI	1		FYPERTLWL	3		FMPERSVFL	1		FVWFYPGFA	1
AAIAILKPT	2		ADLRTHLSI	7		ADLGSRVCT	6		CEVGAKELI	5		APWVWSPVK	4		CPRLLRSGR	13		CVTRQTVSM	9		GSNHTKTVD	1		FYPHRSIFF	1		FMPERSVLW	1		FVYPVDLRC	1
AAIALRPSS	1		ADLRTHWWT	1		ADLHLSSKS	13		CEVGCVLLL	6		APWWFVWLR	4		CPRLMRSGR	1		CWCNCSGYS	1		GSPARSLFF	1		FYPHRSLWV	1		FMPERTLLR	1		FWADMIWNM	1
AAIAYMVLS	1		ADLTPTPNC	5		ADLHVYEST	7		CFADFGLYK	9		AQAHMWANS	2		CPSLTRFTV	1		CWELRTKFI	1		GSRVRLVVL	3		FYPRRSLWL	1		FMPERTLLW	13		FWFPFLRPE	1
AAICCARGF	1		ADLTSMVQD	12		ADLKLAFVV	10		CFCGPRLAR	7		AQAKLPYRM	7		CQPRCRKRW	1		CWLSFMYFL	7		GSSDWDRGS	1		FYPVLSFLL	1		FMPERTLWL	47		FWPFASSVR	6
AAICLLVMV	1		ADLVPLSGT	13		ADLKRMRCK	2		CFCLAQARR	1		AQFRDFLST	4		CQTYFKPTA	3		CWMGPVGPK	11		GSSWLNYLY	26		FYPWQSLWL	3		FMPERTVLM	11		FWPGRLLPI	2
AAICLMRDK	1		ADLVVSSLS	9		ADLLELMRI	8		CFCLDWMWD	3		AQGIFPGQM	4		CRAGVQCAT	1		CWNRIIVLK	1		GSTKLLWPG	1		FYPWRLLWL	1		FMPEWSLLW	20		FWQLFCFAA	17
AAICMGRMT	1		ADLYCVCKP	4		ADLMKACLM	4		CFDRLLNSF	19		AQHARNSCQ	12		CRDHLLGYM	1		CWNRLLNPE	11		GSVKTYSKL	1		FYPWRSLFF	2		FMPFRSLFL	5		FWVLYRPLE	1
AAICMPVLS	1		ADLYPYVGV	4		ADLMKAPAS	11		CFFYVMLSS	7		AQKPCHLSA	5		CRDYFYLGG	2		CWPYVCNRL	7		GSWSPSWCL	1		FYPWRSLFL	2		FMPGRSLLF	3		FYAGRLMRM	1
AAICRPRPD	1		ADMCAYPTL	4		ADLPLPLPE	5		CFGCGPCAS	1		AQLNRTCPP	6		CREWSRSVC	1		CWSSLLDDS	16		GSWSQSWCL	7		FYPWRSLFM	1		FMPGRSLLW	4		FYCWHGLMV	1
AAICVKASN	1		ADMCMGCAM	13		ADLQRGRRL	8		CFHRLLPIA	151		AQPCGTMSM	4		CRIFRSNSV	1		CWTYKTAWT	1		GSYVLLVRT	1		FYPWRSLGW	1		FMPGRSLVF	1		FYFPSGFLV	6
AAIDGAILI	1		ADMEQVGPS	1		ADLQTICLV	5		CFHRLLSIA	1		AQRWEARRR	1		CRIWKLPRG	4		CYEWSRMGS	4		GTDNLWGPG	1		FYPWRSLWL	2791		FMPGRSLWF	1		FYLHTPPRS	1
AAIDIQTTT	1		ADMLAPEEH	2		ADLRCTPFN	1		CFIIRVLPL	4		AQRYGSVFN	10		CRIWRVTTE	3		CYFFAGQNG	2		GTFWDIHLD	1		FYPWRSMWL	2		FMPGRSMFL	33		FYMLKYPTW	2
AAIDRHSAT	1		ADMQTDTRS	11		ADLRWTHHT	12		CFLPNRILR	131		AQSPRSAAD	3		CRIWRWIPK	15		CYLTGRGGV	9		GTGLGGLGV	1		FYPWRSVWL	4		FMPGRTAWL	1		FYPGRSVWL	1
AAIDVRKKC	1		ADMQTQISM	15		ADLSFWVLA	10		CFNCLLVVS	1		AQVERAVLD	6		CRKHYSHYA	1		CYNRILHHS	1		GTSDLTRVL	1		FYPWRTLWL	1		FMPGRTLIF	1		FYPRRSLGL	1
AAIEAILLS	1		ADMRTDTRS	1		ADLVARIRD	1		CFNCMLPVL	1		AQVERAVLF	1		CRLDRLLPG	5		CYPDVLSYT	7		GTSGSAFLE	1		FYPWWSLWL	7		FMPHCSLWM	4		FYPRRSLWL	3
AAIEFMHPI	1		ADMYQQDYL	6		ADLVILLRS	5		CFNLPPYVL	1		ARAADSVIK	3		CRLLKEFEF	52		CYPSRSLFY	1		GTSMSFLMT	1		GAPAWMFYD	136		FMPHGSLWM	1		FYPWQSLWL	2
AAIESTPMT	3		ADNENLSSI	7		ADLVSTRAA	9		CFNQLLRTK	25		ARACTSLWA	4		CRLLVIRMC	1		CYTRFFPWD	11		GTTVAFLKT	1		GAPEWMFYD	1		FMPHHSLWM	9		FYPWRLLWL	4
AAIFFGTVL	1		ADNFGQSKV	18		ADLWFIYRA	1		CFNRILPVL	4		ARAQFISCS	3		CRLVVGGLA	3		DAADVEKHI	2		GTVGRSLFL	21		GCDSHGFDG	7		FMPHLSLWM	2		FYPWRPLWL	3
AAIFIDCNA	1		ADNHRMFVR	12		ADLWWTKGL	8		CFNRIWNGF	142		ARASLWSRM	3		CRLWMLESI	2		DAALTRGCM	11		GVFPMGFLG	3		GCGGILDMS	1		FMPHRLLWM	3		FYPWRSKWL	1
AAIFNTGAD	1		ADNLISHAY	7		ADLYFVRLM	5		CFNRLCTWS	1		ARCAMARVY	3		CRLWTLESI	75		DAGNPRWLL	6		GVPGRALFF	1		GCGLVEYSL	1		FMPHRSLFL	15		FYPWRSLFL	4
AAIFPGRQG	1		ADNLRKRRL	5		ADMATDELY	11		CFNRLFVVS	2		ARCLIIIGR	4		CRPGWLRLP	2		DANVRTSRL	1		GVPNRALFF	2		GCIGGWSSL	1		FMPHRSLFM	3		FYPWRSLLF	2
AAIFQTWPW	1		ADNLWKFIC	11		ADMEQVGPS	28		CFNRLLCHS	1		ARCSGSQSC	1		CRPSDSRGN	3		DARLPTRHI	2		GVRHLVQHY	1		GCKYGRLLM	1		FMPHRSLMF	3		FYPWRSLLW	1
AAIFWVVRT	1		ADNLWTFIC	1		ADMFASLYG	8		CFNRLLGAK	681		ARCWALCSS	6		CRSLLEAMM	1		DARPCFHGG	6		GVTCVISGT	10		GDIRFGSRG	7		FMPHRSLWL	43		FYPWRSLWL	3427
AAIGLRATK	2		ADNRCMVLI	8		ADMIILCST	16		CFNRLLGFK	1		ARDANPLCK	5		CRVWALYVC	6		DARSVLKKP	20		GVWFLPKET	1		GDRFLSTRT	1		FMPHRSLWM	9999		FYPWRSVWL	4
AAIGNPRIF	1		ADNVALSVT	4		ADMLQISGI	13		CFNRLLGGM	2		ARDLLCHPS	1		CRYHLAKLE	3		DASLISAFY	6		GVWGEVPMV	1		GEKRGSLLL	1		FMPHRSLWT	1		FYPWRTLWL	1
AAIGPCNRV	1		ADNVFGPGK	16		ADMRLVACR	1		CFNRLLGLM	1		ARDMWRRRY	3		CSCWVRKTM	2		DASRNLGKM	4		GVYSHDLFL	1		GELIGMLSY	1		FMPHRSLWV	1		FYPWWSLWL	4
AAIGQFGPC	3		ADPCFLIWF	12		ADNCSRTRV	2		CFNRLLIVS	1		ARDQWTSGF	8		CSDTGYPIT	1		DASYRALFL	1		GWCQAKNNV	1		GELLGFMRY	1		FMPHRSMFL	10		GALLCFLRR	4
AAIGQLPIM	1		ADPDLSKLN	9		ADNEMTLRA	1		CFNRLLKVD	1		AREHSAKTR	5		CSFLFRTRS	2		DAWWRFRTS	1		GWMNIVLYG	1		GELMCMLRY	1		FMPHRSMWM	1		GANTSCIPH	1
AAIGSQWVG	1		ADPGWTTLM	16		ADNLVARYG	4		CFNRLLLSL	273		ARFLLGSIS	3		CSFPVQTLT	2		DAYQGFQGC	6		GWSWDQESF	1		GELMDFMRY	1		FMPHRTLWL	1		GAPAWMFYD	8
AAIGYPYPN	1		ADPLAALGE	11		ADNVARKLI	14		CFNRLLRAK	1		ARFRSTQPM	1		CSGGRLLKM	21		DCIIWAPAA	1		GWTLFGLTD	14		GELMDMLRY	1		FMPKQSLLW	1		GAPIFWIFR	1
AAIHITSNG	1		ADPSSSCAC	24		ADPAISLWQ	27		CFNRLLRYS	2		ARFVGSSGS	4		CSGRLLLVP	3		DCLITDTVS	1		GYHGSLLRM	4		GELMGFLRY	1		FMPKRSLLW	6		GARSWFLLQ	1
AAIHSYPGS	1		ADPSTDLPR	10		ADPALVIHG	1		CFNRLLVVS	527		ARGDVRLSK	12		CSGVNLIFK	3		DCLKRSAPN	1		GYPERSLFL	1		GELMGFMRY	403		FMPLRSLLW	1		GATFHSKFG	2
AAIIAFESI	1		ADPVLDHLS	2		ADPEVPSLY	7		CFNRLLWDK	162		ARGFMRASA	4		CSKMRLLRT	19		DCLSTCQRM	9		GYPFRSLFF	1		GELMGILRY	2		FMPLRSLWM	1		GCCWTFIES	7
AAIIAFGSM	2		ADPVLWLQA	1		ADPGFFWLK	1		CFNRLLWHG	1		ARGGDLATV	1		CSLVPLGFV	1		DCLYYQSRS	8		GYPSRALFF	1		GELMGMFRY	2		FMPQRSLLL	1		GCDSHGFDG	4
AAIIGSTVP	1		ADPYSMGTR	7		ADPIPSYLL	3		CFNRLLWHT	1		ARGGGTEST	4		CSMGGGSAC	3		DCMIRAPAA	1		GYPSRSIFF	2		GELMGMIRN	1		FMPQRSLLW	9		GCEGCKVSM	3
AAIILALIK	1		ADQISNSHR	1		ADPKIPSPP	7		CFNRLLWYS	1009		ARGHRHMGV	23		CSNSHRPVW	2		DCMIWAPAA	310		GYPSRSLFF	602		GELMGMLRY	1492		FMPQRSLWL	1		GCRTVCMRR	1
AAIISPGIL	1		ADQLHLRAT	3		ADPLRYSSN	2		CFNRLMGAK	1		ARGLTLYRI	4		CSNSHRSVW	1		DCMIWASAA	1		GYWGQLLRA	8		GELMGMVRY	1		FMPRRSLFL	1		GCTYGSLLM	1
AAIISPIPR	2		ADQLVAGLS	7		ADPMCWRLA	2		CFNRLSIWS	1		ARGNTEARS	9		CSNSLSVAG	6		DCMIWDPAA	1		HARVYSSVA	8		GELMGTLCY	1		FMPRRSLWM	2		GDEVSLIPY	5
AAIITRLMK	1		ADQLVGLMY	2		ADPNVGCTW	5		CFNRLWTWS	358		ARGQWRYPW	2		CSPDGSSWG	2		DCMIWVPAA	1		HCMHLMWPG	6		GELMGTLRY	1		FMPVRSLLW	5		GDKYGCLKV	1
AAILATVTT	1		ADQNMLALF	1		ADPQYSDTS	2		CFNRMFPVL	1		ARGRRYCLD	2		CSPHYAEPL	5		DCVGVLLRG	20		HCYLLLSRT	1		GENTLGTLF	1		FMPVRSLWL	10		GDLICTTLT	1
AAILCTRRV	1		ADQRAVCDI	4		ADPRGASAT	8		CFNRMLAVL	1		ARGSLQKRI	136		CSRFLGASS	3		DDEGVDVSC	4		HDILVTWLV	10		GEPGRSFQL	1		FMPWRSLWF	2		GDRLCCWYY	1
AAILCWRAS	1		ADRDMGPHC	5		ADPTSINST	4		CFNRMLPLT	1		ARGVERAFT	5		CSRISWRGF	3		DDHMWSSYL	3		HFPERSLFM	1		GEPWPSWSA	1		FMPWRSLWM	2		GDSLTRGLC	6
AAILEGRTC	1		ADRDVGGFD	6		ADPVFMHRW	5		CFNRMLPVL	1841		ARHDKELLI	8		CSRPMFVGP	2		DDNRLTWTG	3		HFPERSVFM	519		GFAGTRWNN	1		FMPYRSLWM	7		GDWLLNRFL	1
AAILFSVSN	3		ADRDWSSAE	5		ADPYPLRWL	1		CFNRMLSVL	1		ARHGKGAYS	11		CSSFRNLYV	1		DDTRMGTWS	8		HFPQRSVFM	1		GFCLLSYLE	4		FMQERSLLL	1		GEIGSGSPS	1
AAILMNYLI	1		ADRELRCST	7		ADQARRYEI	7		CFNRMSPVL	2		ARHGQVRVS	12		CSSFVRVMW	1		DEIYRFLCW	6		HFSDRSVFM	2		GFCQEMTRR	10		FMQHRSLWM	3		GELMGFMRY	1
AAILRDTAG	1		ADRESSQRM	7		ADQISNSHR	6		CFNRSLGAK	1		ARHGTGAYS	1		CSSGLAFMT	3		DENRLNHMY	9		HGTCGMVVM	2		GFPLQSLTD	1		FMSFFRSRK	11		GELMGMLRY	8
AAILWVRCN	1		ADRFLNFIY	2		ADQRLFMSS	1		CFNWWMRLI	6		ARHHKRSDK	8		CSSGVVLIT	5		DENYWEMGK	10		HIPERSLFL	1		GFPRRSVWL	1		FMSFLPCSV	1		GELWGRLLL	1
AAILYDVLY	1		ADRFNDLYV	1		ADQVGLRHM	8		CFPKAPQGI	5		ARHKLLGTM	1		CSSRAKWLS	9		DERAVDYCA	16		HIPERSLWL	15		GFTRIWKGN	2		FMSLGILWY	1		GEPARSLFF	1
AAILYLITK	1		ADRFTNRAS	2		ADQVLPYLM	10		CFPLRALGV	15		ARHKLLITW	8		CSVILTDSL	10		DESKYRSIG	5		HKHHLFWPG	1		GFWVCGGQY	48		FMTERSLLC	1		GEPDRASKF	1
AAIMACTPD	1		ADRGIKLCV	4		ADQVSHFCF	14		CFSKLLLVL	1		ARHLSQQEG	7		CSWCFFKYA	1		DESWVLILK	1		HKRLLLGHI	9		GGDEVNQAM	5		FMTERSMLW	1		GESDQAGLW	1
AAIMLSDFP	1		ADRGLQELD	5		ADRCLWLVA	2		CFSKLVLVL	14		ARHWVAPCR	3		CSWHMKYNR	3		DEYLWSIRA	2		HKRLLPGHI	1		GGDMMITRY	1		FMTGRSLLW	1		GFAKSFLGS	3
AAIMSKHRQ	3		ADRGPLYLS	5		ADRERPLDT	1		CFSNICLRG	7		ARIEARPPV	3		CSWIAVLHS	2		DFDIDGLLT	2		HKTKRMKSY	8		GGEYGRLFM	1		FMVDRTLWL	1		GFGELAEVC	1
AAIMSLASH	1		ADRGRQSSR	1		ADREWYMIA	2		CFSRILRGS	13		ARILALALS	6		CSWLPSVPG	1		DFFMIFTFR	8		HLLSGVLVT	1		GGFFGRIID	619		FNENRHLGY	1		GFGKASRPW	1
AAIMTSWHA	1		ADRLHGPNS	3		ADRGLSQTA	5		CFSRLLPAT	1		ARIVAARSL	11		CSYWHALSG	1		DFGFSHIGF	1		HLPERSIWL	3		GGFFGSIID	1		FNLGILLGL	2		GFNRLLPIV	2
AAINAFPGM	1		ADRMHWVMK	10		ADRIHCPSS	2		CFSRLLRLN	188		ARIVLTFLE	4		CTAIRHVVG	3		DFGLYALSV	1		HLPFRSLWL	1		GGFFSRIID	2		FNRILALPR	1		GFRGRWSGF	1
AAINCRRRA	1		ADRMYWVMK	1		ADRISLGRC	4		CFSRLLRTT	522		ARKQPRVHL	9		CTDGAMSFG	1		DFGPLMSPV	9		HLPGRSLLW	4		GGFFVRIID	1		FNVRRLTHD	1		GFRLTVSRS	1
AAINSFWLE	1		ADRRPISGL	3		ADRKSWEIS	18		CFSRLLWTT	1		ARLEVLTSF	6		CTDYLSLVK	1		DFLWPRSCC	1		HLPWRSVLF	1		GGFWGRIFG	4		FNWIPLLRA	5		GFYPKGWLR	9
AAIPGSRVF	1		ADRRTRLLM	3		ADRLHSTLD	10		CFSRLPRLN	1		ARLFALGVA	2		CTELLAPRC	3		DFPLGFLTR	6		HLPWRTILM	1		GGFWGRLLA	32		FPHGLIRIW	8		GGAEMPCTT	3
AAIPTMTCN	2		ADRSSSIGN	1		ADRLISLPV	4		CFSRPLRTT	1		ARLHLRPRF	3		CTFCTIYHS	4		DFPMFTSIL	6		HMPRSRNMK	1		GGGCRYDAG	9		FPLVSSRDC	5		GGAFVRQAR	1
AAIPTTVVH	1		ADRTMVGQY	1		ADRLSKGSK	7		CFSSKGILK	4		ARLLPFRVT	3		CTFERNGSV	3		DFPPLWLWN	1		HRESKKDPQ	1		GGGGRRLLL	1		FPRFLMPYL	1		GGAHLATLT	1
AAIQACYSM	1		ADRVGVLQS	9		ADRLYAPGA	6		CFTPGHRNR	9		ARLRSTQPM	7		CTFRRGSLF	3		DFPRALFFT	5		HRQAPSYRS	399		GGGLFFDRK	5		FPSERSLLW	1		GGARGTMSI	7
AAIQADLWS	1		ADRWARVLY	2		ADRMYVRQI	25		CFVQPLRLF	1		ARLSLPVRF	7		CTGLSMRGR	4		DFQRDMWKI	7		HRQAPTYRS	1		GGGRLILRP	2		FPWWPSTRL	5		GGASRLKNV	4
AAIQGVDWT	1		ADRWDVSTR	4		ADRNAFLMS	8		CFVSFRSFV	1		ARLSNKTDM	10		CTGRGHGRL	2		DFSLPWLVS	1		HRQARSYRS	1		GGKCGRLLM	3		FQAGCRIAK	1		GGCPYLTRY	11
AAIQKHLWS	1		ADSACNPRW	4		ADRNFSRQN	12		CFVSRCYPR	2		ARLWSLWVD	13		CTHFTTLRD	6		DFSSFLVCS	6		HTFVDRLLS	1		GGKDGRLLM	3		FQALGQESM	1		GGDCSDMYF	9
AAIQNRWLV	1		ADSACTPRW	1		ADRPGAYVV	3		CFVWLYLYS	11		ARLYPWRIW	1		CTMNSCPSG	3		DFTRMAPTA	6		HTPERSLWL	1		GGKHGRLLM	9		FQGKFRIDV	1		GGFFCRIID	1
AAIRAPITK	1		ADSCDMRDS	10		ADRPLHPDN	34		CFWSFGVSS	1		ARMCILKSS	2		CTNRLHDLY	6		DFYQYAAND	6		HTSNLSGGY	1		GGKNGRLLM	2		FQSHRALFL	238		GGFFGPIID	1
AAIRCSALN	2		ADSCTGLQV	7		ADRPLQPDN	1		CFWSSGVSS	8		ARMLSPLVN	11		CTQESVWFS	1		DGCMTVLAT	1		HVPGRALFL	1		GGKYARLLM	2		FQSHRSLWL	1		GGFFGRIID	497
AAIRKTLNF	1		ADSDLARTR	7		ADRRRRQYA	10		CFYKSCMPL	4		ARMLTWLHM	4		CTRAVGARP	3		DGECSVALY	1		HVSDLGTSF	15		GGKYCRLLM	3		FQSHWALFL	1		GGGQGTLLL	1
AAIRLKSSV	3		ADSDMMQPR	9		ADRRSYTFS	7		CGAGLLRSL	1		ARMNQYVWL	2		CTRKLQHAT	4		DGHQFWLDR	1		HVVWAANEL	19		GGKYDRLLM	14		FRAFKYLVG	1		GGHMIAGVR	4
AAIRLRQMI	1		ADSERPFTV	2		ADRSSASGS	3		CGARLFKLT	258		ARMPETTRS	1		CTRLSQHVS	7		DGIHMYNYF	10		HWAFWDLPV	1		GGKYGGLLM	3		FRASLSVNS	189		GGILVAIWA	6
AAIRLVSWL	2		ADSGDCFDL	1		ADRVPRERS	10		CGARLFRVY	1		ARNHSDDYS	3		CTRNVMEGT	8		DGLCLHAHY	7		HWRFFESRA	2		GGKYGKLLM	3		FRAVAPQGG	1		GGKASVRSA	1
AAIRMVFTK	1		ADSGLVPRM	1		ADRWLYSGN	2		CGARLLRAV	2		ARNSLSSTV	4		CTRRLPLDM	4		DGMVKRADR	2		HYLRAAQCI	2		GGKYGMLLM	4		FRCSPCKDF	6		GGKCGRLLM	3
AAIRPTRCS	1		ADSIGYRLM	2		ADRYMGTSA	7		CGARLLRNL	40		ARNSLVSWL	12		CTRSSRLAA	3		DGNVRKSHL	5		IAEISLRVS	1		GGKYGRLCM	1		FREGALASC	4		GGKDGRLLM	2
AAIRRAIHG	1		ADSLCLNVV	3		ADRYRFAPS	9		CGARLLRSM	1		ARPAGQKRS	4		CTSLMDFPA	3		DGRFGLGKN	3		IAPAFFFFV	1		GGKYGRLFL	2		FRGGTLYIM	2		GGKHGRLLM	8
AAIRRLAIN	1		ADSLLTIIW	13		ADSAEPQVV	6		CGARQFKLT	1		ARPARQKRS	1		CTVRRVSIA	1		DGRGMDEFQ	1		IAPERSLWL	1		GGKYGRLII	1		FRGKLLGTM	2		GGKNGRLLM	1
AAIRRSASE	1		ADSMFFYVW	18		ADSALQISF	1		CGAVLQLKS	1		ARPGVRSHA	3		CTWQLWALD	1		DGRGPLSQC	10		IAPERTLCL	1		GGKYGRLLD	1		FRHCQDLHT	1		GGKYCRLLM	4
AAIRSLRRI	1		ADSMLIEPV	1		ADSCAWPAN	1		CGAWLFKLT	1		ARPQSLKYS	11		CTYERDMCP	4		DGRMALKLL	1		IAPHRSRFL	1		GGKYGRLLI	1		FRINLGRLA	3		GGKYDRLLV	2
AAIRTRHPS	1		ADSNKPVSR	9		ADSCQGIVR	1		CGCRITTSR	2		ARPSEALVK	5		CTYRSFETY	8		DGSPRLENS	34		IAPSCSVFL	1		GGKYGRLLL	6		FRMFLWSYM	1		GGKYGKLLM	2
AAIRWATKP	1		ADSRDSPVG	8		ADSEHLELF	20		CGCRLYHLC	1		ARPYMYFRM	4		CVACLECVG	1		DGSYLAKPA	5		IAPSHSVFL	1		GGKYGRLLM	14247		FRPELMRLL	1		GGKYGMLLM	2
AAIRWLVIV	1		ADSSFMRCI	1		ADSELARDV	1		CGCVMSNFS	9		ARQFTMMSM	12		CVAHFGRVV	5		DGTLLSVVI	4		IAPSRSVFL	266		GGKYGRLLT	1		FRPELMRLM	3		GGKYGRLFL	5
AAISCFGIK	1		ADSSYYSAC	9		ADSELAREG	5		CGDGIKGGA	1		ARQGNYDEW	3		CVELGDVSI	8		DGYKLRGSC	1		IAPVRSLWL	1		GGKYGRLLV	2		FRQRRSIPM	4		GGKYGRLLM	7746
AAISCNGLS	1		ADSTDSALD	4		ADSFCKCGK	9		CGDMRFSFC	5		ARQMWLSRI	1		CVFNSGSWT	9		DHDSLYPGA	11		IAPVRTLWL	1		GGKYGRMLM	5		FRRGFKPCE	1		GGKYGRMLM	4
AAISCSTYM	1		ADSTGSALD	1		ADSGACMGS	1		CGDYQDSFA	1		ARRCLSEST	1		CVGIFVSLK	2		DHFSYPESA	13		IAPYRSRFL	106		GGKYGRVLM	2		FRRGLKPCE	6		GGKYGSLLM	6
AAISFEIPI	1		ADSVTRHHL	8		ADSHDELRS	1		CGEYLQRMF	7		ARRDIVVLA	2		CVGNRLIRW	2		DHHCTLTPV	1		IASFPLYPS	1		GGKYGSLLM	23		FRVEWHVFP	1		GGKYGTLLM	6
AAISLRPGS	1		ADSWVCRVK	1		ADSHDGLRS	3		CGFKTMSRD	7		ARRSLGVKQ	2		CVHGYVAVT	1		DIDLWTLFD	1		IAVGSRSLV	1		GGKYGSLWL	1		FRWHDLWYL	19		GGKYGTLRM	1
AAISRCSTW	1		ADSWVRRVK	9		ADSHEVVFA	5		CGFRPYPDW	1		ARSCPVLFN	3		CVICRSRGL	2		DIPERSLLL	1		ICARPADPS	12		GGKYGTLFM	2		FRYMYLFSK	1		GGKYGWLLM	2
AAISSPHCR	1		ADSWWSDLE	6		ADSILDAMI	7		CGGCIISLK	1		ARSCVCGPI	8		CVLPPKHGL	2		DIRMVLRLV	6		ICESTSPLM	7		GGKYGTLLM	3		FSDHFAAFL	4		GGKYSRLLM	1
AAISSRFKS	1		ADSYASFLT	8		ADSLFHALS	4		CGGFLCKSK	1		ARSGRTRRH	12		CVLQSLYSE	1		DIRVCRASV	1		ICFDVVHLC	1		GGKYGWLLM	3		FSEYSSLRW	1		GGKYVRLLM	3
AAISSSKCS	1		ADSYDPESC	1		ADSLFSETI	6		CGGFLCKSQ	6		ARSGSKGSR	7		CVNERAHGT	140		DKCLLPFAE	5		ICGLAQYVE	1		GGKYSRLLM	3		FSFLDLWYY	10		GGLLGLLRY	1
AAITKIHVF	3		ADSYLLPWS	3		ADSLTATIR	1		CGGILWYKF	10		ARSHDLMLS	6		CVRHTSPTG	4		DKSSSTALV	14		ICMLSAYCN	6		GGKYVRLLM	1		FSFVSKGPS	1		GGLNRILLT	1
AAITLYGTR	1		ADSYTPASN	18		ADSMTWGVL	12		CGGNRLLAW	1		ARSHLLLEV	15		CVRLCPQAS	1		DLAGVLGLS	19		ICPGRSLVM	1		GGLSPVTLE	1		FSGVYPPWM	3		GGMFGRLLG	1
AAITYGSVT	1		ADTCTLVRD	1		ADSRILVNT	4		CGGRIISLK	266		ARSHLSFSR	9		CVRLFISPT	1		DLCPTVNPV	7		IDFYELFYL	1		GGMFGRLLG	44		FSHCDYVLF	1		GGNYGRLLM	1
AAIVAYMPR	1		ADTHLFEHW	9		ADSRNVVPD	4		CGGRIMSLK	1		ARSITSHNV	13		CVSSTPCQP	1		DLEDRSLWF	1		IDLMGLMRH	1		GGMFWRLLG	1		FSHYCSCCD	7		GGPRWPWNL	1
AAIVCCPLS	1		ADTHYHLYS	4		ADSRWRESR	1		CGGRLIHHR	1		ARSLRAFFE	9		CVSSYWLIG	2		DLHQCPLCE	7		IEGWYPPFL	174		GGMVENKRC	6		FSISDSLST	1		GGPYCSLLS	1
AAIVCSALS	1		ADTMTHALT	6		ADSSSLTTL	7		CGGRLIHRF	499		ARSLYATFT	7		CVVAGLVSM	2		DLLGPLSLK	1		IFADRSLCL	1		GGNYGRLFM	1		FSLLISCSL	4		GGQDGTLLW	1
AAIVEVRWD	1		ADTPTLCRA	2		ADSSVVVAV	1		CGGRLLIVP	258		ARSMASKWS	2		CVVMSSVGF	8		DLLLGGLRF	1		IFADRSLLL	4		GGNYGRLLM	6		FSPERSLFF	1		GGRGGRLLL	15
AAIVGLLDR	1		ADTQDTPRT	2		ADSVEGFII	10		CGGRLLLWD	61		ARSPRTLFL	1		CWARWLTLT	1		DLLMSMLCR	13		IFADRSLRL	3		GGPDRSLFL	1		FSPSLKQAA	10		GGRGGRMLL	1
AAIVPTGIK	1		ADTSCSLRS	4		ADSVPRANK	2		CGGRLLRAA	789		ARSQDAHPC	7		CWDHPGKEM	2		DLPFSGRWS	2		IFADRSLWL	1		GGPEALLRA	1		FSQFVTRYG	1		GGRGGTLLL	1
AAIVRGLMW	2		ADTSPAHLS	1		ADSWAWPAN	21		CGGRLLRAP	1		ARSQIWHGS	1		CWDNTAKSA	2		DLPQRSFLL	1		IFDDRTLWP	1		GGPMMSNPS	13		FSQHWSGPM	16		GGRRGRLLL	5
AAIVRVGVG	1		ADTSQAHLS	13		ADTCLTTSG	25		CGGRLLRFY	122		ARSSTSPGA	7		CWGLAEMHI	2		DLSCDLVVK	1		IFDYLPPFI	1		GGPWWRLLL	1		FSQLLAPEV	10		GGRRPIAMF	2
AAIVRWGQV	1		ADVFVSTHD	4		ADTCPHPLK	18		CGGRLLRIS	1		ARSVPRAVM	4		CWGSGSLFV	1		DLSYQLRVS	10		IFEHRTLWL	1		GGRCGRLLL	1		FSRDNGMGV	1		GGRRRRLLL	2
AAIVSAAPG	1		ADVIMFVYY	10		ADTGGCSGM	17		CGGRLLRPG	417		ARTCALLGL	17		CWHNLLLLQ	3		DLVLGAHAD	11		IFGGSLMRV	3		GGRCGWLLL	1		FSRFCLVDF	1		GGRWGRLLL	1184
AAIVVQAYT	1		ADVLWEPRW	2		ADTGRSSMH	18		CGGRLLRSP	1		ARTDWNMTA	1		CWLSTLGFG	1		DLVSSSFST	7		IFPDRSLFL	1		GGREGRLLL	2		FSTHRRSGY	1		GGRWGRMLL	1
AAIVWCKYF	2		ADVMLVCIR	1		ADTLSLTAT	24		CGGRLLRYV	185		ARTECSCWG	9		CWNRIIVLK	174		DMGSYTTWL	11		IFPERSLFF	1		GGRFGRLLS	78		FSTLLRRVN	1		GGRWGSLLL	1
AAIWHAIPG	1		ADVQSLVLN	1		ADTLSMLII	1		CGGRLLSID	165		ARTEYSCWG	1		CWNRILLLN	44		DMLRMSRCA	1		IFPLRSLFF	1		GGRGGKLLL	1		FSYLFDFCA	7		GGRWGTLLL	3
AAIWPSREC	1		ADVQVDMSL	9		ADTLYMLII	7		CGGRPLRYV	1		ARTFHGHAG	5		CWNRLLALK	5		DMPERSLWL	1		IFSDRSLWL	1		GGRGGRLLL	56		FSYQFDFCL	1		GGRWRRLLL	3
AAIYCPMVT	1		ADVRLPLAM	5		ADTNSGYCI	4		CGGSLLRAA	1		ARTGLRTAR	3		CWNRLLLPF	74		DMQQQVQGT	15		IFSDRTLLL	1		GGRGGSLLL	1		FTAGGALCI	1		GGRWVRLLL	1
AAIYMITYS	1		ADVVGSGML	3		ADVMTPVKD	4		CGGTLLKLI	17		ARTLRSLEL	8		CWNRLLNPE	131		DMRIGQFDR	10		IFSERSLWL	1		GGRGRRLLL	3		FTDVKVSLS	1		GGRWWRLLL	1
AAIYPGTEL	1		ADWFRSYSV	4		ADVNLRFWD	15		CGGTLLQLI	1		ARTMATVGT	7		CWNRLLVRK	25		DMSHTSILM	2		IFTVRSLWL	1		GGRGRSLLL	1		FTEQFCRNS	12		GGTYGRLLM	1
AAIYSTWVM	1		ADWLPESNM	9		ADVPCQRDL	14		CGGWGVFVT	4		ARTNEDWFR	1		CWRLSGSRN	3		DMSSMGLGT	2		IGFVDMSAL	1		GGRLGRLLL	6		FTFRPSSKV	6		GHVYSHTDT	4
AAKACDRCC	1		ADWRLRSFG	3		ADVRVNMRT	1		CGHRPTASG	2		ARTNFGLCM	3		CWRVSANIS	1		DMVDRTLWV	1		IGGRLLVNT	14		GGRLVRLLL	1		FTHGVSFTD	6		GIAARTLFL	1
AAKAMHLPS	1		ADYCRRFMV	1		ADVSTLILE	18		CGIVRRATV	1		ARTTVCAFG	9		CWSPTIGQT	1		DNIRHHVEW	1		IGKYGRILD	10		GGRLWRLLC	1		FTLQSVYVP	7		GIGFLRARF	1
AAKAYVQMA	1		ADYFWVAAL	8		ADVVQQRTT	8		CGKTLPVPL	15		ARVDLCMKF	10		CWVCQDWAT	1		DNREGPSLA	2		IGLTGTALV	3		GGRPGTLLL	1		FTPDRSLFF	1		GIPDQSLFL	1
AAKCALLAV	1		ADYNIELGQ	5		ADVWARSAM	1		CGKVSLDSY	5		ARVETLCWT	7		CYHLRHLGL	1		DNVEAQWQR	11		IGPDGFRYL	1		GGRRGRLLL	6		FTPDRTVWF	16		GIPDRGLFL	2
AAKCCSSVI	1		ADYSASSGS	3		ADVWSCSNM	11		CGLSQTLSV	8		ARVIAQWAC	2		CYIGSLPAD	11		DNWQAKVQE	6		IGPHRSIIF	10		GGRRRRLLL	1		FTPERSLFW	1		GIPDRNLFL	1
AAKCDVMGA	1		ADYVDLKSE	3		ADVWSWSNM	1		CGMGILKYK	1		ARVKWAMNW	3		CYLHAAVMS	2		DPLSWWHIG	1		IGPLRFLLF	1		GGRRRTLLL	1		FTPERSLLL	1		GIPDRSLFL	1393
AAKCNVTGT	1		ADYWYRCRG	8		ADWCLWAYI	6		CGMKILKYK	1		ARVPCVATR	6		CYLMLSGHE	2		DPLYISLRC	1		IGPLRSLLF	107		GGRSGRLLL	3		FTPERTLCL	1		GIPDRSLIF	1
AAKCRTCHT	1		AEACYRIDS	11		ADWFSMRMR	1		CGMRILKYK	693		ARVWNIMCS	4		CYLRRVHCR	3		DPSLLTSST	7		IGPPLSRLK	1		GGRVGRLLL	1		FTPGTAIGT	1		GIPDRSLWL	4
AAKCSADRS	1		AEAFHASTL	3		ADWLGSAGV	5		CGMSILKYK	1		ARVWTVQHY	4		CYNRILHHS	3		DPWLRAWQK	1		IGQSAFVKW	10		GGRWARLLL	1		FTPVRSLWL	2		GIPDRSVFL	1
AAKDSVVYR	1		AEAGPLFSS	4		ADWRGNRVR	5		CGMSQTLCV	1		ARWCRIPCR	4		CYNRLLSVK	4		DPYRAKNGT	6		IGSGRTLFL	26		GGRWERLLL	4		FTSCSWKLA	1		GIPDRTLFL	2
AAKDYNSDD	1		AEAPRYWSK	1		ADWRILLAK	4		CGMVIRSPE	5		ARWQRAPWG	3		CYSMLFDRM	6		DQCHLGNAS	13		IGSHCTPYL	1		GGRWGGLLL	4		FTSKKLKAY	9		GIPDRTLWL	1
AAKERWVNM	1		AEAQQWWAT	2		ADWSATFHG	2		CGMVNGHLK	5		ARWSMGRSP	1		DAFVGLLDV	6		DQCTLWLYV	17		IGSHHTPYL	1		GGRWGMLLL	1		FTSVHDVGG	5		GIPLRSLWL	1
AAKETLIYS	1		AEARSIGVY	37		ADWVATSLS	19		CGNLPLRIG	6		ASAGGLVLR	3		DALCRFSAS	1		DQSLSMRSG	3		IGSHRPPYL	1		GGRWGRLFL	3		FTTELLLFL	1		GIPWRTILM	1
AAKEVTPRK	1		AEASDALCM	5		ADWVDTSLS	1		CGNRFLRLV	1		ASALQCHPA	1		DAPGHAHPS	1		DRALDVGKS	5		IGSHRTLYL	5		GGRWGRLLL	4180		FTYCGATWF	1		GIRWARILG	1
AAKFLYCVW	1		AEASGALCM	1		ADWVFNRCS	1		CGNRILRAT	173		ASALQRRRE	8		DASDTRDAV	6		DRARSSSWS	13		IGSHRTPYL	995		GGRWGRLLM	2		FVAERTLWL	1		GIRWERILG	3
AAKFRIVVL	2		AEASSSLQS	6		ADYAISYAL	16		CGNRILRTT	1		ASASCIRPT	13		DASTRSMGG	2		DRCFSISQI	5		IGSHRTSYL	1		GGRWGRLLS	1		FVALLWHAY	5		GISLRTLFL	1
AAKGFVCMM	1		AEATREAPR	1		ADYLFWLMM	8		CGNRLLLPV	1		ASASQGRTS	3		DATKLMGYH	3		DRPKINVGT	11		IGSRGRADK	36		GGRWGRMLL	1		FVASRSLCF	1		GITILIPLK	1
AAKGGAALR	1		AEAWLRCRI	9		ADYLRTRHS	7		CGNRLLPLL	70		ASAVHSLPA	9		DAWCSCLRA	4		DRPPRVPPG	2		IGSRRTPYL	2		GGRWGRVLL	2		FVCDTLPRI	7		GIYVPDSSA	1
AAKGGRASN	1		AEAWWPKGG	4		ADYLTDIHS	6		CGNRLLRLV	424		ASAYLEMAS	1		DAYLFALLG	2		DRQGTYGPD	1		IGVGSFATL	1		GGRWGSLLL	3		FVEKLLFLT	7		GKLLGRLRY	2
AAKGIPVVR	2		AEAYGLYIL	7		ADYRLAFSN	2		CGNRLLRYV	1		ASCGPHGPW	8		DAYLSAASH	10		DRRGKRTGW	8		IGVHSVIQC	21		GGRWGTLLL	4		FVHSRALWL	2		GKLQWCHMC	2
AAKGKAKGI	1		AECAWTMVV	10		ADYRTQGGS	6		CGNRLLSDI	1		ASCLLRNSG	1		DAYLYAASH	5		DRRRSMSDN	1		IHRHRSSSY	1		GGRWGWLLL	2		FVLARALYL	1		GKYITCVLF	1
AAKGLLTAR	1		AECFCQPSY	1		ADYVTVSPR	12		CGNRLLSLA	155		ASCLRSSQS	1		DCANSWPPS	1		DRRVLHHYT	1		IHSSRSLWL	28		GGRWRRLLL	13		FVPCRPLWL	1		GLEDAIMGC	1
AAKGSAPWV	1		AECGRQERL	5		AEADLPSLL	8		CGNRMIHFK	28		ASCMWSNRK	9		DCCRFALRM	1		DRSHRLLVA	1		IIPERSLCL	1		GGRWRSLLL	1		FVPCRSLWL	1		GLELRMLLW	27
AAKGSKSKR	1		AECLQSDHG	3		AEAHAVLVR	1		CGNVRPCTT	6		ASCRGGRTM	2		DCGVLHRIS	6		DRVRHNSET	1		IIPERTLCL	1		GGRWRSVWL	2		FVPDRTLFW	1		GLFPCQMEA	11
AAKGSNDAR	2		AECMIPHVW	7		AEAIFGVYS	5		CGPAWIFLR	365		ASCRHVLVG	7		DCHGSLRCR	3		DRVSSPEAR	5		IIPERTLLL	1		GGRWVRLLL	6		FVPERSLWL	4		GLKLPGMMS	1
AAKGTYLRI	1		AECRMMGMM	3		AEAKTVYHQ	10		CGPVWIFLR	2		ASCSLFNTA	1		DCLFTDTVS	1		DSEGRAQCR	9		IIPERTLWF	3		GGSFGRIID	1		FVPERTLWL	1		GLLSMRLWT	3
AAKGVSGGD	1		AECVADWSA	10		AEALFQKMK	13		CGQSIADGA	1		ASCSLSRGI	2		DCLIMDTVS	1		DSERLMVPF	40		IIPERTLWL	1		GGSGFRKQF	1		FVPFRSLFL	1		GLNGCTMFL	1
AAKHFAQEK	2		AECVVLRGV	10		AEALGNDLA	11		CGQTRIRLS	3		ASCSSRESL	10		DCLITATVS	2		DSFGPTWVI	2		IIPGRSLWL	1		GGTYGRLIM	1		FVPGCSLLF	1		GLNGHTMFL	1
AAKHHMPRR	1		AECYRLLRV	7		AEALLTLSA	1		CGRDLLHVE	205		ASDDWRLLQ	1		DCLITDSVS	2		DSFGQTWVI	507		IIRERTLWL	1		GGTYGTLLM	1		FVPGRSLFL	1		GLNGRAMFL	1
AAKHLRREF	1		AEDGFKWLD	2		AEANNWMRN	3		CGRDLLLVQ	1		ASDEPGLCS	1		DCLITDTVS	698		DSFGRTFVI	1		IKADRSMWM	1		GGVVNIQPI	1		FVPGRSLLF	792		GLNGRSMFL	1
AAKIKACKT	1		AEDLTVNAV	1		AEARTWETG	10		CGRDLLYVE	1		ASECLGCPL	7		DCLNTDTGS	1		DSGVMKSLS	2		IKDHWVPFF	1		GGVWGRLLL	1		FVPGRSLWL	4		GLNGRTIFF	2
AAKIRFQVM	1		AEDNLVWLV	6		AEASAALRL	16		CGRLAFSML	1		ASEEPVDLI	4		DCLTEGESI	3		DSHRLSFLF	13		IKDNCVPFF	2		GGWRGRLLL	6		FVPGRSMFL	3		GLNGRTMFL	610
AAKKELCPG	1		AEDPGKLAL	14		AEASTIHRL	11		CGRLEFSML	290		ASEFARVSI	15		DCLVTDTVS	1		DSLFSMIRV	7		IKDNRVPFF	2		GGWWWTRLL	1		FVPIRCLWL	2		GLNRLLPHS	1
AAKLEFGLC	1		AEDPRGNCL	1		AEASVLITR	15		CGRLSLLSF	5		ASEGSGELT	11		DCMICAPAA	1		DSLSYMSVS	1		IKDNWAPFF	14		GINSLTRTQ	4		FVPLKSLFL	1		GLPGRVSSA	1
AAKLEFPTE	1		AEDQPRVII	1		AEAVAFVPT	15		CGRPNRIMR	49		ASELAIAAY	7		DCMIWAPAA	858		DSLVCCPDM	19		IKDNWASFF	1		GIPDLSLFL	1		FVPLRSLFL	277		GLPQRSLLL	1
AAKLENIGT	2		AEDQSRVII	4		AEAWRFSLF	1		CGRRIIRTK	133		ASERFTMEL	14		DCMIWASAA	1		DSMIWAPSA	1		IKDNWFPFF	2		GIPDRCLFL	2		FVPLRSVFL	5		GLRCLLTWS	1
AAKLHVHST	2		AEDVAMLIG	5		AEAWSFGRD	6		CGRRLLRPV	1		ASERVGKFT	4		DCMIWDPAA	1		DSNYIFDSS	14		IKDNWGPFF	2		GIPDRILFL	1		FVPLRSVWL	1		GLRFRDKWI	1
AAKLIHTVK	1		AEEFTRSKF	1		AEAYARNCR	8		CGRRSFRRT	9		ASEVLSFSE	17		DCMIWTPAA	1		DSPRVHGPK	21		IKDNWLPFF	1		GIPDRSLFL	2758		FVPNRSLWL	4		GLRHRTLFL	1
AAKLIRLLV	1		AEEGFTYPV	3		AECGMSFCT	8		CGRRSFWRT	1		ASFCYPTPS	4		DCQQLVFTI	1		DSPYLTMRV	1		IKDNWVPFF	2486		GIPDRSLFS	1		FVPRRSLWL	6		GLSERTLML	4
AAKLLHEVL	1		AEEGPLFFK	5		AECGNPCGL	6		CGSFCLEEG	1		ASFGLARLA	1		DDAVLRRSA	1		DSQKLLGLL	1		IKDNWVPFL	1		GIPDRSLWL	4		FVPRRTLWL	1		GLSGLTMFM	1
AAKLLYGSR	1		AEEKCGLEK	13		AECGNPPYN	9		CGSRLFRLY	1		ASFLFRVRC	6		DDEMEVQLW	1		DSRMSDWSL	1		IKDNWVPVY	1		GIPDRSVFL	1		FVPSGSLWL	1		GLSGRALFF	253
AAKLMRCKI	2		AEELDSTRS	15		AECLKGPST	2		CGSRLLRLY	186		ASFLTLVFA	1		DDLAAPRRR	6		DSRNQREGR	11		IKDNWVSFF	3		GIPDRTLFI	1		FVPSQSLWL	7		GLSGRALFL	1
AAKLMRQSM	1		AEELIQRSD	6		AECRGLLVG	8		CGSVLSLCA	3		ASFLTLVLA	16		DDRFSYNWS	1		DSRRLRTWT	24		IKDNWVTFF	1		GIPDRTLFL	2		FVPSRLLWL	13		GLSGRAMFF	1
AAKLPDVIS	1		AEELSSPLD	12		AECSLRHSA	9		CGTRTTQII	1		ASFVFRVRC	1		DDRSSSSAV	3		DSSCYCFRT	3		IKENWVPFF	1		GIPDRTVVF	1		FVPSRPLWL	4		GLSGRIMFL	1
AAKLPFPLI	1		AEERLRGMK	8		AECVLDSQP	3		CGVFRLTLP	8		ASFVPLVGP	3		DDSTVLNGR	1		DSSSPLACD	8		IKLMGSMCC	15		GIPDWSLFL	1		FVPSRSLFF	3		GLSGRSMFL	1
AAKLPPHLN	2		AEESLSPLS	6		AECVRSHRW	7		CGVNPLYAT	5		ASGASLWGM	2		DDTESDARL	1		DSSVMGRCS	20		IKPGRSIWF	2		GIPERSLFL	2		FVPSRSLFL	30		GLSGRTLFF	1
AAKLSAMSD	1		AEEVFALMV	13		AECWSGFPM	8		CGYSIPGLG	6		ASGCFHRLA	1		DDTKKFGNL	2		DSVHMEFSF	1		IKPRHSLFF	1		GIPGRSLFL	2		FVPSRSLFM	5		GLSGRTMFL	262
AAKLSRHTY	2		AEEYHHDRV	8		AEDCKKLNC	5		CGYVCNTGS	1		ASGCSPRGA	19		DEAHRKRYR	2		DSYAPWILT	9		IKPRLSLFF	1		GIPHRTPYL	1		FVPSRSLLF	2		GLSHRSLFL	1
AAKMCHLSS	1		AEFDFSWPI	3		AEDGSRLVV	1		CHALLSSIR	16		ASGFLNGCR	5		DEGNLAQSK	1		DTECMFRPG	1		IKPRRSLFF	195		GIPLAHVEI	1		FVPSRSLLW	2		GLSLGPAMT	1
AAKMVGCME	1		AEFFLLARS	10		AEDLPLINM	13		CHCVLLIPN	1		ASGGAMLVG	2		DEPGMTTLF	1		DTMSCFEYS	6		IKPRRSLWL	2		GIPLGFLTR	1		FVPSRSLTH	1		GLSLPRFFS	1
AAKNPLTSR	1		AEFGLLHAK	12		AEDMFWSCT	6		CHDRSTGVG	8		ASGHWCRPV	11		DERKPFSNL	6		DTSQRPMPM	1		IKPRRSMFL	1		GIPNRSLFL	1		FVPSRSLWL	11488		GLSPAPAMT	1
AAKPFLASS	1		AEFGYRLWI	13		AEDQGGPVS	6		CHLMPLLRG	1		ASGHWQFRK	14		DETWKFTLR	4		DTSQRQMPM	16		IKPRRSPSS	1		GIPSRTRWL	1		FVPSRSLWY	1		GLSPGPAMT	144
AAKPGGDTP	1		AEFIAGLFV	8		AEDQTFHVA	6		CHLMSLLRG	15		ASGIAFSQR	5		DEYLWSIRA	78		DTTRGDTAM	9		IKPSRSLFF	1		GKLLGRLRY	8		FVPSRSMWL	1		GLSPGSAMT	1
AAKPVNCIF	1		AEFICSVTA	13		AEDREYMLS	7		CHTGIFHHR	4		ASGKVCQSK	10		DFASSEQRQ	6		DTTVSSFAS	10		IKRHAETRP	1		GKLRLLGYM	49		FVPSRSVFL	1		GLSRSADHR	1
AAKRCSSGI	1		AEFLSRLHS	1		AEDRGAYDE	1		CHVQAFLTS	1		ASGLFQKDS	1		DFDPLCEDG	1		DTVSSARRC	4		ILAARSLFL	1		GKNRLLGLM	12		FVPSRTLLM	1		GLSRSNYST	1
AAKRFGDFS	1		AEFLSTRNS	3		AEDRWAATL	8		CHYGGALIK	10		ASGLRLNYA	3		DFFRSGPRQ	3		DTWFLYTGS	8		ILAARSLWL	13		GLELRMLLW	1		FVPSRTLWL	6		GLTQRSLFL	1
AAKRKVLII	1		AEFPWRGKS	2		AEDSRFVRR	14		CIDFPDMED	1		ASGNSRPTT	4		DFGFADLPT	1		DVASVRCST	1		ILADCSLWL	1		GLLGRSIFF	1		FVPSRTVWL	2		GLTYSVISM	2
AAKRLLVRY	1		AEGDENIVC	4		AEDVGIPHI	5		CIGPEWRYI	8		ASGRLIGSP	4		DFGVFMRST	1		DVGLLVMRT	14		ILADGSLWL	14		GLLHLAVIR	1		FVPSRWLWL	1		GMCLVQKVW	4
AAKRLTVIN	1		AEGERALHS	2		AEEAYQLST	13		CIIFPPFLS	1		ASGRWLVLE	3		DFPLFALTH	1		DVKLGIRMC	8		ILADLSFWL	1		GLNGGTMFL	1		FVPSWSLWL	5		GMLWSQWYS	49
AAKRPILWD	1		AEGGLWAPK	1		AEEHPFLSK	3		CIILPPFLS	167		ASGSLYGCG	10		DFPLGFLIS	1		DVLSPYREV	12		ILADLSLCL	1		GLNGRTMFL	199		FVPTRSLLF	1		GMMLLAVLW	1
AAKRQWTVV	1		AEGHRGVLT	4		AEEKASRAQ	5		CIILSPFLS	1		ASGVPPGMS	16		DFPLGFLTR	1075		DVLVQVHSP	13		ILADLSLFL	1		GLNRLLKVD	15		FVPTRSLWL	1		GMNGRTLFL	1
AAKRSYRVH	1		AEGHSEFQC	7		AEEKDSCVV	1		CIKEGPGGS	2		ASGWGLNHT	1		DFPLGFVSI	1		DVNQKQVWD	8		ILADLSLWL	32		GLPPRSRWM	1		FVPVRSLMF	2		GMPDRSLFL	1
AAKRTGRYW	2		AEGLSCLSS	7		AEELLSAVL	2		CILDRRLSK	8		ASHDVPCHT	17		DFPLGLLTR	1		DVPLLDQMG	3		ILADLYLWL	1		GLPRMLPWK	1		FVPVRSLWL	9		GMPSPTLFM	1
AAKRTQFRF	1		AEGLTVAWV	4		AEELPFPSL	1		CILFKSLGF	8		ASHGTRVLK	3		DFPLGSLWL	1		DVPQTLRAQ	1		ILADPSLCF	1		GLRCPMCRS	1		FVPYRSLIF	1		GMPSRSLFM	1
AAKRVCISG	1		AEGNVTLGA	8		AEELSLRTM	1		CILLTASRA	8		ASHISGGCM	1		DFPLRSLWL	1		DVRMEFLNL	11		ILADPSLWL	13		GLSPGPAMT	7		FVRLKTQYI	1		GMPSRTLFM	432
AAKRVLGVL	1		AEGRGHHHI	5		AEFFLLHFP	2		CILPLVVLA	3		ASIMATYLS	1		DFPRALFFT	1		DVRSLPSRN	4		ILADQSLSL	2		GLVKSLLIC	1		FVRYMETRT	8		GMPSWTLFM	1
AAKRYCIQD	1		AEGTWMLGW	2		AEFIPFACS	5		CIQGLLPLF	1		ASIMVTYLS	16		DFSLGILTR	1		DVSVKNRGS	3		ILADQSLWL	112		GMFKVRHKA	3		FVSQVPPSC	3		GMPVCSLFL	1
AAKSARPGG	1		AEGVQFQGI	14		AEFLHFPFV	8		CIQGLPPLF	153		ASIRFRRPG	9		DFTLHESKW	1		DVTLHFVTG	5		ILADRALFL	1		GMHSSWVGI	5		FVTSRSLCL	2		GMPVHSLFL	2
AAKSCFSGM	2		AEGVRNVAS	5		AEFLLLHFS	1		CIQGLPSLF	1		ASIRSLAWL	3		DGANRYACF	1		DVWLVSLLP	13		ILADRALWL	13		GMPARSLFL	1		FVVCPGTCC	1		GMPVRSLFL	266
AAKSKECSQ	1		AEGVSRLLS	1		AEFLRKWSE	5		CIQVRLYGR	3		ASIRVRIPS	3		DGDVRMNRR	4		DVYLGRILR	3		ILADRCLRP	1		GMRILPAFK	47		FWLKLSIVS	7		GMPVRSLWL	1
AAKSPPMPT	1		AEGWIAILW	7		AEFRARIVP	1		CIRLLRSGR	1		ASIYVSPTM	5		DGEPQSNET	2		DWCRTIAEH	1		ILADRCLWL	16		GMRILSVFK	1		FWMLGLRQY	1		GMPVRTLLW	1
AAKSSKLVR	1		AEGWSRSSL	8		AEFRDRIVP	13		CISQARCGG	3		ASKHRVWVR	13		DGFAWERLR	4		DWIERRYAK	7		ILADRFLCI	1		GMRIWSVPR	16		FWPGRLLPI	1		GMRILPAFK	3
AAKSTHICR	1		AEGWWSGCV	4		AEFRYNHHN	24		CITSMSNDT	2		ASKRRSRVE	4		DGFCGVIFL	6		DWIVRLQAL	1		ILADRFLWL	54		GMTLWTVNA	1		FWQLFCFAA	4		GMRRKRSKG	1
AAKSTRSPA	1		AEGYCIGRA	3		AEFSLQGYS	15		CIVCGTTVV	8		ASKRSRLLH	23		DGGVVRELL	1		DWLCLPWKV	1		ILADRGLWM	2		GMVDRSLLL	1		FWQSLIVRD	7		GMVDRSLWL	1
AAKSWHALS	1		AEGYDRQRY	10		AEGDKSLRE	2		CIVRGQYAL	4		ASKTLRNGT	6		DGHQCRAQK	4		DWLVKNWTT	6		ILADRHLWL	1		GNGMNTFSC	1		FWRDFAWAN	1		GNANALALI	5
AAKSYPTHF	1		AEHFRAAVT	13		AEGFLVPRI	4		CIYCTDYCS	4		ASKYKRDMW	5		DGIVQPCMN	1		DWRRSGPGY	2		ILADRLLWL	1		GNHILDFVR	1		FWRGTLRSG	7		GNHPFPVRL	1
AAKSYSMHV	2		AEHLGFGPD	2		AEGGPRRRT	1		CIYGSKALS	7		ASKYMICLN	2		DGKNPARVS	1		DWVVGHSTG	1		ILADRPLWL	34		GNKGLIWPG	10		FYFPSGFLV	3		GNLWMCVPG	2
AAKTLKGLY	1		AEHNKVSQV	17		AEGILDRPG	4		CKAGLYIKL	5		ASLACTTHA	12		DGLSAHDLK	5		DWVVIFMIS	17		ILADRSLCL	4		GNLMNIRTA	1		FYGYRWFPS	1		GNNVLGEFM	1
AAKTNADYT	1		AEICISAMN	6		AEGKPLNRK	7		CKCNMMDSL	14		ASLCSPNRT	5		DGMSTIQLV	5		DWWMSLHGS	7		ILADRSLEL	1		GPKRFLGSL	3		FYMDPTLCG	2		GNQRCRNAD	3
AAKTPVIAS	2		AEIDRSHDK	6		AEGLFASVE	1		CKERGCLDS	11		ASLGCSCQS	4		DGNVLSASI	3		DWYRCSSIY	12		ILADRSLFF	74		GPNRIIRWT	6		FYPGWTSGS	1		GNRSQLAER	1
AAKTWMTLD	1		AEIHRRGEG	7		AEGLFGSVE	14		CKGIVEWKL	1		ASLGWKNVK	4		DGRACGVHR	6		DWYVPLVGR	1		ILADRSLFL	203		GPRRLLGLL	17		FYPRQSLWL	1		GNWVYCLYY	2
AAKVAARWG	1		AEIITPSYT	6		AEGLVSTLI	9		CKHPNTGVV	3		ASLLPNPTG	3		DGRGSVLVT	2		DYDLARFWP	3		ILADRSLFM	31		GPSMMADYQ	5		FYPRRSLWL	1		GPGWSLVAR	2
AAKVAFGSD	1		AEIMNPHDL	4		AEGPAHELG	13		CKHTTRTQM	1		ASLLPRPGC	4		DGRNLTFMD	7		DYNFFLPSD	2		ILADRSLLF	3		GPTGLGIEQ	361		FYPWLSLWL	1		GPKRFLGSL	2
AAKVDYAML	2		AEIPYWWTL	4		AEGQKNHQI	16		CKLLGLLPY	206		ASLLSNRVE	5		DGSDLSTED	2		DYRGSGRVN	6		ILADRSLLL	6		GPTGLSIEQ	1		FYPWQSLWL	1		GPLCLDARG	1
AAKVGLIHT	1		AEIRADQTM	3		AEGQKPSNT	3		CKRMVLSFE	10		ASLLWSANT	6		DGSPRLENS	1		DYSYDRPHR	1		ILADRSLLW	2		GQYLGLLGK	24		FYPWRLLWL	1		GPLLHRHVQ	1
AAKVGQYSC	1		AEIRKVLGL	3		AEGQTTHYK	8		CLAIPPFWK	1		ASLNRLHLM	3		DGSVPAGHS	1		DYVASVNWW	9		ILADRSLQL	2		GRAGLLGWM	13		FYPWRLVWF	1		GPNRIIRWT	1
AAKVILLYG	2		AEIRLFSQA	6		AEGRENKNY	1		CLAKDHVLN	1		ASLRLGVGL	1		DGTRMTQVT	4		DYVHNEGKS	1		ILADRSLRC	1		GRAGRCNST	4		FYPWRSLFL	1		GPNRILRVN	1
AAKVKWVAL	1		AEITSTQLT	1		AEGTLVAIN	2		CLALPPFWT	217		ASLSRGALS	5		DGVGKAGEY	1		DYVLDCRLT	5		ILADRSLRL	4		GRDDVFPVT	9		FYPWRSLLW	1		GPPRLLGSM	1
AAKVMEMGI	2		AEIYLHLGS	3		AEGVPVRFT	4		CLALPRRLG	1		ASLYDWVRS	2		DGVLVEFPI	1		EAAYLTRMR	1		ILADRSLRR	1		GRELLRKDW	2		FYPWRSLWF	2		GPTGLGIEQ	260
AAKVPYWVV	1		AEKCQAILE	1		AEGYGCLAT	10		CLALPRWLG	291		ASMQMMTVG	1		DGVRMNSTM	8		EACHRELFT	6		ILADRSLWC	2		GRGLPGPAI	1		FYPWRSLWL	1707		GQAFHHLWW	1
AAKVQSPSH	2		AEKGPSSTR	8		AEGYSLILS	13		CLAPPPFWT	1		ASMVVVISD	2		DGWSNTSFA	4		EADQIRSSL	3		ILADRSLWF	12		GRGNVHTGN	1		FYPWRSVWL	6		GQHKSRPPC	5
AAKWDPGVL	2		AEKIWTWRR	16		AEHHRGSSG	1		CLASLPPPM	2		ASMWANYGG	12		DHALNSESY	1		EAECAVLVI	24		ILADRSLWI	2		GRHLLSACV	4		FYPWRTLWL	1		GQYLGLLGK	1
AAKWICKNH	1		AEKKLLWGS	6		AEHLRMLWE	5		CLDWWRPLS	4		ASNESPPVS	1		DHHCRESVL	10		EAMDDMSDI	1		ILADRSLWL	174885		GRKLMAREG	5		FYPWWSLWL	1		GQYQLISVW	1
AAKWSRWSI	1		AEKQTCVSD	5		AEHRRSLSS	2		CLECLPRWL	1214		ASNGKHFLV	1		DHLIVTLGS	1		EAQCGMLVK	11		ILADRSLWM	31		GRKRILWPG	1		FYVVKSTIT	4		GRAGLLGWM	3
AAKYGPSET	1		AEKSEMDAK	2		AEHRWEGLT	1		CLECLPWWL	1		ASNIVARVS	3		DHQRVCRSA	2		EAQVRRRYV	2		ILADRSLYL	1		GRKRMLRPG	1		GAACTSGKA	1		GRAWFMPFS	1
AAKYMKPSM	1		AEKSMHVPT	20		AEHSRILYT	4		CLECLSRWL	2		ASNLMGLGI	10		DIAFPREPA	8		EATAASSQE	1		ILADRSMFL	88		GRKRMLWLG	1		GAALAPMVE	5		GRCKTRTAN	1
AAKYRFFPI	1		AEKSSPWGH	5		AEHWGPQFL	2		CLECLTRWL	1		ASNVLGGPI	4		DIGNLHSMW	3		EATDLLHLT	1		ILADRSMWL	6		GRKRMLWPG	1035		GAARISMFS	3		GRKRMLWPG	6
AAKYRKASA	1		AEKTHFMQG	4		AEHYGCVAR	4		CLECPPRWL	1		ASNWSVSRS	2		DIGNLPSMW	2		EATVYEQCT	1		ILADRSQWL	21		GRKRMLWPV	1		GAAVMFMMS	1		GRLRHFHWP	2
AAKYSCLMF	1		AEKWLIEAD	6		AEHYRPVCL	1		CLFFSLFLI	9		ASPDSTTPM	11		DIHRLQQCI	1		EAWGVHLSF	1		ILADRSRCR	1		GRKSMLWPG	1		GACRVRVHH	5		GRMVKSYWD	1
AALADDLWS	1		AELDTQLST	2		AEHYRRVCL	7		CLFLGVPLD	1		ASPDYVISS	3		DIMLRHFQS	5		EAWRRIMTM	8		ILADRSVFL	8		GRKWMLWPG	1		GADFTSPLM	1		GRPGAVAAM	1
AALAECLFS	1		AELGHGMIF	7		AEICQLKHS	8		CLFVAVSFS	4		ASPFFARVS	11		DIPLWFGIS	4		EAYRLSYHL	6		ILADRSVWL	6		GRKYGRLLM	1		GAEWWLGIY	5		GRPLRRACG	2
AALAFMYQC	1		AELIKVLLA	6		AEIQLSCPV	6		CLHHPAELS	6		ASPHLVMRA	9		DIRYENWHS	1		EAYRSKRCA	3		ILADRSVWM	7		GRLNRLLRI	8		GAGCDVQLD	2		GRRSQGLSG	1
AALAFNTSD	1		AELKGSLLS	13		AEIVVLESR	3		CLHMSLATV	2		ASPHQQDSW	3		DITMNSRDA	7		ECCKGQTGW	6		ILADRSWWL	1		GRRERRKKG	1		GAKNLGEAF	1		GRSDSRLYT	1
AALAGTIPT	1		AELLNGAAS	3		AEKASTPRG	4		CLHRLLIGG	1		ASPHTSPGV	4		DKGLSCANS	6		ECCLVVSVF	2		ILADRTLFF	1		GRRRRSLCL	1		GAMMYPTLS	1		GRSLSRLYT	90
AALALDARA	1		AELNTFKTI	2		AEKGCLNWV	9		CLIFPPFLL	1		ASPHVLNLF	11		DKPLPYKGD	1		ECGLFLDLL	11		ILADRTLFL	2		GRSLPRLYT	1		GAMSTAFSM	2		GRSLSWLYT	1
AALAPNGMS	1		AELQEDCRF	2		AEKGRRWVR	5		CLILFPFLL	1		ASPLFWADW	4		DKRVNRLLN	2		ECGVHRHVS	5		ILADRTLGL	1		GRSLSRLHK	1		GAPAWMFYD	1		GRYLGVRLC	5
AALASAPPK	1		AELQQRLLP	10		AEKLLVKGV	3		CLILLPFLL	3		ASPPVSSMR	8		DKSDKLMWM	1		ECKDIRTMC	1		ILADRTLSL	1		GRSLSRLYA	1		GAVVALRGL	1		GRYSLSPPG	1
AALASPSLV	1		AELRFLHRF	5		AEKTILLLG	3		CLILPLFLL	2		ASPQGNLPS	3		DLDSNLTDI	10		ECLHSAKAS	9		ILADRTLWL	215		GRSLSRLYT	2415		GAWKKPPFS	3		GSALSGIRK	1
AALAVGRRR	1		AELRHTGSS	7		AELAPYIYR	2		CLILPPFLL	2710		ASPRKAPTE	3		DLDVECSVR	10		EDISMTGNI	1		ILADRTMWL	34		GRSLSWLYT	2		GAWRAFNLA	7		GSDNVKQSP	1
AALAVPRGL	1		AELRHTRSS	1		AELARTPWL	2		CLILPSFLL	3		ASPSMTKPV	7		DLEVNKPIM	3		EDIVSWIYR	1		ILADRTPYL	1		GSERSTLGK	1		GAYHALQRI	4		GSENLARLR	1
AALAYLSCS	1		AELRVFVRS	6		AELCKASRM	7		CLILRPFLL	1		ASPSQKGPR	3		DLFHSARIN	1		EDLYINGGT	1		ILADRTRFL	4		GSFAVLKSA	1		GCAHVQISY	11		GSFGTSRRN	1
AALCAQDIP	1		AELSAALSY	2		AELGFHVRT	9		CLILSPFLL	1		ASPWRSLLL	1		DLFYASFGM	2		EDRGKAQVM	1		ILADRTVVF	3		GSHSLAVIF	1		GCDFRRFNT	1		GSGTKAHIN	1
AALCDLVIR	1		AELSGRDMN	1		AELGVSSVV	1		CLILTPFLL	2		ASPWRSLWL	328		DLGMLAAHR	4		EEIKVRART	4		ILADRTVWL	21		GSIFSFDSM	1		GCEIVDFMI	1		GSHSLAVIF	15
AALCESPSD	1		AELSLCADT	7		AELHALVQL	5		CLIMGSDVG	8		ASPWRSVWL	1		DLGWCYMAT	1		EEKQGPLCF	18		ILADRYLWL	13		GSKQLLGWF	4		GCHLAKLWM	2		GSKYGRLLM	1
AALCGFGSI	1		AELSLLYWA	3		AELKGSAWN	1		CLIPPPFLL	1		ASPYLWPSG	1		DLHITIYFS	2		EENVGVHVL	6		ILADWSLWL	95		GSKYGRLPM	1		GCKCGMAWD	1		GSLNTHAPA	1
AALCHFNSL	1		AELSMACNI	1		AELKHYVRR	23		CLKDNCLVT	8		ASQHQIRSS	2		DLLGTVPVE	1		EFAELEGSL	1		ILADWTLWL	1		GSKYGTLLM	1		GCPPQRSSG	4		GSLRLLGSI	1
AALCKLGHF	1		AELSPCFPL	9		AELKVSAWN	19		CLKGGSALE	10		ASQKEEVGP	4		DLLPYAVLT	2		EFCSRSCTA	4		ILAERCLWL	2		GSLRLLGSI	6		GCRVWRVFI	1		GSLVVLGEK	4
AALCLHPLL	1		AELTLFSFL	7		AELLFPSAL	1		CLKGGSAQN	1		ASQNTTWGG	2		DLPFSGRWS	1		EFESSAGWA	11		ILAERSLFL	13		GSNGLMGWM	8		GCSQLEAVE	7		GSNGLMGWM	1
AALCMQPWF	1		AELTSSTVK	3		AELLLARVT	1		CLKHRPTLY	1		ASQRQSAGC	17		DLPWRSEWL	1		EFEVRRAVI	2		ILAERSLIF	25		GSPQTVDTI	1		GCTCLRYFF	1		GSNKIGNHQ	1
AALCPCRGR	1		AELWNWIAL	7		AELLLDRVT	2		CLLHCIPSK	3		ASRCLSLGW	14		DLPWRSVWL	1		EFGFRIRGE	15		ILAERSLLW	1		GSRLLVRQS	1		GDCFAWYWG	1		GSNVSTPSA	7
AALCPFRTF	2		AEMDDSDTA	2		AELLVEVLS	2		CLLIGDNRS	18		ASRDERAAF	4		DLQWVERHS	6		EFLVTARRT	4		ILAERSLWL	18		GSRWCDRIG	10		GDDLEPLFT	1		GSPSTRYMM	1
AALCRSPRG	1		AEMDSRLFW	1		AELMSGGCW	2		CLLSRSRYV	6		ASRGRKHLN	2		DLRLTAAVS	2		EFPRRSVIF	1		ILAERSVFM	1		GSSWLNYLY	263		GDHKLLGYF	1		GSRGLHAAR	13
AALCSAPKD	1		AEMLVHLVN	15		AELNQQAFS	2		CLMWQYCQS	1		ASRIIFKRT	5		DLRSGFDSS	2		EFSWAVWLV	5		ILAERTLWL	2		GSSWLTYLY	1		GDPSRSLFF	1		GSSVASSSS	1
AALCSWVYL	1		AEMPSYPRR	11		AELNSQRLT	4		CLNDNCLVT	1		ASRIKTSSS	7		DLSRVSASK	1		EFVLLCCRW	7		ILAFRSVWM	5		GSTKLLWPG	5		GEARGVSLI	1		GSSWLNYLY	6
AALCTFRLF	1		AEMRSPHIC	8		AELNTFKTI	7		CLNRFMNPW	1		ASRLEDAHR	7		DLSWTPLLS	6		EGALLLSIY	1		ILAGRSIFF	1		GTLMCAFAL	1		GEKFFLLGE	3		GSSYSLPGR	1
AALCVTFLF	2		AEMYDLWTT	12		AELPYSTPS	3		CLNRLLAPF	132		ASRLMCVAL	11		DLTEDLLTG	1		EGCTFGRQT	4		ILAGRSLLF	2		GTLPYLQGV	1		GELMGFMRY	1		GSVICPMST	1
AALDELLRR	1		AENGGWLRR	4		AELQAKNSS	2		CLNRLLFLE	9		ASRLPADVI	8		DLTPVTTKF	2		EGDMPVECV	4		ILAGRSLWL	12		GTLVFLVVR	1		GELMGMLRY	9		GTAGRSLFL	3
AALDGVHSG	1		AENGLSARL	1		AELRAPERS	11		CLNRLLIGG	230		ASRRELMAL	7		DLVHSMLWS	6		EGGFSNSVL	6		ILAGRSMFL	34		GTPVLCSTT	4		GELQCSFGR	2		GTALSPGSL	7
AALDKSPRL	1		AENLSCELW	5		AELRLRVGD	6		CLNRLLIGV	1		ASRRILMSD	8		DLVLSTTRS	1		EGLCSYSAT	1		ILAGRTVWL	30		GTVERSLFL	1		GFAKSFLGS	1		GTAYTPASM	1
AALDLGHAS	1		AENMSVDIV	3		AELSRLSAL	8		CLNRLLKPL	128		ASRRKVLST	8		DMAACSLFL	1		EGLGSYSAT	2		ILAHGSPCL	1		GTVGRSLFL	6		GFALDCLIH	1		GTGWEELPL	1
AALDLQEFG	1		AENSMSPLI	1		AELTSFFCF	1		CLNRLLVGF	1		ASRVDLLFF	9		DMNWMSVRS	2		EGLRQLVLR	1		ILAHRSLFL	1		GVANGHMVI	1		GFHCHISRS	1		GTPPSFAIP	1
AALDPGVQM	1		AENVRFSQY	17		AELVCPTGG	13		CLNRLLVPM	253		ASRVTEYLD	7		DMQTKREFL	1		EGPVRTAVQ	16		ILAHRSLWL	32		GVCPLRFLP	1		GFHDGHYLT	2		GTPVRSLFS	1
AALDPLPPD	1		AENYWHKFL	5		AELVFGRNS	20		CLNRLLVRK	1		ASRVWGITS	2		DMQWQFETS	6		EGRPVPFKS	7		ILAHRSMFL	1		GVFPLGFLP	1		GFIVGSQAK	1		GTQPLFKPY	3
AALDQGRPS	1		AEPERVTWW	2		AELVFVTGE	11		CLNRLMNPW	89		ASRWGWFVG	10		DMRTLRSAT	1		EGSQLEVRG	17		ILAHWSLWL	3		GVFPLGFLS	1		GFNRLLPIV	2		GTRENKYSA	7
AALDQVELV	2		AEPGENSSR	1		AELVPSVRD	31		CLNRLMVGF	159		ASSCHVWCT	3		DMSEFVMGR	3		EGSQLGVRG	1		ILAKRSVWF	1		GVFPMGFLG	26		GFPWRSVWL	1		GTRIIISSV	1
AALDRAVSG	1		AEPPVSSPT	12		AELVSLLVE	8		CLNRVLPII	24		ASSEIPSRC	3		DMSKWRARY	1		EGSQPNYSM	6		ILAKRTLWL	1		GVGWGRLLL	1		GFWVTLEVR	7		GTVCRSLFL	1
AALDRVSNM	1		AEPRASAEK	3		AELVVCGKM	1		CLNWLLVPM	1		ASSFDRVFG	6		DMSVSLQSR	1		EGSQTNYSM	1		ILANRSLWL	41		GVKHGSLLM	1		GFYPKGWLR	1		GTVCSFWWT	1
AALDSRTAG	1		AEPRGLKLG	1		AELYGLMRA	28		CLPEFPRYT	2		ASSHMSAVI	5		DNLKKSSSN	1		EGSRRTSDG	2		ILAPCTLFL	1		GVKYGRLLM	1		GGALPLHTK	4		GTVGQSLFL	2
AALDTSGCV	1		AEPYGIGWT	7		AEMDASLNH	3		CLPGYSHRS	5		ASSLGATGA	7		DNPRLTWGF	1		EGSVPRGFA	6		ILAPRSLWM	5		GVNLHYSMT	1		GGAWRPGWF	1		GTVGRSLFL	1155
AALDTYGVK	1		AEQCGSRAF	7		AEMFMNTVT	5		CLPRFFRVR	73		ASSLGVTGA	1		DPESFNELR	4		EGTSVPMML	16		ILAPRTLFL	1		GVNLRYSMT	11		GGDAKPKKP	16		GTVGRSLWL	7
AALDVSTGT	1		AEQMAPMPV	2		AEMHKSTFC	1		CLPRGIRLW	24		ASSLLMMPR	4		DPFFMSWGF	6		EGVYKISAF	1		ILAVPSLWL	1		GVPGRTVFL	2		GGFFGCIID	1		GTVGRSMFL	1
AALDWTCSV	1		AEQQCPRMV	5		AEMLEVGVC	1		CLRDIILGT	2		ASSLPAPSL	3		DPLFRLRAV	6		EGWQAGNTW	11		ILAVRFLWL	1		GVPLRTLRL	1		GGFFGRIID	13		GTVGRSVFF	1
AALEAGPYH	1		AEQVRSMGS	5		AEMRRAGYS	5		CLRIPPWLM	1		ASSLPSTPC	1		DPPCRPAPN	2		EHHCRFIPW	6		ILAVRSLWL	29		GVPNRALFF	17		GGFGSLAES	1		GTVGWSLFL	2
AALEALAPM	1		AEQYFVVMR	13		AEMVLRGTP	5		CLRLLYLFT	1		ASSMCHTFC	1		DPRGPLPRW	6		EHPCNLSSG	13		ILAVWSLWL	1		GVPVRTVFL	1		GGFYGRIID	1		GTVHTTCTT	1
AALEDRPSR	1		AERAEANSL	6		AEMYFMLGM	2		CLRLPPRLM	1		ASSPHREST	13		DPVCWRLDY	1		EILRPGRIG	13		ILAWRSLWF	1		GVRGRTLFL	1		GGGKDGLAK	2		GTVRFGPPF	1
AALEEGWLT	1		AERFDNSIV	1		AEMYSPLSQ	16		CLRLPPWLM	108		ASSRLPFLV	1		DPVFRQLLF	1		EISDVRLIE	11		ILAWTFLSL	1		GVRHLSVAT	1		GGGRLIRLM	2		GVFLAYPQT	1
AALEGLTVD	2		AERGLIHFA	14		AENDPVLLN	3		CLRRVSWPS	1		ASSRSCLPS	10		DPWNKLISW	10		EITGTVRCK	22		ILAYRSLWL	30		GVRNLPFVK	15		GGGRLISLK	1		GVFPLGFLT	1
AALEIREIL	1		AERGSPTAM	3		AENDRVVRW	10		CLSHILQPF	1		ASSRSRTSI	1		DQELFQSDK	3		EIWCSLRWS	1		ILAYRTLLL	1		GVRRHRALM	2		GGHMIAGVR	1		GVFPMGFLG	1
AALEIWLPQ	1		AERHPRPQR	6		AENFMKTEN	15		CLSPVWFFS	7		ASSRYNMYT	9		DQNVVMRRA	3		EKLLAMFGR	2		ILDDRSLSL	1		GVSQSYPNM	2		GGIESLART	1		GVKYGRLLI	1
AALELKHRK	1		AERKPHLYV	8		AENRSVHVS	8		CLSRILEPF	1		ASSTDTEQS	4		DRESLRKRQ	4		EKLMHWVYQ	7		ILDDRSLWL	1		GVTDRSLFL	1		GGKYGGLLM	1		GVLCHFLRG	7
AALENIWVW	1		AERLSTVSA	6		AENSIQEIE	1		CLSRILQPF	271		ASSWGMIDF	18		DRGYYTQGM	1		EKVLVAQET	1		ILDDRSLWR	1		GVVPVMSLV	12		GGKYGRLLM	277		GVMTQSLKV	1
AALENLLLG	1		AERLTTKVL	16		AENWRSWTP	2		CLTLPSFFL	1		ASSYLSLST	9		DRHLWAYMK	4		EKVVRWLEK	10		ILDNWVPFF	1		GWAFSWELE	3		GGKYGSLLM	1		GVPDRTLLF	1
AALERLAIM	1		AERMTDRRL	8		AENYRTSVL	11		CLTMNRLSN	15		ASSYTMIAS	12		DRNFACRSR	3		EKWLAALGS	1		ILGDRSLWL	1		GWGMRAIAT	1		GGLNRLLLH	1		GVPGRSMWM	23
AALERLVCS	1		AERRLLCNS	4		AEPHRINVY	10		CLVFVFTLI	1		ASTDAAQRS	1		DRNSLRLHM	3		ELAHRCLLL	1		ILGHRSLWL	1		GWNSYDVEK	18		GGLPRFFPV	1		GVPGRTLLF	319
AALESGHLW	1		AERTTSQEP	4		AEPLTWALR	6		CLWRAQSQK	6		ASTFGSSTR	2		DRSVPMMSG	1		ELAQRSLLL	1		ILPCRSLWF	1		GWPERLLRH	1		GGQYRSCTN	6		GVPGRTVVF	1
AALESWFVM	1		AERVGSERK	6		AEPMHLFHV	2		CMALAFGPG	7		ASTIGVLVM	10		DRTLSTNMR	4		ELARRQTVT	15		ILPDRCLWF	1		GWPGRLLRH	30		GGRGGRLLL	2		GVPGRTVWL	1
AALEVVGTP	1		AERVHSWEG	1		AEPMHNQCS	1		CMAQVTDCG	8		ASTLHQYVF	10		DRTMNMRPF	4		ELAVGHWVE	11		ILPDRSLCL	4		GWRLPPWLA	16		GGRWGRLLL	42		GVPNRALFF	790
AALFCATNV	1		AERVPRTLT	7		AEPMQRIGT	9		CMFIRSTSL	1		ASTRMWFLN	9		DRTSRSTGM	1		ELDRVLYQF	14		ILPDRSLLF	1		GWSESLLKS	4		GGTSTVGIS	7		GVPRRTLLF	1
AALFFVTSA	1		AERWCLGSV	4		AEPQIWPRK	14		CMLYERCDS	3		ASTSGRLSS	11		DRVKLLGLM	27		ELDWHQLHK	1		ILPDRSLWF	8		GYDKSELCV	1		GGVTAVRSK	8		GVPWRTVVL	1
AALFGLQDA	1		AESAEKQLM	7		AEPRAHLQT	9		CMNGLPPFF	53		ASTWPVRGR	2		DRYQLLGPM	9		ELFCGSYLT	2		ILPDRSLWV	2		GYHGSLLRM	38		GHFVNLVST	1		GVRRHRALM	163
AALFGMNRY	1		AESDDSMMG	9		AEPYIGGVL	29		CMNGLPSFF	1		ASTWSQFIL	17		DSCHGVWSM	1		ELGVCFDLC	6		ILPDRSMLL	1		GYLPPWLPI	25		GHPKRCFQQ	1		GVSDGGPSI	1
AALFITGNW	1		AESDQQRVT	12		AEQFTFPVS	1		CMRRMSITK	1		ASTYPCCNI	5		DSDCSMSYR	5		ELKQRLILM	4		ILPDRTLWF	2		GYPSGSLFF	1		GHRRHVLLP	4		GVVCFLYIW	5
AALFLACSW	1		AESDRSLWL	1		AEQGIGELS	5		CMSTAIRST	5		ASVCLHEML	13		DSFGIVKTL	1		ELLGSLKWA	1		ILPDRTLWL	1		GYPSRPLFF	1		GHVRFPSRF	10		GVVSLSWER	1
AALFLNELP	1		AESFRGTLW	9		AEQLPSPNS	2		CMSYSKSPS	8		ASVCPCANF	1		DSFGQIWVI	1		ELLQRSLLL	11		ILPERSLFF	2		GYPSRSLFF	1138		GHYITSFFE	9		GWALEPVRI	2
AALFLTTAT	1		AESGKDHET	12		AEQPMHLLT	2		CMVYRTLCV	1		ASVDAIFRA	9		DSFGQSWVI	2		ELLSPFTTA	1		ILPERTLFL	1		GYPSRSLFL	1		GIAGRSLFL	2		GWGVPSMSN	2
AALFRSEVH	1		AESHKHRPK	7		AEQRSILSR	1		CMWDLLVVK	17		ASVEPSQVL	3		DSFGQTWVI	409		ELPARSLLF	2		ILPFRTVWR	1		GYPSRTLFF	1		GIALHYLNS	2		GWPGRLLRH	1
AALFRTFAG	1		AESIFSHSV	8		AEQYCSTRL	11		CMYHRKKLI	9		ASVFRTIRV	3		DSFGRTVWL	1		ELPERCLWL	1		ILPGRSIFF	14		GYRGTPLNA	1		GICPLPFML	1		GWRHVPRWS	1
AALFSRHFS	1		AESKGCSSD	1		AERAVIQTS	5		CNDLCGADL	4		ASVGLLSTE	3		DSFGRTWVI	1		ELPERTLLL	1		ILPGRSLLL	1		GYSFWSLFF	1		GICRAKQWT	1		GWRLCEIGM	1
AALFSVQCV	1		AESKGRGVT	3		AERCEFVFR	6		CNDSLNRDL	5		ASVHFGVSF	5		DSFSQTWVI	1		ELPGRQMSS	7		ILPGRSVFL	6		GYWGQILKM	153		GIELQGTTT	1		GWYGGSLPS	2
AALFTVFFM	1		AESLNLNMP	7		AERCGFVFR	1		CNGEGLQRQ	1		ASVHNGRLM	1		DSFYRLEHS	6		ELPGRSLLF	1		ILPGRTVFL	3		GYWGQLLRA	67		GIISHVYSQ	1		GYFFRFVQT	13
AALFVMETM	2		AESLRHREN	18		AERDSLHRM	5		CNHIFFRPT	1		ASVLEYTIS	16		DSGFLQLMC	4		ELPGRSMFL	1		ILPHKSLRV	1		HCPLRGLLV	1		GILFTPCRC	1		GYGGLSCRS	1
AALFVQIAS	1		AESLSESNT	2		AERFMICYY	1		CNHILGALM	1		ASVRTQKGF	6		DSIRVFLTA	1		ELPHRSILV	1		ILPHKSLWI	1		HDWNTPLDG	1		GIPDQSLFL	1		GYLPPWLPI	30
AALFVVALL	1		AESLSTVMN	3		AERGGFIWM	2		CNHLIRKDS	1		ASVSARVRC	6		DSLLRVLIV	1		ELPHRSLEL	1		ILPHRGLWV	2		HFPECSVFM	1		GIPDRCLFL	2		GYNGLMWPG	1
AALFWRDSV	1		AESNAWAKS	2		AERGGISRE	3		CNHMGIGVL	11		ASVSESVTW	2		DSLQLYFPW	2		ELPHRSLFM	1		ILPHRSLFF	1		HFPEGSVFM	2		GIPDRGLFL	1		GYPFRSLFF	1
AALFYAGHV	1		AESNVSHRA	6		AERILFASS	10		CNIFGVLVG	1		ASWFDFIYS	52		DSNEGRYRG	12		ELPHRSLLL	4		ILPHRSLGF	1		HFPEHSVFM	2		GIPDRILFL	1		GYPLRTLFF	1
AALFYRRSR	2		AESPSAVLS	4		AERIRAPSI	2		CNKLFWEFS	1		ASWLWGLNR	2		DSNWIWVGW	6		ELPHRSVIF	1		ILPHRSLWL	5		HFPELSVFM	1		GIPDRSLFL	3520		GYPSRLLFF	1
AALGAMYGK	1		AESQMRSWM	1		AERIYAEPV	14		CNNLLKRHN	1		ASWNLCLTT	3		DSQKLLGLL	42		ELPHRTLLL	1		ILPHRSLWM	7		HFPERPVFM	1		GIPDRSLWL	3		GYPSRPLFF	2
AALGCDKLI	1		AESRALLNR	2		AERKKLMLA	1		CNPCYWLFA	2		ASWRRCLAI	3		DSQYWGTVW	2		ELPKRSLLL	1		ILPHRSLWV	1696		HFPERSIFM	2		GIPDRSLYL	1		GYPSRSIFF	3
AALGFGRFE	2		AESRDTVTT	11		AERKMIGHF	3		CNPLSFFER	1		ASWRSLAGV	1		DSRRWVHVC	3		ELPLRSIFL	1		ILPHRSVWL	1		HFPERSLWL	1		GIPDRSVFL	1		GYPSRSLFF	2539
AALGFSNRR	1		AESRKPSAC	6		AERLCSFFY	10		CNPSFFRWM	76		ASYEITLCS	26		DSSEAPCRN	5		ELPLRSLFF	2		ILPHSSLWV	1		HFPERSMFL	1		GIPDRTLFW	1		GYPSRSLFL	2
AALGFSVSE	1		AESSEYLGA	13		AERMYLPRW	4		CNRIIRSHF	42		ASYGENRRV	1		DSSGSRSIY	8		ELPLRSLLL	1		ILPIRCLWL	1		HFPERSVFF	1		GIPDRTLLL	1		GYPSRSLLF	1
AALGGKQLT	1		AESSTWLYL	10		AERNKAAQV	8		CNRILADST	1		ASYGVGRPT	8		DSSLGLSCD	1		ELPLRSVIF	1		ILPNHWVWL	1		HFPERSVFM	2052		GIPDRTLLW	1		GYPSWSLFF	4
AALGHEINA	1		AESSVRYGF	5		AERREFVFR	1		CNRILRHSF	14		ASYISRSSR	6		DSSRGPQMD	7		ELPPRSVIF	1		ILPNRGLWM	15		HFPLGFLRL	1		GIPDRTLWL	1		GYPWRALWL	1
AALGIGIRE	1		AESTRSLPG	12		AERSIRETM	2		CNRLISPPL	1		ASYPDSRNT	5		DSVISRSAC	3		ELPQGSLLL	2		ILPNRWVWL	91		HFPVRSLWL	1		GIPDWSLFL	2		GYRLYPSMG	1
AALGIRMGV	1		AESVHAFAL	6		AERSLVWYT	3		CNRLLQLPV	1		ASYPTHAYS	1		DSYHTDKSG	5		ELPQKSLLL	4		ILPPRSLWM	23		HFPVRSVFM	1		GIPNQSLFL	1		GYYYEHRCF	1
AALGLCHRK	2		AESVLDPRV	11		AERTCAKVG	5		CNRLLSRSE	1		ASYQNPRRS	4		DSYRSVSLC	4		ELPQRCLLL	5		ILPWRRVWL	1		HFSDRSVFM	2		GIPPSTLLW	1		HAQRLIKVW	1
AALGLDGSP	1		AESVLNPRV	1		AERTCPKVG	1		CNRMCRNSR	1		ASYYRVARL	1		DTCLQTMHT	7		ELPQRNLLL	4		ILPWRSLWI	1		HGHCLFLYA	1		GIPVRSLFL	3		HATALPCEC	1
AALGSADQL	1		AESVPRLTS	8		AESFDGRKA	8		CNSFMSLFG	13		ATAAKYVYG	3		DTDFALQTE	3		ELPQRRLLL	2		ILPWRSVWL	44		HGHCLLLYA	11		GIPYRSLFL	1		HFPDRSLWL	1
AALGSAGHS	1		AESWRSCCL	1		AESFHDSPA	1		CNSLLTSSL	1		ATAAVLTLR	17		DTDFELQTE	2		ELPQRSILM	1		ILPYRSLWV	2		HGTLRPYFW	20		GIRKGSCTT	1		HFPECSVFM	1
AALGSDDST	1		AESYDRHYS	26		AESFSECDT	4		CNSRSAFPI	1		ATACSNSNR	4		DTFDCPPPY	1		ELPQRSLFL	1		ILSDRFLWL	1		HHGSPWMPL	1		GISCAPVWS	1		HFPEHSVFM	1
AALGSGARG	1		AESYSGVSS	9		AESFSVDEA	2		CNVRRKPRY	1		ATALSHESA	2		DTHTRRMWS	1		ELPQRSLFM	3		ILSDRSLWL	5		HHTALSRFF	7		GISLGWYTM	1		HFPERSLWL	2
AALGSWTNL	1		AETARPLLS	7		AESGFLAPD	2		CNWGIWGRS	1		ATAQRRVCL	2		DTLESHKGA	1		ELPQRSLLF	20		ILSGKSLFL	1		HIPERSLLW	1		GKHVEAFNN	4		HFPERSVFM	923
AALGSYHDG	2		AETCISAMK	1		AESHGTPWN	4		CPARKSWMF	5		ATARGLPAR	3		DTLESPKGA	1		ELPQRSLLL	12329		ILSHRSLML	1		HIPERSLWL	43		GKNRLLGLM	1		HFPGAVCST	1
AALGTDSSK	1		AETDDNWSS	7		AESIFSVSS	1		CPEYFLPSE	11		ATARSLPAR	1		DTLKSHKGA	1		ELPQRSLPL	5		ILSWRSVWV	1		HKHHLFWPG	10		GKPGCWFDV	1		HFPGRSVFM	1
AALGTVGDS	1		AETFWSWVY	6		AESLVARYL	3		CPKGNPSLT	9		ATAWPKLCP	1		DTLLGHMRW	3		ELPQRSLWL	3		ILTDRSLWL	64		HLNRILAHG	16		GKVFLVYRM	3		HFPKRSVFM	1
AALGTYCRV	1		AETGLCSLD	2		AESLVKMDV	3		CPLLANLLG	9		ATCRVSCCS	6		DTMEEDNNV	6		ELPQRSLWV	1		ILTDRSLWR	1		HLPERSVFM	1		GLDNTSRKC	9		HGALVSEVC	1
AALGVAHLM	1		AETGVYRMV	3		AESNTWGRS	3		CPLLGNLFG	1		ATDCQVRLM	2		DTPDRTQWL	1		ELPQRSRWL	1		ILTHRSLWI	1		HLPGRSLLW	4		GLELRMLLW	56		HGSCHRMGG	1
AALGVHRPM	1		AETLAPGIV	3		AESPVSSLM	10		CPLWIFSSS	6		ATDIRVSTA	7		DTSFDGPLF	4		ELPQRSSLL	3		ILTHRSLWL	1		HLPWRSVLF	1		GLFLGTCPG	1		HHAFWSKPS	1
AALGVPCPV	1		AETLEFPLK	1		AESRCHSTK	2		CPPLLTSTA	1		ATERTYYQA	6		DTSLKHGIS	1		ELPQRSVIF	1		ILTQRSVFL	1		HRPFPLRFL	16		GLILSCTSG	4		HHLLGWMSK	1
AALGWTSGT	1		AETLSELAM	9		AESRKGKPS	12		CPRFCKLWD	1		ATFRCTPIN	8		DTSLRVISS	3		ELPQRSVLL	1		ILVDRSLRI	1		HRQALSYRT	1		GLLDSGTKS	1		HIHERSLWM	1
AALGWVSTS	1		AETLSNSKD	4		AESRRPGGL	3		CPRFFKLWD	88		ATFRSLGFG	10		DTSVIIGVK	2		ELPQRSVWL	7		ILVDRSLWF	1		HRQAPSYRS	86		GLNGLTMFL	1		HIKGRRKNF	1
AALHLPEIR	1		AETNLSAVK	11		AESRTFFLL	1		CPRFLLGLQ	1		ATFTFYLGQ	2		DTTCFNPMA	9		ELPQRTLFL	3		ILVNRALWL	1		HSPDRSVFM	1		GLNGRTMFL	74		HIKRRRMKY	1
AALHLVHVV	1		AETPRWSCV	1		AESSRRLHL	1		CPRIIREVL	1		ATGATNRLD	7		DTTGASSRS	2		ELPQRTLQL	1		ILYDRSLWL	1		HVVWAANEL	6		GLNRILRTP	2		HIPDRSLWL	7
AALHQRRMA	1		AETQKFRTW	5		AESSWFARD	13		CPRLLLGLQ	34		ATGCQCSFS	5		DVATQTLVI	9		ELPQSSLLL	5		IMADRSLCL	4		HWAFWDLPV	80		GLNRLLKVD	2		HIPDRTVWF	1
AALHRLWRM	1		AETQTHWSD	3		AESTYCTSI	1		CPRLLLSGR	1		ATGDRSNVV	11		DVDSSKAPF	4		ELPQWSLLL	4		IMADRSLFL	1		HWPFPLAFL	6		GLPDRSIFF	2		HIPEKSLWL	12
AALHTFTRA	1		AETRVRSAF	2		AESVMVAPT	11		CPRLLPPSY	34		ATGLARATT	13		DVDVALPSL	1		ELPRQSVIF	4		IMADRSLWL	3		IAHYPVVVT	1		GLPNRTLFF	1		HIPEMSLWL	3
AALIDITDR	1		AETSQPPQS	2		AESVNGARY	11		CPRLLRAFD	66		ATGLESSVV	6		DVEQSSPFR	1		ELPRRLVIF	2		IMADRTLCL	1		IALQNVPRR	1		GLPVRSILL	1		HIPERALWL	3
AALIEGDLT	1		AETTTLWSS	12		AESVNRVPA	3		CPRLLRSGR	593		ATGSDSMYM	1		DVFPAGFFN	2		ELPRRPVIF	1		IMAERSLCL	1		IAPGRSLLF	1		GLQQAQKSG	7		HIPERLLWL	9
AALIGRRVF	1		AETVHPGDS	3		AESVTPLAR	7		CPRLLTQRK	31		ATGVLGRCS	11		DVGFLSRTT	1		ELPRRSFLL	1		IMAGRSLFL	1		IAPGRSLLS	1		GLRHRSLFL	1		HIPERPLWL	2
AALIHRGAA	2		AETWAFGTK	9		AESWISGRR	3		CPSVPHPSR	1		ATGWLQDLR	7		DVGFLYRTT	5		ELPRRSGIF	1		IMAHRSLFM	1		IAPHRSILV	2		GLRWRSVRL	1		HIPERSKWL	1
AALIIVCCT	1		AEVAMPVFS	6		AESYHRFSV	12		CPVFWLLTS	6		ATGWPKLCH	28		DVIYGIRVS	1		ELPRRSLFI	1		IMAHRSLML	304		IAPHRSRFL	2		GLSGRALFF	19		HIPERSLFL	10
AALIKWCQN	1		AEVCGYAST	10		AESYTPEMD	5		CQAQYWLVS	8		ATGWPTLCH	1		DVKRSRNRP	4		ELPRRSLFL	2		IMAHRSLWL	4		IAPIRSVFL	1		GLSGRTMFL	15		HIPERSLLF	2
AALILTSSS	1		AEVCRSRGC	6		AETDSLDVI	3		CQILPISPT	7		ATHLSLPYW	4		DVLSLVTAQ	1		ELPRRSLWM	1		IMAHRSLWM	1		IAPNRSVFL	1		GLSHRSLFL	1		HIPERSLLW	2
AALILTTFC	2		AEVFAMDKR	5		AETFLDLIT	4		CQLSHSHPA	1		ATHMRSVMS	5		DVMYPGLLQ	2		ELPRRSMIF	1		IMASRSLFL	1		IAPRRSVFL	1		GLSNIGYVM	7		HIPERSLRL	1
AALINFRMF	1		AEVFFNLQL	10		AETFNGQAA	4		CQLSNSHPA	9		ATIDERVFR	6		DVNGPERTM	1		ELPRRSVFL	2		IMCLLFTAH	2		IAPSCSVFL	1		GLSPGPAMT	38		HIPERSLWF	1
AALINLMWT	1		AEVFQHPMS	1		AETGSSSTA	13		CQPSLVFVV	6		ATKECKTQN	7		DVPDTRMAS	1		ELPRRSVIF	1401		IMGHRSLCL	1		IAPSRFAFW	1		GLSPRPAMT	1		HIPERSLWL	10602
AALIPGNRQ	1		AEVHSQPRR	11		AETIQFAFT	17		CQTYFKPTA	6		ATKLCLLPK	6		DVPKGQRSW	8		ELPRRTVIF	2		IMNERTLLW	40		IAPSRSIFL	2		GLSVIGETL	4		HIPERSMWL	4
AALIRLIPS	2		AEVKPTDLR	4		AETKPCGAY	6		CQVPYAGAK	3		ATKLLSLSV	1		DVQMRVLPT	1		ELPSRSLLM	2		IMNVRSLWL	1		IAPSRSLML	1		GLSWRCVWL	1		HIPERSRWL	1
AALISKDLT	1		AEVKYCRCR	3		AETLADRGS	3		CRCFRRHGM	1		ATLDKRSGN	5		DVRPAGLGG	3		ELPVRSLMF	2		IMPACSLFL	1		IAPSRSVFL	1552		GLVPRTLWL	1		HIPERTLWL	7
AALITDDCQ	2		AEVPARVMV	9		AETMRLGRS	9		CRCVSVNRF	16		ATLFSWLID	1		DVRVFSERV	1		ELPWRSLWL	1		IMPDRSLWL	4		IAPSRTLFF	1		GLWDMSSEQ	8		HIPERWLWL	2
AALIVSGLW	1		AEVQASGVL	8		AETNTSQVC	10		CRCWFPAGK	1		ATLGSYSVT	1		DVYLGRILR	6		ELPWRSVIF	1		IMPERSLFF	1		IAPVRSLWL	4		GLYFRVPVS	1		HIPESSLWL	7
AALIVWFQV	1		AEVQMWKWY	8		AETQMRRSN	2		CRDHLLGAK	1		ATLHLSLSR	4		DWAGRIEYF	1		ELRKGSWTQ	10		IMPERSMFL	1		IAPVRTLWM	6		GMAPRTLFL	1		HIPESSLWV	1
AALIVWPQS	1		AEVRCRLCG	2		AETQRGDFS	5		CRDHLLGYM	251		ATLISNMNY	2		DWAMTSVLN	1		ELSIWSGRT	36		IMPERTLWL	5		IAPYGSRFL	1		GMGCFLGPW	2		HIPETSLWL	2
AALKAVMFG	1		AEVRSMMPS	8		AETRARTRL	2		CRDVLLVRL	1		ATLKSRLRI	3		DWEGKQSAR	1		ELSNWCLYM	16		IMPHRSLWM	1		IAPYRLRFL	1		GMLNGLGLV	1		HIPEWSLWL	1
AALKFCRTT	1		AEVVDLVIT	1		AETRQLTPL	7		CREGVAAMI	3		ATLNLLART	5		DWLKSWNAA	1		ELSQRSLLL	8		IMSARTLWL	14		IAPYRSLWL	1		GMLSSPLES	4		HIPGRSLWL	2
AALKFNTGR	1		AEVVLKLVR	1		AETTGEVNE	13		CREIRCCLR	9		ATLNQVAPG	19		DWMIWAHPA	1		ELTEGNLIY	28		IMSERTLML	18		IAPYRSRFL	710		GMLWSQWYS	10		HIPGRTLLF	1
AALKGLQVM	1		AEVYPLCSM	4		AETVHSCII	11		CRFQVSMDA	1		ATLNVGVSR	3		DWPGMVLRT	1		EMAFGHMVS	3		IMSERTLWL	1		IASINGLVR	7		GMNIRSLWL	1		HIPKRSLWL	4
AALKKILIS	1		AEWAIAQFR	1		AETVPSCII	1		CRGGCMNYA	1		ATLVAFNAR	13		DWPRLWSSR	4		EMAQASPSW	7		IMVDRLLWL	1		IATGRAKWM	1		GMPSRTLFM	18		HIPLRSLLW	1
AALKLNNCG	1		AEWAIVQFR	29		AETYRLLAG	7		CRGLGAHVS	3		ATLVGCVFI	6		DWQHLRFAK	2		EMAYRETSY	1		IMVDRSLWL	1		IATRRVLTL	5		GMPVRSLFL	45		HIPLRSVFL	23
AALKLRKNL	2		AEWFGALLL	7		AEVAMARSD	17		CRGLVRSIF	1		ATMFYISLS	2		DWQRKETRV	1		EMFACTSQS	1		INDPSYFPS	1		ICIRWTWLV	3		GMRILPAFK	5		HIPQRSLWL	3
AALKLWLAR	1		AEWFLLWTV	17		AEVAWCALD	3		CRGTSPQSL	5		ATMHMTGQT	11		DWRLGCYSA	2		EMLMLDLIQ	8		INLLGNLRF	1		ICVRFFYVI	1		GMRIWSVPR	1		HIPVRSLWL	3
AALKMNTRR	1		AEWHVYLSM	7		AEVCLPRIE	7		CRHGINRTH	1		ATMNVTGTT	10		DWVDPVHSK	7		EMPLRSLLL	39		INPFPHGFL	1		IDGWHPPFL	1		GMVMSIETT	1		HIPVSSLWL	1
AALKVRLSL	2		AEWIASVNV	11		AEVCTNWTE	4		CRIAHTAGQ	38		ATNWCRCPF	9		DYCFASHST	4		EMPQRSLLL	47		IPPGRTLLF	260		IDLMGLMRH	2		GMWDIGTYL	1		HKHHLFWPG	1
AALLALRDS	1		AEWIRSVKS	2		AEVDWGRLN	2		CRIFRSNSV	62		ATPAGSLFF	1		DYFCVTRST	1		EMSVRTLLW	1		IQALRSLWL	1		IEAECTAFL	1		GNFESPRFM	1		HKRLLLGHI	1
AALLAYLLW	1		AEWLLQSST	7		AEVEGVLAV	5		CRILKISTV	43		ATPAQSLFL	4		DYLKLLGGM	6		EMSWLAWLY	321		IQALRTLWL	417		IEGLHPPFL	1		GNSLRPFFM	1		HLADRSLWL	1
AALLCFLLD	1		AEWMIRDQF	5		AEVEVRRPT	2		CRILRWNPS	14		ATPARALFL	1		DYNCGRVWM	1		EMSWVAWLD	1		IQALWTLWL	1		IEGRYPPFL	1		GPAGSNAIP	1		HLPGRSIFF	1
AALLCLYRT	1		AEWNLAMGY	12		AEVFVFKPD	24		CRIWKFPRR	1		ATPARLLFL	3		DYPGKPWLM	7		EMVERSLFL	4		IQSHRSLFM	4		IEGWFPPFL	1		GPDRKFSTA	6		HLPGRSLFM	1
AALLCRQAS	1		AEWPCWAYP	14		AEVHNTMYG	9		CRIWKLGMI	135		ATPARPLFL	1		DYPRIWRHT	21		EMVQRGIFF	58		IQVDRSILM	1		IEGWNPPFL	1		GPFQRMERY	1		HLPGRSLLF	1
AALLETRGS	1		AEWQCTPVT	1		AEVHRQWTF	2		CRIWKLPRG	260		ATPARSLFF	1		DYPRIWSKN	2		EMYLMWMDD	13		IRADCTMWL	5		IEGWSPPFL	9		GPKRFLGSL	2		HLPGRSLLW	415
AALLFGRLL	1		AEWVALGGS	4		AEVHTVDTT	13		CRIWKLSRG	1		ATPARSLFL	4464		DYRRRSHRT	3		ENCEGTYMA	8		IRADHTMWL	2		IEGWYHPFL	1		GPNRIIRWT	2		HLPLRTILM	1
AALLFNNPF	1		AEWVKSFNF	1		AEVITVNRS	1		CRIWKLTRG	1		ATPARSLFM	2		DYVNFMLLV	1		ENHLGSRTF	1		IRADLTMWL	1		IEGWYPPFL	1101		GPPKGLTAS	1		HLPSRTILM	1
AALLFPRNT	1		AEYARTSNW	8		AEVLGCISR	4		CRIWKTMPL	53		ATPARSLLF	5		DYVPIAPRY	5		ENRWSEERS	6		IRADRAMWL	1		IEGWYPSFL	1		GPRRLLGLL	1		HLPWRMILM	1
AALLFTSLT	1		AEYCEPEGY	2		AEVLGYVEL	9		CRIWNLGPS	1		ATPARSLLL	1		EADFSVAAT	6		EPGHRRGLA	7		IRADRIMWL	1		IEPLEWQGP	5		GPTGLGIEQ	82		HLPWRSLWL	1
AALLGLKAR	1		AEYGPLHFN	6		AEVQKSANR	4		CRIWRLPVM	1		ATPARSLLM	1		EAFPLGFLP	3		EPPQRSLLL	2		IRADRNMWL	1		IFADRSLCL	3		GPVLLPKGC	1		HLPWRSVLF	660
AALLIPVER	1		AEYIKSEGE	14		AEVVNGTTM	23		CRIWRSETV	69		ATPARSLML	1		EAFSCTEGV	1		EPTGFVTRL	6		IRADRPMWL	1		IFADRSLWF	1		GQLGRRAPK	4		HLPWRTILM	376
AALLKLQVT	1		AEYLDLWGS	1		AEVVVLSGR	6		CRIWRSFKG	59		ATPARSMLL	1		EAFYEFELS	1		EPVRLRPHY	1		IRADRSLFL	2		IFAFRSLWL	1		GQNRSNSFW	1		HLPWRYVLF	1
AALLLALCW	1		AEYLYFLNY	16		AEVWLGPRV	2		CRIWRSFKW	1		ATPARSVFL	2		EAKWQLRPK	5		EPWQGCSRH	10		IRADRSLWL	37		IFDYLPPFI	1		GQPLALLTI	1		HMPERSLWF	1
AALLLCEHG	1		AEYMCSEVP	2		AEWDTYEMW	15		CRIWRSVAK	55		ATPARTLFF	1		EALGGRLLM	4		EQFLLQCNC	57		IRADRSMFL	10		IFGGRIIHS	21		GQYLGLLGK	1		HMSEQTLLW	1
AALLLGHNF	1		AEYPLVYRA	2		AEWGRNKDC	2		CRIWRTPLK	94		ATPARTLFL	3		EALLAAGIR	2		EQSDRVHLD	10		IRADRSMWL	3		IFGGSLMRV	6		GRACYMLLT	1		HMSERTLLW	200
AALLLGLRE	1		AEYQNSLTD	1		AEWSDSYSI	1		CRIWRVMTV	1		ATPARWLFL	1		EAMVLCWTP	3		EQSMWLPRL	7		IRADRTLWL	4		IFPEGFLSL	1		GRCMHPCSL	1		HNCLKSVRL	1
AALLLLSWI	2		AEYRNSLTD	12		AEWTSVEGE	4		CRIWRVTTE	180		ATPATSWIR	1		EAPHSKWPA	8		ERAMCCSAR	7		IRADRTMFF	1		IFPGGLRRV	39		GRFNGRALG	1		HNKDRRKKY	1
AALLLRRNA	1		AEYVNNMRI	2		AEWYLAPCI	3		CRIWRWIPK	213		ATPAWSLFL	5		EAPLRVGGT	6		ERANKNALW	2		IRADRTMFL	14		IFPHRSIFF	2		GRHRDCSQW	1		HNKGCRKKY	1
AALLLRYIG	1		AEYVRYTSN	8		AEYFQGLEE	8		CRIWSFSSI	1		ATPDGTLWL	1		EAPRGGMQW	5		ERAVCARRR	10		IRADRTMWL	4593		IFPHRSLLL	1		GRINTGLTS	1		HNKGHRKKY	1
AALLLSAGL	1		AEYWDPAVT	9		AEYFWVKIL	19		CRIWSLANS	104		ATPDKTLWL	3		EAPVAYCAM	1		ERDGPSPRA	5		IRADRTRFL	1		IFPLRSLWL	1		GRKRMLWPG	3		HNKGRCKKY	1
AALLLSLGK	2		AEYWLYAYN	7		AEYGLCTTG	2		CRIWSVPSI	25		ATPDMTLWL	1		EARHRRNNL	2		ERLLGCLRF	1		IRADRTVVF	735		IFSDRSLWL	1		GRLMGLIAA	1		HNKGRRKKN	1
AALLMLAHS	1		AFACPGWST	2		AEYGTLQHV	5		CRIWTLGMI	2		ATPDRALWL	1		EARILTARS	1		ERLLGGLRF	7		IRADSTMWL	3		IGADRTMWL	4		GRLMWNQES	1		HNKGRRKKY	2929
AALLMPWAA	1		AFACRMTWM	15		AEYHEGHGS	6		CRIWTVRPK	1		ATPDRMLWL	1		EASFRVSVR	4		ERPIEPFNN	2		IRAGRSMFL	2		IGGRLLVNT	1		GRLNRLLRI	1		HNKGRRMMY	1
AALLMRWRS	1		AFAFNEDYG	8		AEYILRTPS	9		CRIWVLPST	93		ATPDRSLFL	2		EASLGYRSR	5		ERQFHVRRF	5		IRAGRTMWL	1		IGKYGRILD	153		GRLVVAREP	1		HNKGRRQKY	1
AALLMWASE	1		AFAFPSPPT	1		AEYLPLKFT	2		CRKPGRPWR	4		ATPDRSLLF	1		EASLMSGGL	2		ERRHRGERV	5		IRANRTMWL	3		IGLHRTPHL	1		GRPGCNGAH	6		HNKGRTLFF	1
AALLNFLLC	1		AFAFSSLLT	8		AEYLQWYSR	1		CRLCTLESI	1		ATPDRSLLW	1		EASRSVSMY	1		ERRKLLGWM	2		IRAVRTMWL	1		IGLYFLRGP	1		GRPRPCRAA	1		HNKRRRKNY	2
AALLPAGRL	1		AFAGMQRYT	4		AEYLSPVDM	9		CRLDCLLPG	1		ATPDRSLWF	1		EASWEFLPW	1		ERYPAAAQG	12		IRAYRTMWL	2		IGPFRSLLF	1		GRSLSRLYT	29		HNNGRRKKY	2
AALLPASSP	1		AFAGQYSFY	7		AEYQLKVSQ	8		CRLDHLLPG	1		ATPDRSLWL	3		EASYVAYTG	2		ESAELEGPL	8		IRAYRTVVF	1		IGPHRSIIF	2		GRSPKISNV	7		HNWFILRVL	4
AALLQGTET	1		AFALLFLNR	15		AEYVVRATF	2		CRLDRLLPG	582		ATPDRSMWM	1		EATVLREST	1		ESCRTEASS	11		IRIFRARPS	1		IGPHRSLLF	1		GRSVLLSGV	6		HRQAPSYRS	1
AALLQHAKS	1		AFAMLLGVI	3		AEYWSVPDV	1		CRLDRLLRT	1		ATPDRTLFF	1		EATVTWQLR	2		ESDFLQQSA	3		IRILPIPKR	1		IGPIRSLLF	1		GRTMWLRGE	6		HRTYILIPF	1
AALLRGNRT	1		AFAPCTLFL	1		AFACAWSPV	1		CRLFRQKTH	25		ATPDRTLFL	11		EAYPHWVRN	1		ESDVSFLSS	12		IRILQMRPS	1		IGPLRFLLF	1		GRVIQCWSG	4		HSLIQAKSV	1
AALLRRSTR	1		AFARFYYYS	1		AFACCPSVV	14		CRLIRLPAT	75		ATPDRTLLF	2		ECGFFTRIQ	2		ESGLNLQNL	3		IRILRANVA	1		IGPLRSFFF	1		GRVKSPMPP	1		HTGMSTQHS	27
AALLSFCTT	1		AFARPGALL	3		AFACFLVRI	1		CRLLKAFEF	6		ATPDRTLLW	1		ECIYNSYCF	3		ESIHQGLSL	1		IRIWEVPIV	4		IGPLRSLLF	810		GSAYLRDMR	1		HTPERSLRL	1
AALLSNTGP	1		AFARSQRDT	6		AFACLSSVT	1		CRLLKDFEF	1		ATPDRTLWL	5438		ECLHLLPID	1		ESILLGLSL	1		IRIWKLHGI	9		IGPLRSLLL	1		GSCHWTANR	3		HTTNIRFSR	1
AALLSVVEV	1		AFARSRFYN	4		AFACLYSVT	18		CRLLKEFEF	2347		ATPDRTMWL	2		ECLVCTWSK	5		ESILPGLSL	5		IRIWRDTGR	2		IGPLSSLLF	2		GSDQARLRN	1		HVPERTLWL	1
AALLSVVGS	1		AFARVANHC	1		AFACPLWFS	7		CRLLKELEF	2		ATPDRTRWL	1		ECMYRSLVN	10		ESILQGLSL	564		IRIWRSDSR	1		IGSGRTLFL	1		GSDQVRLRN	1		HVPGRALFL	51
AALLSYLYH	1		AFASVPSSG	8		AFACVLVLS	3		CRLLKKFEF	1		ATPDRTVWF	1		ECPISCGSV	1		ESILRGLSF	3		IRIWSFSSI	3		IGSHCTPYL	5		GSDYVNPRG	1		HVQIHFRRL	1
AALLVLHRN	1		AFAWCGPAT	2		AFAEDIFNL	2		CRLLKVFEF	1		ATPDRTVWL	1		ECRFATAVN	1		ESILSGLSL	1		IRIWSSNVV	5		IGSHGTPYL	2		GSFINVNFR	1		HVVWAANEL	11
AALLVPKKV	2		AFAYRRQLL	4		AFAEGIDLA	1		CRLLMEFEF	3		ATPDSTLFL	1		ECRLWRTQV	1		ESLGSAMFY	1		IRIWSVPNF	22		IGSHGTTYL	1		GSGICASPA	1		HVVWAAYEL	4
AALLVSLPV	1		AFCCFPKDG	2		AFAFPRDMS	5		CRLLPVAKS	1		ATPDSTLWL	1		EDAELASFR	3		ESLHQNGLV	7		IRIWTIPDI	2		IGSHHTPYL	4		GSGICGSPA	11		HWAFFSTLS	1
AALLVTVNR	1		AFCFGAAYS	4		AFAGKYLSL	1		CRLLREFEF	1		ATPDSTLWV	1		EDALWVMSS	1		ESLLELSGT	24		IRIWTVLPK	12		IGSHLTPYL	1		GSGYRITLC	5		HWGRNIRTV	1
AALLWRIPL	1		AFCLRLESV	16		AFAHSGARF	2		CRLLRSLRT	1		ATPERTLML	1		EDDTVWHYE	4		ESNLVRYPA	3		IRLFKTMGL	1		IGSHPTPYL	2		GSHSLAVIF	1		IAPAFFFFV	6
AALMCCQRP	1		AFCLSGIPR	7		AFAIYQFWL	2		CRLLTEFEF	6		ATPERTLWL	2		EDFPLVFLP	3		ESPMGTLSF	8		IRLFPKLKY	1		IGSHRALFL	1		GSHYDMTRG	1		IAPERTVFL	1
AALMLIRVS	1		AFCMLISMM	11		AFALCLGNL	12		CRLRTLESI	2		ATPGNSLFG	42		EDHNKRSLL	3		ESRKPPFNL	1		IRLFRSHSK	3		IGSHRIPYL	3		GSKLTIRLW	3		IAPGRSVFL	1
AALMMLKLT	1		AFCNSPSDG	28		AFALLCAPG	9		CRLWKLVMI	1		ATPGRSLFL	2		EDMFYPLKV	1		ESRLNRLDI	2		IRLLGHQFR	4		IGSHRISYL	1		GSLDLLMTD	1		IAPGRTLLL	1
AALMMQTMR	1		AFCQFFEHF	12		AFAMTKKCS	12		CRLWKWHGA	26		ATPGRSLVF	2		EDRNSTCSW	1		ESRLRRLDI	3		IRLMGFHSL	2		IGSHRSLFL	1		GSLDLWMTD	3		IAPHRSILV	15
AALMNKGFG	1		AFCQFSLYV	7		AFAPRRGSS	7		CRLWRVESL	25		ATPGRSLWL	1		EDRQSGTLS	8		ESRLSCLDI	2		IRLMRLGEI	1		IGSHRSLWM	1		GSLGRLVLS	1		IAPRRSVFL	6
AALMQKRQW	1		AFCQVLMFL	2		AFARLCRPH	18		CRLWTLESI	2096		ATPGRTLLF	1		EDSVSGSGL	4		ESRLSRFDI	1		IRMFKISEF	6		IGSHRSPYL	1		GSLLGLMGW	1		IAPSCSVFL	3
AALMRISHF	2		AFCRWTPIV	7		AFARMGLGG	14		CRLWTLKSI	1		ATPHRTLWL	1		EELEAVVRA	5		ESRLSRLDI	1569		IRPGRTMCL	1		IGSHRTLCL	2		GSLRLLGSI	1		IAPSHSVFL	1
AALMSQAFN	1		AFCSEFWAS	8		AFASDKQNS	9		CRLWTMESI	1		ATPISDRRK	1		EEPWGPTMI	2		ESSLRIVLP	1		IRPLRTLWL	1		IGSHRTLFF	1		GSLWDVMSM	1		IAPSLSVFL	1
AALMTLYCY	1		AFCVIAVGM	4		AFASFVDES	1		CRLWTPESI	1		ATPLPKSGL	4		EERLSKIHT	1		ESTLVKLPV	16		IRPVRTLWL	22		IGSHRTLYL	10		GSNGLMGWM	2		IAPSRGVFL	1
AALMTRKNC	1		AFCVSYHHR	8		AFASFVDGC	27		CRNCLADCS	3		ATPLRSLFF	1		EFALRPRGW	1		ESVFGYIIV	7		IRQVRTIWL	1		IGSHRTPYL	8324		GSPAWPLMG	1		IAPSRNVFL	1
AALMVSVSS	1		AFCWISVWG	4		AFAVLLTRY	3		CRPDTLFRT	1		ATPNRTLWL	1		EFGMRGIWS	4		ETEYNPEGN	1		IRSQEKPVR	1		IGSHRTRFL	2		GSPFMRSRQ	7		IAPSRSIFL	1
AALMYHVKI	2		AFDALPWMF	1		AFAYDLVLR	10		CRPYIWRVT	1		ATPPGQMPS	4		EFMIPIKGL	1		ETGLVRPWL	5		IRSQEKSVR	20		IGSHRTSYL	13		GSPSRSLFF	1		IAPSRSVFL	3303
AALNCLQQL	1		AFDCGRFGC	10		AFCEMSCRG	7		CRRRSRSQN	9		ATPPRSLFL	2		EFNGGRIGL	1		ETKLTCITK	6		IRTFGSAPI	1		IGSHRTTYL	1		GSRIRMRRV	1		IAPVRTLWM	90
AALNFMYRY	1		AFDCLLSGG	5		AFCHAVSRR	10		CRSKSFNCV	2		ATPQRSLWV	1		EFQRLRSAQ	3		ETLGKTRVS	1		IRTFRSRLG	1		IGSRRTPYL	2		GSRQSVSIF	1		IAPYRSLWL	1
AALNIAPNR	1		AFDFGFKVW	1		AFCKAVGRS	12		CRSRNEHVT	11		ATPRRTLFM	31		EFSVQLYFL	28		ETLGRSLFL	1		IRVDRTIWL	1		IGSYRTPYL	5		GSSLPWNCT	3		IAPYRSRFL	156
AALNLGSPV	1		AFDFLRDVG	9		AFCKDVFTI	2		CRSSVALNW	16		ATPSMALWT	1		EFTFVSCPT	1		ETLGSCLRR	10		IRVILRSTF	1		IGTSRYRTW	8		GSTDLYGIA	1		IAVVNLLAT	5
AALNLQHFM	1		AFDGRPEGS	7		AFCLLACVS	13		CRSWNFYEF	1		ATPSMRAVS	5		EGAQRWALI	3		ETLKRGAYR	15		IRWGGWVTI	1		IHSHRTLFM	1		GSTGYRSYV	2		ICEGVCGAK	1
AALNLRKQM	1		AFDGRTTSP	9		AFCLLGQKR	13		CRVCPRMNV	4		ATPSRSLFL	2		EGAYKLDFA	3		ETLQYLWVT	1		IRWQEHDGL	1		IHSSRSLWL	19		GSTRERVLE	1		ICLVVWSPQ	9
AALNLSNSR	1		AFDLLGQRL	7		AFCLRCHLW	5		CRWYMFEIS	2		ATPVRPVPM	1		EGEGVTKLS	1		ETLVSLPTD	2		ISADRFLRL	1		IIPDRSLWL	1		GTAELLVKC	1		ICSCRYLAS	1
AALNLVKSS	1		AFDRSPRVW	5		AFCMMLKLG	11		CSALDLPWL	6		ATPVRSLFL	4		EGFDVFQYS	6		ETPMTMMVS	7		ISADRTMWR	1		IIPERTLFL	2		GTAESLVKC	10		ICWEYYSIT	1
AALNNWIVR	1		AFDVPRAHV	7		AFCRESFWG	6		CSAVAPTTM	3		ATPVRSLWL	2		EGGVYKVRL	3		ETRLCRLDI	1		ISADRTVLL	1		IIPHRTCFL	52		GTAGRTLFL	1		IDFYALFYL	2
AALNRLYTI	1		AFECAHDAI	5		AFCRTPACL	11		CSCCMGLMK	13		ATPVRTLLW	1		EGHQRPMWT	3		ETSDRGATC	5		ISAGRTVVF	58		IIWNDVAGM	1		GTDYSVWLW	1		IDFYELFYL	433
AALNSSRTI	1		AFECSMLSV	15		AFCRVLFGC	3		CSCMVRIDR	1		ATPVRTLWL	2		EGLGSYSAT	3		ETSYPTNNS	7		ISAHRSRWL	60		IKANWVPFF	3		GTEAISSAS	2		IDFYGLFYL	2
AALNYPAKA	1		AFEEVIGHI	10		AFCVEVPHS	6		CSCVSDCSY	2		ATPYPLTYW	13		EGLHLPSQH	4		ETVFHSFSS	7		ISAYRSRWL	1		IKDDWVPFF	1		GTHRTVWVQ	1		IEGWCPPFL	1
AALPARIYT	1		AFEGAYFVA	2		AFDARSTPR	2		CSFSRLNPI	7		ATPYRTLWV	1		EGLMMVSLD	3		ETWMAVRLS	1		ISDGAFLWR	15		IKDIWVPFF	3		GTIPWANRS	1		IEGWYPPFL	78
AALPFAPRS	1		AFEGHASQK	9		AFDFDVQDF	1		CSFVYSVSS	2		ATRSTGLLN	1		EGLQWCTQE	2		EVAGNSNCG	8		ISEKVLQGT	4		IKDKWVPFF	1		GTPAFGTDF	1		IERIQVQRN	1
AALPIRRAF	1		AFEGHVSQK	1		AFDGELGLK	1		CSFWTTESV	7		ATRVMILRR	15		EGNHVMRSR	7		EVCLTFLPT	1		ISGPYVGRA	1		IKDNCAPFF	2		GTSLRFSRL	10		IFADRPPWL	1
AALPIVPPM	1		AFEGRASQK	1		AFDGGLGLK	6		CSGCLLLVP	1		ATRVRYKDL	1		EGPKKVDRR	1		EVFGLGFLP	1		ISIWSVHDV	1		IKDNCVPFF	8		GTSSFACPG	1		IFADRSLCL	3
AALPLCRKT	1		AFEGVVAHV	5		AFDIGPSSR	7		CSGGLLLKM	1		ATRWLIYLT	3		EGRKSRSKR	1		EVFPFVFLP	1		ISPDRSLWL	2		IKDNGVPFF	1		GTSWCCSDI	1		IFADRSLRL	2
AALPLTDVE	1		AFEHWHTWS	5		AFDIHAVVT	2		CSGGMGRLA	7		ATSDRTLLF	1		EGRLKYMWK	4		EVFPLCFLP	1		ISPERRLFL	1		IKDNLVPFF	4		GTTLHIFRS	1		IFADRSLWF	4
AALPMCLKT	1		AFEIGHILM	2		AFDKMPGCP	8		CSGGRLLKM	297		ATSDWGLLI	1		EGRLTLNHC	1		EVFPLFFLP	1		ISPERSLFL	3		IKDNRIPFF	1		GTVGPSLFL	1		IFADRSLWP	1
AALPSEFSS	1		AFEIPGIQS	7		AFDLWQLTC	19		CSGGRLLNL	1		ATSECTLWL	1		EGRLVLPGT	4		EVFPLGFLP	530		ISPHMSIFF	1		IKDNRVPFF	1		GTVGQSLFL	1		IFAHRSLWL	1
AALQASRTE	1		AFELGLTCN	1		AFDMPPEDI	17		CSGRLLLVP	34		ATSERSLWL	2		EGTGDPVWL	1		EVFPLGILP	1		ISPHRPIFF	1		IKDNSVPFF	4		GTVGRSLFL	703		IFAVRSLWL	1
AALQCLSPT	1		AFELGVVGF	5		AFDMQSDRG	2		CSGRLLNLG	5		ATSERTLFF	1		EGTGDPVWV	32		EVFPLGLLP	2		ISPHRSIFF	1762		IKDNWAPFF	69		GTVGRSLWL	2		IFCRGPCLA	4
AALQEGPSP	1		AFELVRCHR	10		AFDRLSYCR	15		CSGRLLRTQ	1		ATSERTLFL	2		EGTKLTTCA	2		EVKEGAEYM	1		ISPHRSMFL	1		IKDNWDPFF	3		GTYEWLIRI	4		IFDWVPLCF	7
AALQGAFSA	1		AFELYVAAL	6		AFDRRSIAP	8		CSHVKRSWM	4		ATSERTLMF	1		EGTRDRASY	5		EVKKEAALK	12		ISPHRSVFL	1		IKDNWFPFF	13		GVASTAAQS	1		IFDYVAEAT	6
AALQGTFVR	1		AFEMAGKRV	1		AFDWCDIAG	2		CSIHPNPSL	2		ATSERTLWL	1140		EHGARVGKR	4		EVLWWGLLT	1		ISPHSSIFF	1		IKDNWGPFF	5		GVCVARVPP	1		IFEHRTLWL	26
AALQISIDD	1		AFEMEEKRV	8		AFDWQVRVV	9		CSIKGLKLW	1		ATSERTMWL	1		EHGRFRLVF	1		EVLWWGQLT	15		ISPNRSIFF	1		IKDNWIPFF	6		GVEPSSGSS	1		IFGDRSLWL	1
AALQLPIQL	1		AFEQSAIRM	4		AFELHPYRA	10		CSKMRLLRN	1		ATSERTRVE	1		EICQNMCDS	6		EVPGRTLFF	1		ISPVRSVFF	1		IKDNWLPFF	1		GVFASLQRD	1		IFGGRIIHS	2
AALQPLRFW	1		AFESFACLT	7		AFEMSASVG	6		CSKMRLLRT	231		ATSERTVFL	1		EIDNRRRHA	1		EVQMTVSNA	1		ISPVRTLCF	1		IKDNWVAFF	2		GVFPMGFLG	2		IFHVFLGPS	3
AALQQGAVL	1		AFEVCHLPI	4		AFEVRIFST	3		CSKMWLLRT	1		ATSESTLWL	3		EIFPLGFLP	1		EVRTSMNSC	13		ISPYRSIFF	3		IKDNWVLFL	1		GVFSTFSSW	1		IFIYYLLRL	33
AALQQVYRR	1		AFEYTGNLF	18		AFEWRRSRS	2		CSLELPRSS	8		ATSKLQRPY	11		EIKESPPGG	6		EVSFPGMRS	19		ISSERSLFM	2		IKDNWVLLF	1		GVKGLEAAA	2		IFPDRSLWL	6
AALQRWDRA	2		AFFCDGNLG	1		AFEWSLYIA	3		CSLFVREFG	7		ATSLRTLWL	1		EIKPGQEVC	2		EVVKSWTTI	5		ISSLSIVTK	10		IKDNWVPFF	18068		GVKWRCYKS	10		IFPDRTLWL	1
AALQSSAFF	1		AFFFLPVSR	19		AFFGPSFFD	4		CSMGGWLYQ	9		ATSNDAMLE	4		EILDGSVPW	1		EVWLQVLAG	2		ISSSIPDRE	1		IKDNWVPFL	5		GVLAANMSQ	1		IFPGGLRRV	2
AALQSTPLA	1		AFFGDHQGT	16		AFFLEFFRM	9		CSMLCEMYF	71		ATSSLHQTY	13		EINDVAASS	6		EWANRNTTI	1		ITAERPFLL	23		IKDNWVPIV	1		GVPGRSMWM	1		IFPHRWVLL	1
AALQSYSSS	1		AFFKRVDSV	1		AFFLLITCC	4		CSNTRLKWA	93		ATSTDVCLA	6		EIRNPMDAW	1		EWDLPRVPV	13		ITATMAMQT	1		IKDNWVSFF	10		GVPGRTLLF	41		IFPLRSIFF	1
AALQTAADW	1		AFFLASVRK	1		AFFLPARLY	4		CSNVLRGDH	1		ATSVRTLLW	1		EISDMWTQS	1		EWFHPAFYT	1		ITDDAWDSS	1		IKDNWVTFF	2		GVPNRALFF	54		IFSDRSLWL	2
AALQTKYWR	1		AFFLLAFCM	6		AFFLSTLKG	8		CSPANGLRG	1		ATSVRTLWL	1		EISKRLYAL	4		EWGLYMLLV	13		ITIWNLPPA	1		IKENWVPFF	1		GVRHWAKRC	1		IFSDWSLWL	1
AALRAGPNP	1		AFFLWTRFS	7		AFFLVLEGE	1		CSPQSTAAK	8		ATSVTLSNR	5		EISQRAQMS	8		EWPQGSHQF	1		ITIWSVPPK	1		IKLMGSMCC	12		GVRQHRALM	2		IFSERRLIM	1
AALRAKAGR	1		AFFNRQASM	3		AFFLVRSVG	23		CSPRMDVTG	3		ATSYGCARL	1		EKHVVRTIN	1		EWREFCLCI	1		ITLALTLWL	1		IKPDRSMWL	1		GVRRHRALM	1180		IFSHRSLLL	1
AALRANMRN	2		AFFPGKCST	10		AFFMPLRTM	16		CSQKSRARK	5		ATSYSCFWT	7		EKRVLFWPG	4		EWWARISDE	1		ITLERSLWF	1		IKPGRSIWF	4		GVRRHRSLM	1		IGADRTVVF	1
AALRCLVFE	1		AFFRIRALS	6		AFFQLRPGI	3		CSQLVVPFY	1		ATSYVLLGT	13		EKVITLVRS	2		EWWWRLPAM	5		ITLERTLWL	79		IKPRRSFFF	1		GVRRHRTLM	2		IGAQMIMRM	1
AALRDWSFL	1		AFFRNEGAI	2		AFFQWQPLY	11		CSQRLVPTI	15		ATTFSSHCQ	16		EKVLTYSHV	2		EYDKVPHAA	8		ITMFCGLSN	1		IKPRRSLFF	517		GVRRHSALM	1		IGGRLLVNT	1
AALRFFVLA	1		AFFRTRWEQ	7		AFFRYGPSF	10		CSRPLAVGN	4		ATTKTFRLG	21		EKWLAALGS	1		EYEYLPDRF	24		ITPARTLWL	8		IKPRRSLFL	1		GVRRLRVLM	2		IGKVGGCIF	1
AALRFPRCG	1		AFFTSTGHW	7		AFFSDVFAG	10		CSSADSLSF	1		ATTLRLVPT	10		ELAVVRFLI	3		EYHRTRCGA	7		ITPDPTLWL	1		IKPRRSLWL	1		GVRRPRALM	1		IGKYGRILD	3
AALRGSKRN	1		AFFVGWHAE	8		AFGCMYYGS	19		CSSEVKCIG	3		ATTLVVSRV	8		ELAYLLILT	2		EYNGSGCTT	3		ITPDQTLWL	1		IKPRSSLFF	1		GVRRRRALM	1		IGNAQPWSF	2
AALRIRHPV	1		AFFWCPKTI	7		AFGCSLSWP	1		CSSIFACIR	1		ATTVILYPS	13		ELFWNRYCW	7		EYNRSIHIY	15		ITPDRILWL	1		IKSNTEDVG	1		GVRRTSKPR	1		IGPDRTLRL	1
AALRKCRPT	1		AFFYCPLVL	12		AFGCVRFPL	5		CSSLGYLGI	10		ATVCPRIIG	3		ELHDSCAPC	4		EYRETFRLN	7		ITPDRLLFL	1		ILAARSLWL	5		GVRRYRALM	1		IGPGSTLFL	1
AALRLIPHN	1		AFGCGRCAW	14		AFGDAILLC	1		CSSMLHMAG	10		ATVELRQND	1		ELIKPYMKL	5		EYRNMEQKN	2		ITPDRSLFF	39		ILADGSLWL	2		GVRWHRALM	3		IGPHRSIIF	199
AALRLRILC	1		AFGCGWCAW	1		AFGDCARMW	6		CSSNCTIAP	1		ATVGYLHAA	4		ELLGRSIFF	1		EYSHVLFLM	3		ITPDRSLFL	19		ILADLSLWL	7		GVSRRRALM	1		IGPHRTPYP	1
AALRNKELG	1		AFGGPEEIT	3		AFGDFGKEA	3		CSSRRDCQA	469		ATVLYWAAD	6		ELLGSLKWA	14		FADLERNSS	1		ITPDRSLWL	5		ILADMIWNM	1		GVVDRSLWV	1		IGPLKTLLF	1
AALRNSRSS	1		AFGGPLVRR	9		AFGDMVVWG	11		CSSRRDTGR	1		ATVSTDSYW	10		ELLSPFTTA	1		FAGLVEVVC	2		ITPDRTLLL	5		ILADPSLWL	2		GVYGGRPGT	1		IGPLMSLLF	2
AALRNWRLF	2		AFGGTAVMM	4		AFGETMARR	13		CSSRRGCQA	3		ATVVRVGGS	1		ELLTVLNHF	6		FALTVDCQS	1		ITPDRTLWL	88		ILADQPLWP	1		GWHVNSMPS	2		IGPLRFLLF	4
AALRQIFAE	1		AFGKDRPLK	3		AFGFSSKAT	7		CSSRRVCQA	1		ATVWSPAQG	7		ELPQRSLLL	21		FAMNVPRLA	4		ITPDRTMFL	1		ILADQSLWL	22		GWILTVQLD	1		IGPLRPLLF	2
AALRRMCVY	1		AFGLITYST	3		AFGFSVNLS	17		CSSRWDCQA	1		ATWGECLWT	1		ELPRRSVIF	5		FAMVLRDRI	1		ITPDWTLWL	1		ILADRALWV	1		GWLGLIHGG	1		IGPLRSLFL	1
AALRRPSPI	1		AFGLQTLMS	23		AFGGRLLLT	38		CSSSRDCQA	1		ATWGTNLSI	1		ELRGYGFRC	2		FAPARSLCL	1		ITPEGNLWL	1		ILADRCLWL	3		GWLVVYEVH	4		IGPLRSLLF	2798
AALRRTELW	1		AFGLRNVAK	3		AFGGSPRTT	1		CSTRVKARG	8		ATWLDFIYS	1		ELSFIPHTA	2		FAPARSLFM	1		ITPEGTLWL	16		ILADRFLWL	8		GWNRVDRLM	2		IGPLRSLLG	1
AALRRYVLL	1		AFGMSHLFG	4		AFGHSRAYL	1		CSTRVMARG	1		ATWMCQIVP	3		ELSIWSGRT	1		FAPFRSLIF	1		ITPELALWL	1		ILADRPLWL	3		GWPLPGNLG	5		IGPLRSLWL	5
AALRSGAFI	1		AFGNHSRTK	20		AFGKRQRWR	10		CSTSMASSE	3		ATYENDLER	3		ELSIWSWRT	1		FAPGRSLLF	1		ITPELMRLM	1		ILADRSLCF	1		GWPLQGNLG	1		IGPLRTLLF	2
AALRSLWLS	2		AFGRGWSQY	12		AFGKTTRQA	2		CSVDSVGGG	5		ATYGYSNTI	1		ELSKFPNTD	3		FAPLRTLFF	1		ITPELTLWL	16		ILADRSLFF	24		GWSLVDVHA	1		IGPLRYLLF	1
AALRSRDST	1		AFGSEPEYV	15		AFGLFDTDP	28		CSWMYWVDS	23		ATYSEYRRM	8		ELTIPWIWS	131		FAPVRSLCL	1		ITPEPTLWL	9		ILADRSLFL	10		GYCKTVMMT	4		IGPLSSLLF	2
AALRTDGAF	1		AFGSLVCPR	4		AFGLFQSVK	5		CSYMPRFQT	11		AVAHISAVI	8		ELTIQWIWS	4		FAPVRSLWF	1		ITPEQTLWL	71		ILADRSLFM	1		GYHGSLLRM	1		IGPLWSLLF	1
AALRTGIWT	3		AFGSRVTIG	6		AFGLPCVQK	11		CSYSYRDLY	7		AVAQFQTIG	6		ELTLSRLDI	1		FAPVRSLWL	5		ITPERALWL	28		ILADRSLHL	1		GYIDRTSKK	8		IGPSHSVFM	1
AALRTSNNC	1		AFGTQTVDP	1		AFGLSLLVK	2		CTCHGHLTR	2		AVASSRTQL	15		ELTVAWPGF	1		FAPWRSIEF	1		ITPERAVFF	2		ILADRSLLF	1		GYPFRSLFF	4		IGPYRSIIF	1
AALRTYLSL	1		AFGWLLITT	2		AFGLVVRVA	2		CTCRSSLMG	7		AVCFFGTPE	5		EMARPGSAI	1		FAPYDTTVS	13		ITPERCLWL	1		ILADRSLLL	1		GYPPRSLFF	1		IGRLDEVSK	1
AALRVDLYE	1		AFGWLMQIR	10		AFGMQWREK	5		CTCWISPSG	24		AVCFTDSTT	8		EMASDQCVG	2		FAPYKSLIF	1		ITPERILWL	63		ILADRSLML	1		GYPSPSLFF	1		IGSERTLFL	2
AALRVGSYA	1		AFGWSENHK	4		AFGNQGFRT	6		CTEDQKRRV	6		AVCGSAAHW	6		EMGVGPRYC	4		FAPYRCLIF	5		ITPERLLFL	1		ILADRSLRL	1		GYPSQSLFF	4		IGSGRMLFL	2
AALRVHLPG	1		AFGYCSLVS	5		AFGRLGFEC	10		CTEDSGTVT	10		AVCRFSSLT	13		EMGVLWLDR	1		FAPYRGLIF	1		ITPERNLWL	3		ILADRSLWF	1		GYPSRALFF	1		IGSGRSIFF	1
AALRVSYIL	1		AFGYHGQAM	2		AFGSETTAV	3		CTFLFVRSV	11		AVCTQRRLS	1		EMPLRSLLL	3		FAPYRNLIF	1		ITPERPLWL	4		ILADRSLWL	31696		GYPSRFLWL	1		IGSGRTLFL	2153
AALRVTMGA	1		AFHCTTRLL	1		AFGSLKIST	12		CTFSGNDAG	3		AVDARFTSS	9		EMSLMGWHT	6		FAPYRSFIF	3		ITPERRLLL	1		ILADRSLWQ	1		GYPSRLLFF	5		IGSGRTLWL	1
AALRVTRSK	1		AFHITMSRT	11		AFGVLGGDF	2		CTGSVVRAV	8		AVDLSCEMA	2		EMSLPCIWG	1		FAPYRSIMF	1		ITPERSLFF	5		ILADRSMFL	17		GYPSRSIFF	4		IGSGRTVWL	1
AALRYWIEK	1		AFHKMFVGV	2		AFHHCCGWC	1		CTKIMSVYR	1		AVEFLPKCA	7		EMSLPWIWG	18		FAPYRSLIF	5696		ITPERSLFL	349		ILADRSMWL	3		GYPSRSLCF	1		IGSGWTFFL	1
AALSAKLSR	1		AFHLMMFVM	3		AFHHHFWCE	8		CTLALKFNE	1		AVEHSSCID	5		EMSWLAWLY	291		FAPYRTFIF	1		ITPERSLIF	80		ILADRSVFF	1		GYPSRSLFC	1		IGSHCTPYL	1
AALSAYRMR	1		AFHSKIQLL	5		AFHHSRFST	3		CTLMGYQFM	290		AVFGCIYFH	5		EMSWLDWLY	1		FAPYRTLIF	5		ITPERSLWL	281		ILADRSVWL	3		GYPSRSLFF	5209		IGSHRSLLF	1
AALSCPTPM	1		AFHVHDYVF	12		AFHHSWFST	1		CTLRVLVAS	9		AVFLCTIYT	8		EMVGCDVVW	3		FAPYSSLIF	5		ITPERSRFL	1		ILADRTLWF	2		GYPSRSLFL	6		IGSHRSLML	1
AALSDLPHI	2		AFHVKALYI	15		AFHNLGLLR	5		CTMFIMYNP	6		AVFLSCRRR	1		EMVQRGIFF	4		FAPYWSLIF	1		ITPERSVFL	6		ILADRTLWL	20		GYPSRSLFM	2		IGSHRSPYL	1
AALSDSLVT	1		AFHWHRASL	4		AFHQAVRRR	2		CTNCVGTPI	9		AVFSCRRCH	19		EMWECVVVM	2		FASLASLCL	11		ITPERSVFM	2		ILADRTMWL	2		GYPSRSLFW	1		IGSHRTLWM	1
AALSFKVIA	1		AFHWPRASL	1		AFHRWCRSS	1		CTPGSGTNI	3		AVFSTRWLY	1		EMWEPRLGV	4		FASSPGSGR	6		ITPERSVWL	2		ILADRTRFL	1		GYPSRSLWF	1		IGSHRTPFF	2
AALSGVVMM	1		AFIEEDRET	5		AFHVHPVFI	3		CTPLRYNVM	6		AVGEPIEVS	1		ENDSGPVSA	1		FATHFKPYE	8		ITPERTLCI	1		ILADRTVVF	5		GYPSRSLWL	5		IGSHRTPYL	4679
AALSITKSA	3		AFIFLWHDG	5		AFHVRAILS	12		CTPMLVYKT	2		AVGHRGSIA	22		ENERLKPGP	3		FATPMWFQK	7		ITPERTLCL	7		ILADRTVWL	2		GYPSRTLFF	4		IGSHRTSYL	2
AALSKPWTY	1		AFIGFFGNE	1		AFHVVSRSK	4		CTPMPPDGP	12		AVGHRSQGR	1		ENIVQLTNK	4		FAVVLPWNS	6		ITPERTLFF	18		ILADRYLWL	4		GYPSWSLFF	4		IGSRRTLFL	1
AALSLFFHV	1		AFIGFVGNE	26		AFHYKVSWI	5		CTRKLQHAT	1		AVGLMVEHI	1		ENVWYTGST	2		FCARWSMVF	1		ITPERTLFL	80		ILADWSLWL	28		GYPVWNMRS	13		IGSRRTPYL	1
AALSLPCQA	1		AFIKSEVVR	5		AFIECPKKT	8		CTRKRPKRL	8		AVGLRPRGN	12		EPFSCDYKL	3		FCLRQNLRE	15		ITPERTLLF	2		ILAERCLWL	1		GYPYRSLFF	1		IGSRRTTYL	1
AALSLVSWR	2		AFILGHQRN	5		AFIIQSASR	4		CTRLGKLVA	6		AVGPQRSFV	1		EPLLVVLNG	4		FCMKNSVIK	6		ITPERTLLL	5		ILAERSLFL	2		GYTSRKEEW	1		IGSWRTLFL	2
AALSNAVDK	1		AFILGPLDK	7		AFILESALG	5		CTRRLFWPG	39		AVGRSHPTG	17		EPLRFFKAG	4		FCMYSLIQA	6		ITPERTLPL	2		ILAERSLIF	2		GYWGQLLRA	1		IGSYRTPYL	1
AALSNIWVQ	1		AFIMVTTLP	13		AFILFPTSV	8		CTSLMDFPA	1		AVGYLCSAI	4		EQGVTPSII	8		FCPCREMSR	2		ITPERTLRL	2		ILAERSLWF	1		HAYCMVRFE	1		IGYGRTLFR	1
AALSNSEVK	1		AFINACTWT	5		AFILTLLLG	13		CTSLRSDVV	20		AVGYTMRSC	5		EQLLGSLRW	21		FCSRDRLIS	15		ITPERTLRP	1		ILAERSLWL	2		HCTDTPLVK	12		IHAGRSLWL	1
AALSPWLLG	1		AFIRHFPPV	3		AFILVQAPW	1		CTTHLKPRV	4		AVHQPRATK	1		EQQYLGLHM	2		FCTGCGIRS	8		ITPERTLRR	1		ILAFRSVWM	1		HEGEAYSCS	1		IHFLLVSSC	8
AALSRDLFF	1		AFIRIVAKV	1		AFIQHPGSS	1		CTTPGTGNK	6		AVHYCVEAR	9		EQWRPFAWL	6		FCYCTSGPF	6		ITPERTLWF	3		ILAGRSLLF	2		HFGGNLIAG	3		IHGLPSLLV	2
AALSRRRRA	1		AFISLPMTF	6		AFIQSRSEF	1		CTTRLAKIG	2		AVHYGTNTP	3		ERADGFYRG	1		FDARFPGTK	12		ITPERTLWH	2		ILAGRSLWL	3		HFGVYSSYI	1		IHLLCRCSR	1
AALSSLLHG	1		AFKCIPGAD	1		AFIRTDCRV	5		CTVASKMCF	11		AVIGLLASW	7		ERGRSATPA	5		FDETIRVCT	17		ITPERTLWI	2		ILAGRSMFL	3		HFLNYDARW	1		IHSCRSLWL	1
AALSSRLLF	1		AFKEAQKKT	6		AFIRVPSAG	3		CTVASSVLT	1		AVIGVPSTC	2		ERGTSDSMA	3		FDGAMQDVI	6		ITPERTLWL	144264		ILAGRTVWL	3		HFLSMYARG	3		IHSGRSLCL	1
AALSTLRIS	1		AFKGSLLLI	9		AFISPSVAV	8		CTVKASGNN	4		AVILRSVLN	7		ERLFGGLRF	1		FDHLRWLTS	30		ITPERTLWS	1		ILAHRSLWL	8		HFPECSVFM	1		IHSGRSLWL	1
AALSTYTVV	1		AFKRIGASV	1		AFIVFQCSR	1		CTVNGSIPF	1		AVIWCHLNS	11		ERLLGGLRF	26		FDLRFVQLS	7		ITPERTLYL	1		ILAHRSVLL	1		HFPERLVFM	1		IHSNQSLWL	1
AALSYSTNS	1		AFKTTEEMW	2		AFIVYQCSR	15		CTVRRVSIA	8		AVKFCCPLS	1		ERLLLVPMV	1		FDPSRWLWL	2		ITPERTMCL	1		ILAHRTLWL	2		HFPERSLWL	2		IHSNRSLWL	2
AALTGKCLS	1		AFKVELVPL	1		AFIYIDRAT	3		CTYPFTPSP	3		AVKFRANSD	4		ERLLVGLFV	2		FDSGASHRA	1		ITPERTMWL	16		ILANRALWL	2		HFPERSVFF	1		IHSRRSLCL	1
AALTGNLSA	1		AFKYLLLMA	5		AFKAEACWL	5		CTYSYQISF	8		AVKSSHVGS	3		ERLLVGLRF	1		FDSGTSHRA	108		ITPERTPYL	1		ILANRSLWL	8		HFPERSVFM	404		IHSRRSLWL	3
AALTHDTSD	2		AFLAPDFGS	4		AFKDVCPQL	26		CVAHTFRPG	1		AVLCWVSAF	5		ERLRTTGNL	4		FDSRILKSK	6		ITPERTVFL	1		ILANRTLWL	1		HFSERSVYM	1		IHSSQSLWL	1
AALTLLLFS	1		AFLCLDHFF	1		AFKFLLCCE	2		CVALGVIKG	6		AVLLHFLVG	18		ERNHAPLGW	6		FEADVTLYW	9		ITPERTVWL	27		ILAPRTLFL	1		HFYSPGSNI	8		IHSSRALWL	1
AALTLPGDG	1		AFLDFSRAT	47		AFKFNKSLQ	3		CVALPDSHM	11		AVLLHTMPL	1		ERRKLLGWM	28		FEAVLYPRC	6		ITPEVTLWL	1		ILAVRSLWL	6		HGEASLLGR	1		IHSSRLLWL	5
AALTLRSID	1		AFLDLTFRR	8		AFKKVLLSQ	7		CVAYDRLGA	7		AVLLWLRRM	1		ERRLDRCAW	3		FEELRDLFE	1		ITPEWTLCL	1		ILAYRSLWL	5		HGWQFGPTW	10		IHSSRPLWL	2
AALTRRLYR	1		AFLDRGMRD	4		AFKLWRGQI	15		CVCENYDHR	10		AVLPHTMPL	12		ERRLGSSDF	2		FEGDQLFQD	20		ITPEWTLWL	85		ILFTTCVPA	8		HHGSPWMPL	2		IHSSRSFWL	1
AALTSGSCL	1		AFLEASTFA	1		AFKWRHYVA	14		CVCLVSTKM	7		AVLQFRSPR	3		ERSKLNSCC	1		FELHPGPRE	6		ITPGRSMWL	1		ILLLTLLVV	1		HIAECSLWL	1		IHSSRSLCL	1
AALTSPFLV	1		AFLEGIVSK	2		AFKWSNCVS	8		CVCQRWRIL	4		AVLQPGCLT	8		ERSSAEMSG	1		FEMGTEKYM	2		ITPGRTLFI	1		ILPDRCLWV	1		HIAERSLWL	1		IHSSRSLFL	1
AALTTYGVC	1		AFLEHSYVP	11		AFKYMSSAP	4		CVCVARLSP	1		AVLRSVSRR	5		ERTLLLSEW	2		FENLGSSLD	6		ITPGRTLIF	1		ILPDRFLCL	1		HICKHSLFN	1		IHSSRSLFM	1
AALTVATRY	1		AFLFGPSLC	13		AFLALLSST	3		CVCVARVPP	191		AVMEHSKQR	8		ERTTDRYSI	1		FESGASTMW	21		ITPGRTLWL	22		ILPDRSLLL	1		HIFERSLWL	1		IHSSRSLLF	1
AALTVHLVV	1		AFLFLATWI	10		AFLARQPNS	8		CVCVVRVPP	1		AVMLAMDRS	16		ERVCGVPLS	1		FESKSGLNH	1		ITPGRTVFL	3		ILPDRSLWF	2		HIPARSLCL	1		IHSSRSLWL	4692
AALTVPWDR	1		AFLGHFSFK	2		AFLCKEDPG	14		CVDGRAVLW	25		AVMSPTRPK	4		ERVFVGTLF	1		FEVCCVPWS	1		ITPHRSLWM	2		ILPDRSVWV	1		HIPARSLWL	1		IHSSRSMWL	2
AALVCLLGD	1		AFLGRLPSS	2		AFLCREDPR	1		CVDQPPRHN	5		AVNIPRSLN	12		ERVLATWYY	1		FEYQVAMMT	10		ITPHRTLWL	1		ILPDRTLRR	1		HIPARTLWL	2		IIPERTLLL	1
AALVHCRKI	1		AFLHVRCQT	12		AFLEASTFA	20		CVDVVLRFN	47		AVNLPLTLS	1		ERWHMFWPG	5		FFADRSLCL	1		ITPHRTPYL	1		ILPDRWVWL	1		HIPDRSLWL	19		IIPGRALFF	1
AALVHCWKI	1		AFLIDDFRE	3		AFLEFSSSW	1		CVENSCDRY	1		AVNVAVVAT	2		ESAQVVVLT	5		FFFNAHSGT	10		ITPKRTLWL	32		ILPERSVFL	1		HIPDRTLWL	6		IIPHRTCFL	1
AALVIASGQ	1		AFLIISYSA	8		AFLENDNVT	11		CVFCWKFLF	1		AVPARSLFL	1		ESARARCSE	2		FFFRGSGLY	6		ITPLRNVFL	1		ILPGRSVFW	1		HIPDRTVWF	1		IIWLVILTD	5
AALVIAWYK	1		AFLLPSASL	10		AFLFCMLRK	6		CVFLLLTRS	5		AVPCRALFM	4		ESARCLTNF	3		FFIDHSLWP	1		ITPLRSLWL	2		ILPHRCLWV	1		HIPEGSLWL	4		IKDNCVPFF	1
AALVMSSIT	1		AFLLRCYAK	1		AFLFPSLCR	2		CVGAMRLFL	1		AVPCSRAGH	1		ESGCVERMC	1		FFLKCSFLT	3		ITPLRSVFL	25		ILPHRSLFF	1		HIPEKLLRL	1		IKDNWAPFF	4
AALVNCTVM	1		AFLMCPSPA	12		AFLGERIDG	1		CVGAMRLLR	33		AVPDRTVVF	1		ESGRMIWRM	3		FFLVSMFNS	13		ITPLRTLWL	1		ILPHRSLWV	789		HIPEKSLWL	15		IKDNWVPFF	1185
AALVNTDQI	1		AFLPMSEFK	10		AFLGLPVME	1		CVGNMLFRA	40		AVPERSRFL	109		ESILQGLSL	8		FFNAFECLC	1		ITPMRSVFL	1		ILPHRSMWA	1		HIPEMSLWL	1		IKDNWVSIF	2
AALVPGRHG	1		AFLPTPRSF	5		AFLGTVSRA	2		CVGNRLIRW	64		AVPFRAIWF	1		ESKLFPVSQ	4		FFNVLTKLT	2		ITPQRSLFL	1		ILPHRSVWL	1		HIPERALWL	5		IKPGCSIWF	1
AALVPIRPA	1		AFLQASVRS	8		AFLHGDVQE	13		CVGNVLFRA	1		AVPGRSLLF	1		ESLCAVAMC	5		FFPCRSVFL	15		ITPQRSLWL	2		ILPHRTLFL	1		HIPERCLWL	1		IKPGRSIWF	1633
AALVSHVPF	1		AFLQECSYG	10		AFLHSKRPL	3		CVGRIIFLK	1		AVPGRTLFF	1		ESLLNCPQY	7		FFPCRSVVY	1		ITPQRTLWL	26		ILPIRCLWL	1		HIPERLLWL	16		IKPGRSMFL	3
AALVSPQTN	1		AFLRERDHT	4		AFLIVRDLL	23		CVGRLLWAA	1		AVPGRTMFL	1		ESNRVLISI	3		FFPERSFIF	1		ITPSRFAVW	1		ILPLRTLWL	1		HIPERPLWL	12		IKPGRTIWV	2
AALVSVMHS	1		AFLRGRDHA	1		AFLKAGRMT	19		CVHVRLFPW	1		AVPGRTVVF	740		ESQKSSRLK	6		FFPHRSIFF	1		ITPVRSLWL	1		ILPNRGLWM	1		HIPERPPCL	1		IKPGRTVWL	1
AALVTRPAK	1		AFLRSLVLL	3		AFLLGSLAL	2		CVIGLTPPP	5		AVPHRALFM	1		ESRARGLPP	1		FFPQRSLLW	1		ITPVRTLWL	39		ILPNRWVWL	185		HIPERSIFF	2		IKPRAALLY	1
AALVWGLHS	1		AFLSAVSPS	1		AFLLIAEFY	17		CVIGYVRWL	2		AVPHRAVFF	1		ESRFSRLDI	2		FFPQRTLFF	1		ITPWRSLWL	3		ILPPRSLWV	1		HIPERSLCL	1		IKPRRSLFF	234
AALVWSRKL	1		AFLSMLLSR	9		AFLLPLVPG	4		CVKLAVPAK	8		AVPHVLIAW	6		ESRLCRLDI	2		FFPQRTLFL	2		ITPYRTLWL	1		ILPSRSVWL	1		HIPERSLFL	43		IKPRRSLLF	1
AALVWSYRW	1		AFLSVIERR	4		AFLLSPLAL	2		CVKLLYLIS	4		AVPIFPTSL	9		ESRLGRLDI	1		FFPQRTLFW	255		ITQERTLFL	1		ILPTRSLMV	1		HIPERSLLF	5		IKPVRSIWF	2
AALVYPRWG	1		AFLVRNAWV	2		AFLMASMVW	18		CVKLPVPAM	1		AVPLRAIWF	224		ESRLIRLDI	1		FFPQRTLWL	1		ITRERTLWL	5		ILPVRSLWL	1		HIPERSLLL	1		IKPVRSLWL	1
AALWAIITL	1		AFLVRSRVG	5		AFLMDIPVA	10		CVKVKFSGN	8		AVPLRALFM	4		ESRLSCLDI	2		FFPRRTLFG	1		ITRERTLWP	2		ILPWRSVWL	16		HIPERSLLW	13		IKSDRSMWL	1
AALWCGGRK	1		AFLVSRALS	2		AFLNPGVDN	3		CVKVKQPNR	11		AVPMRGIFL	11		ESRLSGLDI	1		FFPYNTWNV	2		ITSDYAERR	1		ILQVLTMSC	4		HIPERSLRF	1		ILAARSLFL	3
AALWHFSMH	2		AFLWRRLQF	2		AFLPFKLDY	1		CVLCRSVFF	1		AVPNLRPSV	16		ESRLSRIDI	1		FFRCRLRAT	2		ITSERTLCL	1		ILSGKSLFL	18		HIPERSLRL	2		ILAARSLWL	14
AALWLGYHM	1		AFLWTPPGW	2		AFLRHTIIC	3		CVLGIAGTT	6		AVPRKALFM	2		ESRLSRLDI	2924		FFRIWGKAE	4		ITSERTLRL	1		ILSGTSLFL	1		HIPERSLWF	1		ILAARTLWL	1
AALWRWNFW	1		AFLWVSPHS	7		AFLSLLPGI	25		CVLGQVVTG	6		AVPRLRVFT	2		ESRSSRLDI	1		FFSGRALFL	1		ITSERTLWF	1		ILSTGTVHG	1		HIPERSLWL	26523		ILAAWSLWL	1
AALWSSCSI	2		AFLYDSMRF	19		AFLSLLSGI	1		CVLTALTQW	1		AVPRMALFM	3		ESRVRVIWR	1		FFTWSKMFH	1		ITSERTRWL	1		ILSYRSLFL	1		HIPERSMWL	4		ILADGSLRL	1
AALWVLLSR	1		AFMDGADSS	6		AFLSLLWPR	11		CVLTELTQW	5		AVPRRALFF	2		ESSFSRLDI	1		FFTWSLAGR	3		ITSVWTLWL	2		ILTLRSLFL	1		HIPERSRTN	1		ILADGSLWL	17
AALWVYLGV	1		AFMGSVYGL	4		AFLSPRLQW	1		CVLYPQRLM	45		AVPRRALFL	17		ESSFTMHLS	3		FGARTAKDL	4		IVALYCITL	1		ILVDRSLWP	1		HIPERSVFM	1		ILADGTMWF	1
AALWYSMPP	1		AFMILTILS	1		AFLVNGCGS	2		CVLYSNGWN	7		AVPRRALFM	4653		ESSHWIKAG	7		FGAVEGYPL	6		IVHDLFPFY	22		ILVGDYSNA	9		HIPERSVWL	4		ILADHSLWL	1
AALYDAYAL	1		AFMLLFDMV	4		AFMLRTCWR	19		CVMIGSLTT	1		AVPRRAVVM	2		ESSLASLRT	1		FGERQLHYF	1		IVPARSLFL	1		IMAARTLCL	1		HIPERTLLW	2		ILADLSLSL	1
AALYEVPMK	1		AFMLRSWSM	5		AFMLSALTD	2		CVNERAHGT	116		AVPRRGLFM	1		ESSLSRLDI	2		FGFWPSSNT	13		IVPDRTLWL	1		IMADRILYM	1		HIPERTLWL	29		ILADLSLWL	46
AALYFSASK	1		AFMMMWLGD	1		AFMRMPGDK	10		CVNRLLRFV	1		AVPRRSLFM	5		ESTDGVGMN	3		FGFYFRMPS	5		IVPERSLFL	2		IMADRSLWF	1		HIPERWLWL	1		ILADPALWL	1
AALYICLPI	1		AFMNCGHLK	9		AFMRTLHFF	14		CVPVGVARM	7		AVPRRSLWF	1		ESVGPSRWS	1		FGGRIIRGS	2		IVPERSLLF	4		IMADRTLWL	1		HIPESSLWL	9		ILADPSLWL	16
AALYINPMH	1		AFMPLAYLS	1		AFMVVRPVF	14		CVRFRFGWS	1		AVPRRSRWL	1		ESVQSLHHL	6		FGGRILPAK	1		IVPFRSVWM	2		IMADRTMWL	3		HIPEWSLWL	5		ILADQALWL	1
AALYLMPWG	1		AFMRIMAKV	1		AFNCVVLHG	2		CVRFSLGGL	1		AVPRRTLFM	8		ESWVPFTST	2		FGGRILSSL	1		IVPGGLWTV	1		IMAHHSLML	1		HIPGRSLWL	4		ILADQSLWL	160
AALYLSDLW	1		AFMRIVAKV	6		AFNGVLIPR	47		CVSYVTRST	2		AVPRRTLLW	1		ESYGVPAST	3		FGGRLIWPT	1		IVPGRLLLF	1		IMAHRALFL	1		HIPGRSMFL	6		ILADRALFL	6
AALYMTTVE	1		AFMSRCWHL	2		AFNLISLPS	8		CVTLFPKVR	1		AVPRRTLWL	1		ETGELLPMG	1		FGGRLLNPS	1		IVPGRSIFF	3		IMAHRSLML	1265		HIPGRTLFW	10		ILADRALWL	21
AALYNVLAT	1		AFMTHIVRS	7		AFNRRTSGM	6		CVTNVLMVP	1		AVPRRVLFM	1		ETGLKGLKA	4		FGGRLLPYR	1		IVPGRSILF	1		IMAHRSLWL	1		HIPGRTLLF	1		ILADRCLWL	21
AALYPNVGT	1		AFMTHTVRS	1		AFNVMMFPR	4		CVTVLILRG	5		AVPRSALFL	2		ETGLLVFFI	6		FGGRLLRPC	1		IVPGRSLFF	1		IMAHRSMML	1		HIPGRTLWF	1		ILADRCVEE	1
AALYQGHPG	1		AFNDEMSAG	3		AFNWNTPSF	1		CVVFQGLHG	44		AVPRSSLFM	1		ETGLTGLKA	1		FGGRLLSDI	1		IVPGRSLFL	1		IMAHRTLML	1		HIPKRSLWL	8		ILADRFLWL	98
AALYRRTMR	1		AFNDGMTSN	1		AFNYDLTVG	1		CVWVQNGLP	8		AVPSRTLFF	1		ETGRVQWIT	1		FGGRLLSNI	12		IVPGRSLFM	1		IMAHRWLML	1		HIPLDVTGS	1		ILADRILWL	1
AALYRTVMT	1		AFNDRMTSN	5		AFPALKYSK	10		CVYILPKSY	8		AVPVCYLPM	6		ETHSPVPFV	3		FGGRLLVFS	1		IVPGRSLLF	1829		IMAPRSLML	1		HIPLRGVFL	1		ILADRPLFL	1
AALYTYVFA	1		AFNFATLSC	6		AFPCMESKC	6		CVYKNRTVT	1		AVPWEVHTA	6		ETIDQCVTS	7		FGGRLLYTT	1		IVPGRSLLL	1		IMDNWVLFF	1		HIPLRSLWL	1		ILADRPLWL	54
AALYVNGNC	1		AFNKDNDTL	13		AFPEGPWMK	2		CWAIPTMHF	1		AVQFQFWMT	5		ETPLAPLYP	5		FGGRMLIAG	1		IVPGRSLWL	2		IMLMRSVFL	1		HIPLRSVFL	76		ILADRSHWL	1
AALYYTTVC	1		AFNQFRTRP	12		AFPESALPR	1		CWANFSDRM	10		AVQHLRLTM	11		ETPNQFLPM	2		FGKETSLLG	1		IVPGRTVWL	1		IMLRRSMWK	1		HIPQRSLWL	2		ILADRSIYM	1
AAMAKLGSS	2		AFNRASHCK	12		AFPESMVRG	6		CWEDAFLRI	22		AVQLKGHST	26		ETQVANRQN	3		FGLASACGV	6		IVPGWSLLF	1		IMNERTLLW	51		HIPVRSLWL	10		ILADRSKWL	3
AAMANGPFT	1		AFPAKCHFY	2		AFPFCSIDR	2		CWGTHHMPV	1		AVRCTWLEV	1		ETSACRSML	1		FGLMRSGPR	1		IVPLRSLFF	2		IMPDRSLFL	1		HIPVRTLFW	1		ILADRSLCI	8
AAMAQFLWY	1		AFPAYRSMR	13		AFPFRWGNC	4		CWHRSSAVS	1		AVRELPCSF	1		ETSLRSLEE	4		FGLNTKSPR	5		IVPNRSLWI	2		IMPDRSMFL	1		HKAAIPYVT	3		ILADRSLCL	4
AAMCITLLA	2		AFPFMPRHM	4		AFPHGWNWF	17		CWIYPNMLM	1		AVREVSDFS	24		EVAHVNVRR	4		FGLRVYLCV	8		IVPPRSLWM	1		IMPERSLLF	1		HKPLRSFGI	3		ILADRSLEL	1
AAMCSIRDM	1		AFPFRRTLT	7		AFPHHRLLS	10		CWIYQNMLM	6		AVRFIYNLM	6		EVARSCMSG	1		FGLYYVTMI	11		IVPRRSIFV	17		IMPHRSVLL	3		HKTKRMKSY	1		ILADRSLFF	29
AAMDRDKAY	2		AFPFRVPRG	8		AFPIAKKMW	6		CWKRLLNPE	1		AVRHAGYQW	4		EVFGSPPGT	4		FGNETSLLG	8		IVPRRSLLF	1		IMPVRSVFL	1		HLLVLSWWI	1		ILADRSLFL	230
AAMDRGWDI	1		AFPGSMAAT	1		AFPISGHTG	10		CWLPRFLRL	17		AVRIPWRYC	3		EVFHLGFLP	2		FGNRLIQLK	1		IVPVRSLMF	1		IMRILSLIL	1		HLNRILAHG	1		ILADRSLFM	5
AAMDRSHRV	1		AFPHCLLNV	4		AFPLEANCL	3		CWLSPVVAG	13		AVRKVVAIN	1		EVFLLGFLP	6		FGNRLNCEP	8		IVPVRSLWL	4		IMSARTLWL	69		HLPARSLLW	1		ILADRSLGK	25
AAMDRSWYL	1		AFPHFCSSR	9		AFPLGRFQK	7		CWMAMCPYV	10		AVRLSHSAR	1		EVFPFGFLP	4		FGNRSQRNS	11		IVPWRSLWL	7		IMSASTLWL	1		HLPDRSLLW	3		ILADRSLHL	2
AAMDSGCRS	1		AFPITQDKW	11		AFPLGRRRT	11		CWNCLLNPE	2		AVRLVQYRD	5		EVFPLAFLP	2		FGPQAVTSL	6		IVPYRSRFL	1		IMSDRSMWL	1		HLPERSLIF	3		ILADRSLLF	11
AAMDVINYA	1		AFPITQHKW	1		AFPLKCNRF	1		CWNCLLVRM	1		AVRNRFMLW	7		EVFPLCFLP	3		FGQRHCLIY	1		IVQNLSADW	1		IMSERSLLW	1		HLPGKSLLW	3		ILADRSLLL	1
AAMERYEWS	1		AFPKSYSFS	1		AFPLKLFDM	12		CWNGLLNPE	1		AVRQAARSL	2		EVFPLDFLP	6		FGRMVLDKS	1		IVSLARLLS	4		IMSERTLML	15		HLPGMSLLW	2		ILADRSLLM	2
AAMETHLVT	1		AFPLPLWIR	4		AFPLRWFAC	1		CWNHLLNPE	1		AVRRIRTTV	2		EVFPLGFLL	11		FGRTRLWGF	1		IVSMRGRPC	5		INANWAPFF	1		HLPGRALLW	2		ILADRSLLR	1
AAMFQESLI	1		AFPLPRTDT	5		AFPLWEHFL	8		CWNLLLVRK	1		AVRRSRVSG	4		EVFPLGFLP	5585		FGRTWLWGF	44		IWGVKTAYA	1		INFQATGNT	7		HLPGRLLLW	5		ILADRSLLW	9
AAMFRLSFW	1		AFPLVKAQG	3		AFPMFMRVD	13		CWNRIFLLN	1		AVRSMGCGV	16		EVFPLGFLS	10		FGSCTLLRV	7		IWLYSASVW	15		INFWDCLLD	1		HLPGRPLLW	4		ILADRSLMF	1
AAMGIWFGG	1		AFPNEMFTT	1		AFPMLLRYE	1		CWNRIIVCK	1		AVRSMWCGV	1		EVFPLGFPP	1		FGSLLGLEQ	3		IWPRIFVPG	1		INHNWVPFF	1		HLPGRSFLW	1		ILADRSLML	14
AAMGMLFLR	1		AFPNICKPF	4		AFPNGYPHL	5		CWNRIIVLK	1528		AVRYVGAPF	4		EVFPLGLLP	3		FGSNGHLPF	1		IWRMLSLWN	1		INLLGNLRF	107		HLPGRSILW	1		ILADRSLQF	1
AAMGMYMQV	2		AFPNVIFWR	8		AFPNHYSQV	4		CWNRILFLD	1		AVSCEQEIQ	5		EVFPLRFLP	1		FGSPMRMVK	1		IYCCTALET	14		INPFHHGFL	1		HLPGRSLFM	1		ILADRSLRF	3
AAMGREQDM	1		AFPQERSTY	4		AFPPRKHHS	2		CWNRILLLN	441		AVSDTSFQS	11		EVFPLSFLP	6		FGVKRVTLC	8		IYHDRSFFL	1		INPFPHGFL	36		HLPGRSLLF	3		ILADRSLRH	1
AAMGSWWMS	1		AFPRVVAYA	2		AFPQGRNCK	8		CWNRILRPG	1		AVSFWSSPD	7		EVFPVGFLP	1		FGVLLYCSM	5		IYHERSLFF	1		INPFPPGFL	1		HLPGRSLLG	1		ILADRSLRL	1
AAMHCPFCW	2		AFPSQEWGI	23		AFPQPPMVV	1		CWNRIVVLK	1		AVSGDLKGV	7		EVFPWGFLL	1		FGVLSCRSC	4		IYPARSLFL	5		INWGMEGRT	1		HLPGRSLLR	2		ILADRSLRT	1
AAMHEGWAI	1		AFPVLFMPS	19		AFPQSSKHS	12		CWNRLFALK	1		AVSKACIWT	1		EVFSLGFLP	6		FGWLRVLAL	20		IYPDLSLFL	1		IPHRVVALN	1		HLPGRSLLW	5169		ILADRSLSP	1
AAMHPWLIT	1		AFPVNFVSK	2		AFPRGRGRT	3		CWNRLFLPF	1		AVSQRSMVF	1		EVFTFGFLP	1		FGYRGKIVK	15		IYPDPLLFL	1		IPPGQTLLF	1		HLPGRSLWL	6		ILADRSLWL	236107
AAMHRSYFP	1		AFPVSREMN	2		AFPRLYSCS	1		CWNRLIRLS	1		AVSRSNLLM	6		EVFTLGFLP	1		FHESHGRVP	12		IYPDRPLFL	1		IPPGRALLF	1		HLPGRSVFL	1		ILADRSLWM	16
AAMHSLTST	1		AFPVSYPCV	10		AFPSRSRRF	35		CWNRLLALK	293		AVSTGFHIE	12		EVGCHIILR	1		FHESPGRVP	2		IYPDRSLFF	10		IPPGRSLLF	1		HLPGRTLLW	3		ILADRSLWS	5
AAMHVFLLE	1		AFPVVSRSS	7		AFPSVLNGE	1		CWNRLLILE	1		AVSWSLRSR	11		EVHDTITQL	2		FHGVAYLPK	2		IYPDRSLFL	55		IPPGRTFLF	1		HLPGRTLWF	2		ILADRSLWV	2
AAMHVSHRQ	1		AFPVWPSPS	1		AFPTLRDSK	7		CWNRLLIPV	1		AVSYAQYPL	13		EVLHCASHV	1		FHRDESWTT	15		IYPDRSLWL	33		IPPGRTLIF	1		HLPGRTLWL	1		ILADRSLYR	1
AAMHWVHWY	1		AFPVWQSPS	2		AFPVGLPLT	14		CWNRLLLPF	708		AVTLAAPTR	11		EVLPLGFLP	2		FIAQGQTMV	1		IYPEGSLFL	3		IPPGRTLLF	826		HLPGRTVWL	1		ILADRSMFL	14
AAMIHSHLY	1		AFPWLSIWK	2		AFPVRRKLT	10		CWNRLLNAY	2		AVTNRIVTM	11		EVLWWGQLT	1		FIAQVQTMF	1		IYPELSLFL	15		IQALQTLWL	1		HLPGRWLLW	1		ILADRSMWL	22
AAMISEQQE	1		AFPWRSVWL	1		AFPWHCLLL	10		CWNRLLNLV	1		AVTRRSLLF	2		EVMLGTNRL	1		FIGFMSDKV	9		IYPEPSLFL	3		IQALRSLWL	1		HLPGWSLLW	1		ILADRSMWM	4
AAMISVVLC	1		AFPYGRHQE	1		AFPYRALWI	1		CWNRLLNPE	4298		AVTVNLSLY	8		EVNPRGRMR	1		FIGRPKSSW	6		IYPEQSLFL	75		IQALRTFWL	1		HLPHRSLWV	1		ILADRSPWL	10
AAMIYRVRG	1		AFPYLAYGK	1		AFPYVACDW	5		CWNRLLNPL	2		AVTVWGTIL	1		EVNPWGRMR	37		FIGVNRPLP	16		IYPEQTLFL	1		IQALRTLWL	1375		HLPRRSLLW	1		ILADRSPYL	5
AAMKHRWSV	1		AFPYRKRWS	7		AFQARFCAT	12		CWNRLLNPV	2		AVTYKLFDN	2		EVPLGRFRS	1		FIGYGTANT	1		IYPERALFL	13		IQALRTLWM	2		HLPSRSLLW	1		ILADRSQWF	1
AAMKLKSWV	1		AFPYTGWCA	6		AFQGPMTQR	6		CWNRLLVRK	1208		AVTYLVQGG	7		EVQWVTSMV	3		FIPDRTVWL	1		IYPERCLWL	1		IQALWTLWL	2		HLPSRSVWL	1		ILADRSQWH	1
AAMKSIITQ	1		AFQFALQYS	8		AFQPIPLAI	1		CWNRLLVRT	1		AVTYNNTIT	2		EVRGLRSAM	4		FIPERSLWL	1		IYPERLLFL	36		IQAPRTLWL	1		HLPVRSLLW	4		ILADRSQWL	19
AAMLAIKLI	1		AFQIIAATS	8		AFQPMPFAI	1		CWNRLPNPK	1		AVVCRTMST	1		EVRPTRGRS	1		FIPHRSLWM	2		IYPERPFLL	1		IRAARTIWL	1		HLPVRSLMF	1		ILADRSRFL	1
AAMLERRGI	1		AFQKKIVES	15		AFQPMPLAI	24		CWNRLSLPF	2		AVVLVSRVR	7		EVRSIIGRA	6		FIPLRSLIL	1		IYPERPLFL	19		IRADCTMWL	2		HLPWRSLLF	1		ILADRSVFF	7
AAMLFVDTK	1		AFQLYLKYS	8		AFQPMSLAI	1		CWNRLWWPG	1		AVVLWFPLT	3		EVRVACPSV	3		FIPQRTLFL	1		IYPERSIFF	76		IRADHTMWL	1		HLPWRSVLF	46		ILADRSVFL	7
AAMLGAFAQ	1		AFQNDDSFY	11		AFQVRDRQV	1		CWNRPLNPE	1		AVVQYLMNK	2		EVSGYLNLG	3		FIPSRRIMF	1		IYPERSIFM	1		IRADHTVVF	3		HLPWRSVWL	4		ILADRSVLF	1
AAMLGRHST	2		AFQQHTQRE	5		AFQVSPFMT	5		CWNRRLLRH	1		AVVRPSSYT	6		EVSPLGFLP	2		FIRVFVQSK	3		IYPERSLFF	5		IRADLTMWL	2		HLPWRTILM	42		ILADRSVWL	11
AAMLGYCKT	2		AFQRPKQAK	12		AFQVWGLLF	6		CWNRSIVLK	1		AVVRTGGCR	5		EVSVLPMLV	2		FITVNSQPN	3		IYPERSLFL	68331		IRADLTVVF	1		HMAERSLWL	1		ILADRSVWM	1
AAMLMRNRW	1		AFQVFIQPS	11		AFRCDTDNE	13		CWNRVIVLK	1		AVVYANQGK	1		EVTLNSSGR	1		FIVQAQNMV	1		IYPERSLFM	15		IRADMIWNM	5		HMCPYSQST	1		ILADRTLCF	1
AAMLPESLS	1		AFQWSLSDL	9		AFRCGSKSS	1		CWPAWIFLS	1		AVWGLVFLS	4		EVTSVRVCC	1		FIVQVLTMV	1		IYPERSLIF	9		IRADRCLWL	1		HMFERTLLW	1		ILADRTLCL	3
AAMLPWLRK	1		AFRCESLLL	1		AFRCGVYMS	4		CWQDYRIPT	1		AVWLLFPQR	13		EVVWRSHTA	1		FIVQVPTMV	2		IYPERSLLF	5		IRADRIMWL	2		HMPGRTLLW	1		ILADRTLLF	2
AAMLRTTQV	1		AFRDCKECY	6		AFRCRTLWD	4		CWRRIIMTN	1		AVWQSGLAT	17		EVYYRRRRK	1		FIVQVQCMV	1		IYPERSLLL	1		IRADRIVVF	2		HMSDRTLLW	1		ILADRTLLL	6
AAMLSGAHR	1		AFREAGKDK	19		AFRDASTPG	1		CWRRRSKEG	2		AVWVPFKLS	4		EWFTCIRSG	10		FIVQVQTMV	381		IYPERSLWL	86		IRADRNMWL	1		HMSERTLLW	194		ILADRTLLM	1
AAMLSNLGL	1		AFRELLKVW	4		AFRDSLFSK	1		CWSGCRFAY	1		AVYLHDSNV	1		EWKYSDMPC	2		FKATWALFL	1		IYPERSMFL	11		IRADRSLWL	5		HMTGFWEQS	7		ILADRTLWL	126
AAMLVNMPI	1		AFREMSGGC	2		AFRFGLPVK	21		CWSGRMFRA	5		AVYLMRLLM	21		EWLGDHNSS	7		FKCFDVKEL	11		IYPERSSFL	5		IRADRSMFL	1		HNKGRREKY	1		ILADRTMWL	22
AAMLWTLGG	1		AFRERRMSM	9		AFRFSLPVK	1		CWTGTLFVD	8		AVYLMTLLM	1		EWPNDMSRT	1		FKSHRALFF	1		IYPERSVCL	1		IRADRSMWL	3		HNKGRRKKY	176		ILADRTRFL	1
AAMMIINHK	1		AFRFKPPHE	4		AFRFVLGKM	3		CWTRRRNVS	17		AVYYRHLPC	4		EWQPEFSSH	1		FKSHRALFL	4		IYPERSVFL	8		IRADRSVVF	1		HNNGRRKKY	1		ILADRTVVF	20
AAMMLAIFL	1		AFRHAMKAA	5		AFRGDSLLP	18		CWVIPKMHF	168		AWAEEGAYK	5		EYFGSILVD	3		FKTRIPASV	21		IYPERTLFL	36		IRADRTFVF	1		HQRHLWFLS	1		ILADRTVWF	10
AAMMVRNPS	1		AFRIATGKI	12		AFRGFAHSM	9		CWVWRDSRC	5		AWAGIREMT	3		EYFSYHTLS	1		FKVLGCVAR	1		IYPERTLLF	1		IRADRTLVF	3		HRAEAGIRY	10		ILADRVLWL	1
AAMMYLVRK	1		AFRLFNGVM	7		AFRIHVACL	11		CWYGRPQLT	16		AWARGHSLW	4		EYGQVGLPR	9		FLAERSLFF	1		IYPERTLWL	199		IRADRTLWF	1		HRAGFLKAG	1		ILADRWVWL	8
AAMNAVYPS	1		AFRLHSTCS	8		AFRKLRNGM	20		CWYPPLNPD	1		AWCGRQHLD	4		EYHCESTGS	1		FLAHRALFL	1		IYPERTVWL	1		IRADRTMFL	9		HRHQSDRVN	6		ILADRYLWL	25
AAMNAYQDS	2		AFRLLMSDC	8		AFRKTGVRL	8		CYAGRLLRV	128		AWCRRTSNI	1		EYLLGGMRF	5		FLAVRSIVL	1		IYPERWLFL	5		IRADRTMWF	8		HRPFPLRFL	2		ILADWPLWL	1
AAMNGELWF	1		AFRLSGTLV	3		AFRLATVIS	12		CYFWSMLNN	8		AWDCGLVSE	3		EYPLLPLTV	4		FLEDHKRVC	14		IYPEWPLFL	1		IRADRTMWI	2		HRQAPSYRS	1		ILADWSLML	1
AAMNHRQVT	1		AFRLVTTFL	1		AFRLFGASC	6		CYHGPFLNS	33		AWDSFTVRE	3		FAGRLLRLP	2		FLFRNYVGV	6		IYPEWSLFL	34		IRADRTMWL	3119		HSHVNIHSP	5		ILADWSLWL	134
AAMNLQYRA	1		AFRMGVLPM	9		AFRLGLPVK	1		CYHHQPSSS	1		AWECLPPFT	5		FAGRSAGTN	5		FLGHRTLWL	1		IYPGRSLFL	6		IRADRTVCF	1		HSPDRSLLW	1		ILADWSMWH	1
AAMNPRTVS	3		AFRMNRGWN	25		AFRLGSLWK	5		CYNRILHHS	130		AWEGAAAWQ	2		FAHDTTMVG	5		FLGSVTVLT	3		IYPGRSLLF	1		IRADRTVFL	2		HSPGRSLLR	1		ILADWTLCL	1
AAMPPQRMC	1		AFRNEWFVF	1		AFRLPRTRT	3		CYNRISHHS	1		AWFGFLSMI	3		FAHGGEEVS	5		FLHDRSSIF	1		IYPHRSLFL	1		IRADRTVVF	3375		HSTWRRAST	7		ILAERCLWL	3
AAMQAAPPC	1		AFRPGRGFL	8		AFRLSLESI	8		CYNRLISLA	47		AWFRLRGRK	4		FALRLLTWS	5		FLHQWWLQL	1		IYPKQSLFL	1		IRAERTVVF	1		HTDARLLPG	1		ILAERSLFL	1
AAMQAQAHL	1		AFRQALVTT	5		AFRMFLGYW	5		CYNRLLSMN	1		AWGDDHRRS	1		FAMGMHMWT	1		FLKFPVPAQ	10		IYPKRSLFL	19		IRAGRSMFL	1		HTHNNGGIH	1		ILAERSLIF	6
AAMQLLSPI	1		AFRQTYRFF	8		AFRMLAPRL	4		CYNRLLSVK	453		AWHPFSRHA	11		FAMLALGYH	1		FLLALFDTE	6		IYPPRSLFL	1		IRAGRTVVF	2		HTQLLAGVC	6		ILAERSLLW	4
AAMQMMCGV	1		AFRRGYKDG	23		AFRMRAVTV	2		CYPGKILRY	1		AWHWRSLHY	2		FAMSPPWKG	6		FLLDTKNTK	27		IYPQRSLFL	13		IRAVRTVVF	1		HTRFIALKR	1		ILAERSLWL	25
AAMQRENKE	1		AFRRLPMGS	9		AFRMRGTLT	3		CYPGRILRY	298		AWIGPVISS	1		FANLPGGSS	5		FLLFRSVWR	1		IYPQRSLWL	1		IRAYRTMWL	1		HVPGRALFL	1		ILAERTLML	1
AAMRGTLRT	1		AFRRTMSPL	4		AFRNLRSLW	2		CYPGRTLRY	1		AWIRRVRIK	2		FAPFRFLCM	1		FLLGRRKIL	1		IYPQRTLFL	1		IRAYRTVVF	1		HVRSDAGGI	3		ILAERTLWL	1
AAMRITSVM	1		AFRRVVVAG	3		AFRNPLTLT	2		CYPGRTLWH	1		AWKSRTANT	4		FAPGRTLWF	1		FLLHRSLRR	1		IYPSRSLFF	1		IRAYTAAFT	1		HVVLPQVHR	1		ILAEWSLLL	1
AAMRLCISE	1		AFRRYMCNA	9		AFRPGADSK	9		CYPSRSLFF	1		AWLDLRWGP	4		FAPHRSLIF	1		FLLKVSQAF	19		IYPVRSLFL	6		IRCDTYPRL	1		HVVWAANEL	20		ILAFRSVWM	2
AAMRNNSSL	1		AFRSWGGPV	8		AFRQASVMS	20		CYRYDSKPM	9		AWLEVAQYC	5		FAPSRSIMF	1		FLLLAYTQP	1		IYPVRSLWL	21		IRCHDLCYL	1		HWAFWDLPV	1		ILAGLPPFM	1
AAMRPVDSR	1		AFRTEILSN	2		AFRQGWSRN	3		CYVLLLGGC	4		AWLGLQWQK	2		FAPVRILWL	1		FLLLPNSKG	12		IYPVRSVFL	1		IRDDIDIWS	1		HWAFWGLPA	1		ILAGRSLFL	1
AAMRRVTLS	1		AFRVTLEET	12		AFRQSPQEK	18		CYVRACSSK	1		AWLGMNSRS	5		FAPVRPVWF	1		FLLLVIAQC	4		IYPYRSLFL	1		IRGDRTVDF	1		HWPFPLAFL	2		ILAGRSLLF	19
AAMRSAVMM	1		AFRWENISM	10		AFRRFRRGC	6		CYWCPRWFE	2		AWLKYAEDN	3		FAPVRSFCL	1		FLLPHGIRC	2		IYSDRSFFL	1		IRHMVYSPE	1		HWSWSVWCG	5		ILAGRSLWL	16
AAMRVNRDI	1		AFRWIGHRM	1		AFRRSALYY	7		DAESGDVDL	9		AWLLKGTGM	5		FAPVRSHWL	1		FLLVSTRLI	23		KDKDSHTMK	1		IRIIRIPSS	1		HYPFKRKSM	9		ILAGRSMFL	8
AAMRYCVFL	2		AFRYREVFF	9		AFRSQPVPR	14		DAGRTPTGS	3		AWMGWTNIV	1		FAPVRSLCL	2		FLNSSSSAP	1		KEALAPVPI	19		IRILKINTK	1		IAADRSLWL	1		ILAGRSVFL	1
AAMSAMSRM	1		AFSATFHYC	1		AFRVTGTFN	26		DAHRMHEVV	18		AWMRLLNFS	7		FAPVRSLWF	1		FLPARSLFL	1		KELLGWHHL	1		IRILRANVA	3		IACPLPTLA	1		ILAGRSVFM	1
AAMSARELT	1		AFSCGRWIF	15		AFRWTCDFD	6		DALIVAAGD	4		AWMVVHTSG	3		FAPVRSLWL	5		FLPARSLIF	1		KFIGVSSLY	2		IRIMRAPSL	9		IADKRSYDW	1		ILAGRTLFF	1
AAMSCYPRR	2		AFSCTSSFM	1		AFRWTLVDM	2		DALRDEGGF	14		AWNICGCPA	1		FAPWSPNMS	4		FLPARSLLF	2		KGLMGLMRG	1		IRIWDAGMV	6		IAHISMPGS	5		ILAGRTLLF	1
AAMSFFPLS	1		AFSCTWGWK	6		AFSADERLL	1		DALTLQFGN	7		AWPFPPTHY	1		FAPYGSLIF	1		FLPARSVFM	1		KGLSVVGCF	1		IRIWEVPIV	25		IAMLLIDYT	1		ILAGRTLWF	8
AAMSFVFWS	1		AFSDPVPIW	11		AFSATFHYC	22		DAMGGPLLI	1		AWPLFLSPA	2		FAPYKSLIF	3		FLPCRTLWF	1		KGSDHSAMW	6		IRIWKIRSM	5		IAPAFFFFV	1		ILAGRTVWL	9
AAMSGIRLM	1		AFSECNNRS	1		AFSCDDVMA	5		DAMGGRLLI	291		AWPLMGVTY	1		FAPYMSLIF	1		FLPDRSLIF	5		KGSDRSAMW	1		IRIWKLHGI	34		IAPHRSRFL	2		ILAGWSLFF	1
AAMSRNSMR	1		AFSEFNKRS	2		AFSCGIACF	13		DAPQPAVSL	5		AWPQGLMKL	4		FAPYRRLIF	2		FLPDRSVFM	2		KGSHPKGLT	6		IRIWRADRM	8		IAPSHSVFL	1		ILAHRSLCL	5
AAMSVWLAE	2		AFSFFHHTR	4		AFSCLVNTE	5		DAQRYRFLL	13		AWPVVVQSF	3		FAPYRSFIF	2		FLPDRTLFL	1		KHRNTEVSK	1		IRIWRDTGR	12		IAPSRSFFL	1		ILAHRSLEL	1
AAMSYHPYT	1		AFSFSTKEW	1		AFSCPPRCK	4		DARLHTNVR	5		AWQIQASIS	7		FAPYRSIIF	1		FLPECSLIF	1		KIHSITRMF	1		IRIWRSPAM	2		IAPSRSVFL	711		ILAHRSLLL	3
AAMSYWVYA	1		AFSFTPVTA	1		AFSCRLNAM	10		DARVESRPI	2		AWQVHAPVP	1		FAPYRSLIF	2098		FLPEGSLIF	1		KIPLRSLWM	1		IRIWSFSSI	7		IAPVRCLWL	1		ILAHRSLWL	39
AAMTASKCM	1		AFSGAESWK	13		AFSDASNAN	1		DASILLECS	1		AWRDRTDST	13		FAPYRTLFF	2		FLPEHSLIF	5		KIPLRSVFM	135		IRIWSVPNF	30		IAPVRTLWM	9		ILAHRSLWR	1
AAMTCCYDS	1		AFSGRLDLP	2		AFSDESNAN	15		DASWGSLRC	1		AWRFACYPG	17		FAPYRTLWL	1		FLPELSLIF	1		KIQGYLKVI	1		IRIWTIPDI	18		IAPYRSRFL	11		ILAHRTLWL	1
AAMTDFNVG	1		AFSGSSAAV	8		AFSDSSVYN	15		DATKLIGYH	1		AWRGIASLT	19		FAQLSLLCS	1		FLPERAVFF	1		KIYWIFRVK	6		IRIWTKISF	1		IARTVYWKF	1		ILAHWSLWL	1
AAMTHVFPT	1		AFSLGKCLL	5		AFSEVLAII	1		DATKLMGYH	271		AWRSSWIRG	13		FARQGIFYA	1		FLPERCLWL	1		KKRNHMSRG	6		IRIWTVLPK	37		IARYSSVHR	1		ILALRSVFF	1
AAMVCTGEA	1		AFSLSDQLL	8		AFSEYGVTK	1		DATNLMGYH	1		AWRVGSQLG	1		FASGRGLAA	6		FLPERFLIF	1		KLADRSLFM	1		IRLFRSHSK	18		IASVLVYEE	4		ILANGSLWL	1
AAMVLGLEM	2		AFSLSTKEW	21		AFSHKDRPP	1		DAVWMTLRT	11		AWSDLAPRS	4		FASWGDNPA	5		FLPERPLIF	1		KLGFPFSWK	3		IRLFSNNFR	6		ICESTSPLM	1		ILANRALWL	4
AAMVPETMN	1		AFSLVRMMI	5		AFSHKYRPP	21		DCADESLAM	1		AWSGLIRLV	1		FATESKTRV	1		FLPERSLFL	1		KLLGYMSEM	11		IRLLGHQFR	22		ICSQEVSLG	2		ILANRSLWL	62
AAMVRIGIR	1		AFSLWQFKR	9		AFSHMTRWS	5		DCEARARSM	3		AWSQKSLRS	3		FATTTRPRC	5		FLPERSLIF	6272		KLPERTLIF	1		IRLMGNIMY	14		ICSWDTLGI	1		ILAPRPLLL	1
AAMVSHGYK	1		AFSLWSLGL	1		AFSISCYPL	6		DCGRTSLWF	1		AWSRFDHVI	8		FAVELVSLS	4		FLPERSLLL	2		KLPFRSLFL	2		IRLMRLGEI	2		IDFYELFYL	34		ILAPRSMWL	3
AAMVVCTRV	1		AFSMDRRPM	9		AFSKLPHSM	3		DCGSFMDHI	1		AWSTVHFHF	3		FAVLVWYGH	1		FLPERSLLW	1		KLPGCTLIF	1		IRPDRTMWL	3		IDMEYATMC	5		ILAPRTLFL	9
AAMVVERHK	1		AFSMPKSGI	4		AFSLMCEPS	23		DCGYMRMVK	2		AWSVLFSGS	8		FAYRTAYKS	4		FLPERSLML	1		KLPGGTLIF	1		IRPVRTLWL	58		IEGLSFQRM	4		ILATRTLWL	1
AAMVYRPPY	1		AFSMRTLRI	5		AFSLPGVIY	25		DCICLVRVD	1		AWTLGSVPY	15		FCHYKSGER	3		FLPERSLWL	2		KLPGHTLIF	3		IRRLEQVSM	1		IEGWYPPFL	16		ILAVRSLCF	1
AAMWASPAY	1		AFSNHLILN	2		AFSLSGVIY	1		DCKAPLSVF	1		AWTRVCKLG	11		FCLRQWGST	1		FLPERSLWV	1		KLPGRSLIF	1		IRSLLSANK	1		IELSLIHLR	4		ILAVRSLFL	5
AAMWMADNR	1		AFSQLTLEG	15		AFSMVLASR	6		DCLITATVS	2		AWTTRYNNS	22		FCMVRMSVH	9		FLPERSVFL	3		KLPGRSLWL	2		IRVDRTMWL	2		IESGRSLLF	1		ILAVRSLMF	1
AAMWYCVRA	1		AFSRMDSRS	9		AFSQGLQTS	8		DCLITDTVS	496		AWVCPRIAL	13		FCMYKEALC	1		FLPERTLIF	1		KLPGRTLIF	906		ISADRSLWL	1		IFADGSLCL	1		ILAVRSLWF	1
AAMYLIGPF	1		AFSSHMSRA	11		AFSRSGITW	9		DCLITGTVS	1		AWVHAVCRG	4		FCPGFSPTA	2		FLPERTLLW	1		KLPHRSLWI	1		ISADRTMWL	2		IFADRSLFL	1		ILAVRSLWL	43
AAMYLRYPK	2		AFSWTAKND	4		AFSRVGPLI	1		DCLITNTVS	1		AWVIRLGGA	3		FCRREARRT	1		FLPERTLVF	1		KLPNRILWI	1		ISAGRSIFF	1		IFADRSLWL	134		ILAVRSVFF	1
AAMYSRSRN	1		AFSYLPRRG	23		AFSSSDARA	2		DCLLTDTVS	1		AWWLDTLSR	1		FDCGRMYMS	5		FLPERTVFL	2		KLPNRSLWI	763		ISAGRSVVF	1		IFDYLPPFI	1		ILAYRSLWF	2
AAMYTGMAP	1		AFSYLSVGS	6		AFSSWPPSS	3		DCMIWAPAA	242		AWYEARHKL	3		FDEFRIGTW	1		FLPESSLIF	2		KLPNRSLWL	3		ISAGRTLVF	1		IFEHRTRWL	1		ILAYRSLWL	39
AANAFPPSW	1		AFSYRSATS	4		AFSTNPLFL	5		DCMIWVPAA	1		AWYLTSNHW	3		FDFLPGTLM	7		FLPFGSVWM	2		KLPNRSVWL	1		ISAGRTVVF	503		IFGGRIIHS	2		ILAYRSVWI	1
AANAVSQVY	2		AFSYVRHGD	5		AFSVDHGFL	17		DCMLWAPSA	1		AWYRPFTDV	6		FDHLRWLTS	62		FLPFRSLWL	1		KLPNRTLWL	1		ISAHRARWL	2		IFGRDMRSH	1		ILAYRTLWL	1
AANCAGNKT	1		AFTADWAVC	8		AFSVLIGMR	9		DCRATILGT	56		AYAGLVLAS	3		FDHSSQWSF	3		FLPFRSLWM	1		KLPRRTLIF	1		ISAHRSLFL	1		IFPERSLLF	1		ILAYRYLWL	1
AANCLTYKY	1		AFTEHREIN	3		AFSVSPHSL	6		DCRLLSCFD	1		AYALFRLYQ	1		FDKFPGRWP	4		FLPFRSMFL	1		KLPVRTLIF	1		ISAHRSLWL	1		IFPWRSLLM	5		ILCHRSLFL	1
AANCWRLKF	1		AFTEPREIN	1		AFSVTRPAE	9		DCWRTCQKM	8		AYCFESVYT	7		FDLLGSHFR	1		FLPFRSMWM	1		KLVDRSLWL	2		ISAHRSRWL	410		IFRKRHKNC	14		ILDDRSLWH	1
AANCYMVLL	1		AFTHGEHLQ	2		AFSVWQAGE	10		DDCWRRDHK	7		AYCGCEVAG	7		FDNNPRAYF	5		FLPFRSVFL	5		KMADRSLLL	15		ISAHSSLWL	1		IFSDRSLCL	1		ILDYRPLWL	1
AANDASLDM	2		AFTKGNDWL	1		AFSWTAKND	1		DDEPLQSVS	3		AYECGVGSF	5		FDQGVRTHT	8		FLPFRSVWL	5		KMCCVRKKW	1		ISAHSYRWL	1		IFSYLSLWL	1		ILFDLSLWL	1
AANDEELET	1		AFTKINEMC	6		AFSYLSMPS	11		DDGKGCPCR	3		AYEHLIWSW	11		FDRIESTST	3		FLPFRSVWM	3349		KMSGRTLMW	1		ISDHRPRWL	1		IFVDRALWL	1		ILGDRSLWL	1
AANDHLLLP	1		AFTLRLKPN	6		AFTCQDTPG	13		DDGKGSLGS	4		AYEIEPSLP	4		FDRKKKRRP	2		FLPFRTVWM	2		KMVDRSHWL	1		ISFLDLWYR	6		IGAPGEAVS	1		ILGHRSLFL	2
AANDLVFRI	1		AFTLVQSEF	5		AFTERIGLS	8		DDILSDVEV	1		AYFMPGYRA	1		FDSGTSHRA	47		FLPGMTLWF	1		KMVDRSLWL	88		ISHALVSMS	13		IGEGSFNIP	10		ILGHRSLWL	2
AANDVLVCM	1		AFTRMSLLV	12		AFTESPLLY	11		DDLHLLDRV	5		AYGCRLPTV	14		FEDIQRSST	3		FLPGQSVFV	1		KMVDRSLWM	1		ISIWSVHDV	2		IGKYGRILD	3		ILPDLSLWF	1
AANEKMPTR	1		AFTTQVEAS	16		AFTESYSSK	13		DDLLRAMAK	5		AYGFSGTFQ	8		FEDNRVSFC	1		FLPGRMLWF	5		KNSLMLSLY	1		ISLLYLQST	1		IGPHRSIIF	2		ILPDLWGWL	1
AANESKVHP	1		AFTVETHFI	15		AFTEWTRGA	2		DDPWMFRVF	22		AYGKGLQGD	3		FEDSRGVCS	11		FLPGRPVFM	3		KNSRPLSVS	1		ISMSSIRIL	4		IGPLRSLLF	333		ILPDRCLWL	1
AANFCSDDP	1		AFTVHMRFS	8		AFTFDSKES	7		DDQDLASRR	9		AYGLMDESA	25		FEFTPLGTR	9		FLPGRSIFF	1		KRGNRVWAH	7		ISPHGSIFF	2		IGPLRSLLW	1		ILPDRSLFF	2
AANFMLLQV	1		AFTWMSTHI	2		AFTHWTFSA	4		DDSDRCSSI	7		AYGLSGTFQ	1		FEGGLTHQK	1		FLPGRSIWF	1		KRIHRMVCK	1		ISPHKSIFF	2		IGRYGRLMT	1		ILPDRSLFL	7
AANFPSPPS	2		AFTWNSMIY	15		AFTKLARHA	6		DDSNSHRCK	3		AYGNLPFFM	14		FEGYRLCFT	3		FLPGRSLFF	3		KRLMGHLGF	3		ISPHMSIFF	2		IGSERSLWL	1		ILPDRSLLL	4
AANFVSFLS	1		AFVCCEWFS	7		AFTLDPRRA	2		DDSVWWHWQ	4		AYGNLSFFM	1		FEISLLVRA	3		FLPGRSLFL	1		KRQRMLGYF	1		ISPHRAIFF	1		IGSGRMLFL	1		ILPDRSLRL	2
AANFYSVGT	1		AFVFHVTCN	4		AFTPTVIQW	1		DDSYGNCWV	3		AYGQPRSST	5		FEQGIWGLW	5		FLPGRSLFM	3		KRRCSGLAA	1		ISPHRFIFF	4		IGSGRTLFL	160		ILPDRSLWF	13
AANGHQSTK	1		AFVFIGGLV	9		AFTPTVTQG	5		DDWFLGTMK	5		AYHLDAVCT	6		FERAQVVQG	1		FLPGRSLIF	1		KRWNESAHF	17		ISPHRPIFF	3		IGSHRTPYL	174		ILPDRSLWL	7
AANGLGHKL	1		AFVFIRICV	7		AFTQFVIEV	8		DDWSRRPGA	2		AYLEGLLVM	5		FERQLQKAT	11		FLPGRSLLF	4		KSIRDCLSY	1		ISPHRSFFF	1		IGTGLLGKK	2		ILPDRSLWR	1
AANGMWRGC	1		AFVGSGNTG	9		AFTRIPVWY	6		DEKRRSMCL	4		AYLRLLFMM	15		FERRATGSA	8		FLPGRSLWF	1		KSLLGWMGM	1		ISPHRSIFF	8287		IHSCRSFWL	1		ILPDRTLWL	1
AANGRHRVR	1		AFVGVSPWA	2		AFTRMAPRS	8		DELCRFSHD	6		AYNHEMPLG	3		FERSALMIL	1		FLPGRSLWM	1		KSLWGFFSS	33		ISPHRSIFL	3		IHSCRSLWL	3		ILPERSLLW	2
AANGRSLCM	1		AFVHAPSVY	1		AFTSLELPV	10		DELMGMLRY	1		AYPIRCFPT	1		FEYFSVLCY	9		FLPGRSMFL	18		KSPVRSLFL	27		ISPHRSILM	1		IHSGRSLWL	4		ILPERSLRL	21
AANGSALPM	1		AFVHDPSVY	1		AFTTSYLFT	4		DELRDLRAL	2		AYPIRWFPT	18		FFAGRLIPL	5		FLPGRSVFL	3		KSRCFLRGT	1		ISPHRSLFF	1		IHSIRSLWL	2		ILPGRSLFL	1
AANGTYGSN	1		AFVHEPSVY	4		AFTVIQCPM	9		DEQVYAAES	1		AYPLLRLFM	5		FFAQYKRTL	5		FLPGRSVFM	1450		KSRGMQWPG	18		ISPHRSVFF	2		IHSNRSLWL	6		ILPGRSLIF	2
AANGVFIEY	1		AFVHSPPNN	20		AFTVVRSYE	39		DETKWERHE	3		AYPPLVITG	1		FFARQDTHM	3		FLPGRTFWF	4		KSRMRELRR	1		ISPHRSVWM	2		IHSRQSLWL	1		ILPGRSLLW	1
AANGVIMAS	1		AFVISGSGL	12		AFTYVSLAL	8		DEYLCSIRA	2		AYQVTLGFS	3		FFAYRAKAF	3		FLPGRTLCV	1		KTLRALRLY	1		ISPHRTIFF	9		IHSRRSLCL	1		ILPGRSMFL	8
AANGWSCYM	1		AFVIWSKYT	9		AFVCCLYTS	4		DEYLLSIRA	1		AYRHFSIQT	8		FFDVTVLVL	9		FLPGRTLFF	1		KTNLSVVLK	1		ISPHRTVFF	1		IHSRRSLWL	4		ILPGRSVFL	1
AANHGCFGV	1		AFVLCFHEN	1		AFVCFLIRI	13		DEYLRSIRA	2		AYRHFSIYT	1		FFGGRLIDV	4		FLPGRTLLF	1		KTSRTMMTY	1		ISPHRYIFF	1		IHSSGSLWL	1		ILPHRCLWV	1
AANHHAGHM	1		AFVMSGCPD	9		AFVCLLERF	3		DEYLWSIRA	1603		AYRQAQARK	2		FFIHSSLGT	5		FLPGRTLWF	4023		KTVRLWDFL	1		ISPHSSIFF	2		IHSSLSLWL	3		ILPHRRLWV	1
AANHKFSGS	1		AFVNNRDGA	12		AFVCLVHLE	9		DEYLWSLPK	1		AYRQCIKLV	6		FFILLSLRV	4		FLPGRTLWL	4		KVNCPARGY	24		ISPHWSIFF	1		IHSSPSLWL	1		ILPHRSLIF	1
AANHVRSPN	1		AFVPDYARM	14		AFVDALVLS	4		DEYLWSTPA	1		AYRQSPFLN	6		FFLFTSIPG	1		FLPGRTVFL	8		KVQCSDVSS	1		ISPLRSIFF	3		IHSSQSLWL	11		ILPHRSLLL	1
AANIAVLSM	1		AFVPPAMLI	2		AFVFRILVA	7		DFCTFSVYI	1		AYSAFPESE	7		FFLPCNKCT	1		FLPGRTVVF	32		KWAKERHHM	1		ISPQRAVFF	1		IHSSRALWL	1		ILPHRSLWV	610
AANILSRPS	2		AFVQSFIFN	2		AFVFSSSWK	16		DFGFSRFHN	8		AYSRLLMTK	2		FFLPYNKCT	8		FLPGSSLWI	1		KWPSRSVWL	1		ISPQRSIFF	1		IHSSRLLWL	6		ILPHRWVWL	1
AANINGAPE	1		AFVRLSVLT	1		AFVFWRQAF	19		DFGHGPFLG	1		AYTIWRGLK	1		FFMWTMSIA	4		FLPGSTLWF	1		KYIQANIYV	13		ISPRRSIFF	1		IHSSRPLCL	1		ILPIALRTL	1
AANIPSFLT	1		AFVSAFMAW	6		AFVGLLLYM	9		DFGLGPFLG	6		AYTRQESSI	5		FFPFRSLWL	1		FLPGWSVFM	1		KYPERGLFF	54		ISPYRSIFF	5		IHSSRPLWL	3		ILPIRCLWL	1
AANIRTRTW	1		AFVSGLQHN	1		AFVGLPAVK	6		DFLGAMKVS	8		AYVSLAHLM	13		FFPGGFVSI	1		FLPHRSLWM	1		KYPERSLFL	1		ISSHRTPYL	1		IHSSRSFWF	1		ILPKRSLRL	1
AANISMNRT	1		AFVSMMVRV	7		AFVGPLSWA	7		DFLSMYVRG	88		AYVSRRSSL	5		FFPGRFLFR	1		FLPIRSVLM	1		KYTQVVGTN	1		ISSLSIVTK	38		IHSSRSLFL	14		ILPKRWVWL	1
AANLANLFF	1		AFVWALYYL	7		AFVHEILKT	26		DFLVDGKFI	5		AYWWMSYCS	20		FFPGRSLIF	1		FLPKRSLIF	2		LACGANKHN	19		ISVLSPTDV	1		IHSSRSLFM	2		ILPMRSVFL	1
AANLATSMV	1		AFVWPTWLQ	4		AFVIYCCLT	13		DFPLDFLTR	1		AYYHVYFTE	9		FFPGVFLIS	2		FLPLRSIFL	2		LAIGAFKFI	6		ITFYELFLM	10		IHSSRSLLF	1		ILPNCWVWL	2
AANLCGATV	1		AFVYPDLGL	16		AFVLGWSPM	1		DFPLGFLIS	1		CAAGHPGVV	11		FFPLLPFFL	1		FLPLRSIMF	4		LALMAPYVP	3		ITGRWLFLS	1		IHSSRSLLW	1		ILPNGWVWL	1
AANLCSEQK	1		AFVYWVVTH	13		AFVLKSEYS	16		DFPLGFLSM	1		CAAKMFTLS	2		FFPQRTLFW	1		FLPLRSVWM	2		LALRANFIW	1		ITHREPSSN	1		IHSSRSLRL	1		ILPNHWVWM	1
AANLDFRGL	1		AFVYYFLIP	1		AFVLLPLGY	14		DFPLGFLTR	1461		CAARNMLSG	7		FFQGWFAPC	3		FLPLRTLLF	1		LANFTPSSR	256		ITHWCWTTG	1		IHSSRSLWL	18177		ILPNRCVWL	1
AANLETRCS	1		AFWEKCALP	3		AFVNLLHIS	1		DFPLGFLTW	1		CAASSQAWA	5		FFRRCPTVV	1		FLPMRSVFL	1		LAPARCLFL	1		ITLERTLWL	13		IHSSRSLWS	1		ILPNRGLWM	48
AANLGDRRI	1		AFWEPKGLS	1		AFVNTLPTL	2		DFPLVFLTR	1		CAAVSDLFW	3		FFSDRSLFL	1		FLPQRSLIF	3		LAPARSLFL	27		ITLYELFLM	1		IHSSRSLWV	3		ILPNRGVWL	1
AANLGGDTT	1		AFWETCALP	1		AFVQRWKMS	1		DFPPLWLWN	65		CAAVVSAIA	7		FFSSVWCGS	14		FLPRRSVFM	1		LAPGSRGQV	1		ITPARTLWL	2		IHSSRSMCL	1		ILPNRRVWL	1
AANLGSITQ	1		AFWKRSPRV	7		AFVSCFIRR	4		DFRCRGPRL	1		CACRMRRRL	17		FFTFRSVWM	1		FLPSPSIMF	2		LAPKRNSFL	1		ITPDRPLWL	1		IHSSRSMFL	3		ILPNRSLFL	1
AANLHTTCV	1		AFWLRSWKK	5		AFVSTVRQV	1		DFREVARGI	1		CACRSQSMR	3		FFTRTKPMT	1		FLPSQSIMF	3		LARMVSGKI	3		ITPDRSLFF	12		IHSSRSVFL	3		ILPNRSLML	2
AANLIDPKS	1		AFWMVQDFK	13		AFVWIIWAH	13		DFRWAVHCL	6		CADKYAETT	4		FFVVTRPMI	6		FLPSRNIMF	2		LARNYKSRS	1		ITPDRSLFL	8		IHSSRTLRL	1		ILPNRSLWM	1
AANLPVAVS	1		AFWQGVRYW	6		AFWEVLATI	3		DFSLPRFFS	1		CAELVQGWY	8		FGDNCSVVD	5		FLPSRSFMF	2		LAVPMKSVL	1		ITPDRSLWL	1		IHSSRTLWL	4		ILPNRSMFL	1
AANLSMLIW	1		AFWRITFQK	6		AFWGEVPLC	1		DFSNERLHH	1		CAERLSPRA	1		FGFGAYNLS	2		FLPSRSIMF	3627		LCGCRVQWS	13		ITPDRTLLL	3		IHSSRWLWL	1		ILPNRSVWL	2
AANLTQGNF	1		AFWRTLRMT	1		AFWGGVPLC	7		DFTKSVFAD	2		CAFDKVRHG	4		FGGCLLSNI	1		FLPSRSLMF	2		LCPEVLVLS	1		ITPDRTLWL	18		IHSSWSLWL	15		ILPNRWFWL	1
AANLWPYAV	1		AFWSAFVII	5		AFWHRSSGV	5		DFWYSKGFF	3		CAFGAELGP	8		FGGEIIRGS	1		FLPSRSLWF	1		LCPMVRYTS	1		ITPEGTLWL	3		IIGDRTLLL	1		ILPNRWLWL	3
AANLYSMAT	1		AFWTTRRCM	2		AFWSNVRIR	1		DFYVAVTHQ	2		CAFSNLEDL	1		FGGGIIRGS	1		FLPSRSVWM	2		LCWHLLRAT	1		ITPELTLWL	12		IIGVEMLNE	2		ILPNRWVWL	3766
AANMNMPSG	1		AFWVSYQMY	13		AFWVMYVFD	4		DGEQLRACW	1		CAGLRTLIL	1		FGGKIIRGS	3		FLPSWSIMF	2		LDNHVSYVR	1		ITPEPTLWL	2		IIPARTLLW	2		ILPQRSVFF	1
AANMRINVS	1		AFWYFLNFQ	1		AFWVSAGHD	3		DGFYLVRSR	6		CAGNCDQPF	5		FGGMLFQTR	3		FLPTCLSGY	17		LDTLPRFFK	1		ITPEQTLWL	14		IIPDRYLCL	1		ILPRRSFWV	1
AANMRYSLL	1		AFYALASSI	3		AFWWHVLCT	10		DGLRPPESM	9		CAGQYSGSS	1		FGGMLLASK	3		FLPVRSLIF	1		LDYPWLMSL	1		ITPERALWL	6		IIPERSLWL	1		ILPVRALWL	1
AANNDWKIH	1		AFYDMWLST	1		AFYDMWLST	7		DGLRRAHRS	1		CAGSLVFCK	6		FGGQLIHHR	2		FLPVRSLMF	5		LEELQRMQS	1		ITPERCLWL	1		IIPERTLCL	2		ILPVRSLWL	1
AANNFMLRT	1		AFYETVKCT	2		AFYETLPRG	9		DGLRWAYRS	6		CAGWLLAPS	13		FGGQLLRGT	9		FLPVRSLWL	2		LEGMIGWMF	1		ITPERILWL	10		IIPERTLLL	1		ILPVWLPLT	1
AANNMLLGC	1		AFYGKSRYF	19		AFYGPSFRE	4		DGNCFMRSE	7		CAHMLYSSG	2		FGGRFIHHR	2		FLPVRSVWM	4		LERKIVVLD	1		ITPERNLWL	2		IIPERTLWF	4		ILPWRSVLF	1
AANNRDLQE	2		AFYGSGNPH	9		AFYKVSQAV	1		DGPWSESSL	4		CAIAADLTP	7		FGGRIIGGS	1		FLPVRTVWF	1		LERLANLCS	1		ITPERPLWL	4		IIPGRTLLF	1		ILPWRSVWL	36
AANPRPSVM	1		AFYGSLYRW	11		AFYLCNVRW	2		DGQFHLTHG	1		CAIHQVNFP	7		FGGRIIMGF	1		FLPWRSLWL	2		LERLASLCS	2		ITPERSIFF	1		IIPHRSLML	1		ILQKSHWKT	1
AANQERLLF	1		AFYITRPAV	9		AFYLVSGKN	13		DGQWPSVEA	1		CAILGTPTP	5		FGGRIIRCS	1		FLPWRSVWL	9		LERLAYLCS	539		ITPERSLFF	1		IIPLRRVFL	1		ILRSLLSPR	10
AANQFSNSC	1		AFYKPVNVS	1		AFYMDSTPP	21		DGRGSAYVC	7		CAIRPTRLA	1		FGGRIIRGS	2135		FLRHWPFTI	1		LEVFARYEA	1		ITPERSLFL	13		IIPQWTLCL	1		ILRTPDMHT	1
AANQGTSQS	1		AFYKQVNVS	2		AFYMLVWYY	2		DGRLGTPQH	7		CAIYTWDKN	5		FGGRILPAK	21		FLRLWLANS	15		LFADRTLFL	18		ITPERSLIF	15		IISRGVSSN	1		ILSDGHRRA	3
AANQGYSHR	1		AFYMIPSVT	3		AFYRVAGVS	12		DGRSFKWWF	2		CAKDNLRAT	6		FGGRILSSL	7		FLRNRRYRR	15		LFAVLYEHK	1		ITPERSLWF	6		IITGTASPD	1		ILSDRSFWL	1
AANQPVFPV	1		AFYWEFLSH	7		AFYWGMSNF	3		DGSYARLFV	1		CAKHGPKQD	11		FGGRILTLG	17		FLSGRLRCY	1		LFFLSQSRS	13		ITPERSLWL	27		IIVLIIWHF	1		ILSDWSLRL	1
AANQSRRTV	1		AGACATVRT	4		AGADFAPRW	1		DGTWLRVFR	2		CAKKPPAAS	6		FGGRLFNAK	11		FLSGRTLFF	2		LFGGSLLRT	10		ITPERSRFL	1		IIVVGCCSR	4		ILSGKSLFL	1
AANRAVPGW	1		AGACHRSKL	2		AGADFDPRW	12		DGVWDLSTM	4		CAKVRHKFL	1		FGGRLFNWD	4		FLSGRTLFL	1		LFGGSLMKF	17		ITPERSVFL	9		IKDNWVPFF	200		ILSGRTMFL	1
AANREKFRM	1		AGACLQQVK	2		AGADLLSIA	13		DGWRSMVFM	1		CAKVVRLCT	1		FGGRLIHHM	1		FLSHRALWL	1		LFGHRSVFL	5		ITPERTLCF	7		IKDYMRYAP	1		ILSLRTVFL	1
AANRFSNRW	2		AGADGSRVM	4		AGAELKQAT	17		DGYARFLWL	1		CALGHSAWS	14		FGGRLIHHR	1166		FLSHRSLFL	1		LFHGTWVLT	6		ITPERTLFL	20		IKGLFSLSN	7		ILTDRSLLL	1
AANRLDHVL	1		AGAGLESKI	3		AGAELTQAT	1		DGYCRGDSI	3		CALLGTRWG	6		FGGRLIWPT	20		FLTLRSVCM	1		LFPAGFLSV	2		ITPERTLLF	6		IKLMGSMCC	1		ILTDRSLWL	30
AANRLRRRC	1		AGAGSEFAS	1		AGAEVTRPS	2		DHQFVFATS	8		CALLKPGMG	3		FGGRLLHHR	1		FLTMRSIFL	1		LFPCRPFCA	11		ITPERTLRH	1		IKPDRSLWL	2		ILTLTIIEK	1
AANRLRSNL	1		AGAGSIDPE	5		AGAGALPLG	7		DHQRFRVTA	9		CALRYCILT	4		FGGRLLNPS	21		FLTVSTIVM	1		LFPGDFLIS	1		ITPERTLWI	1		IKPERSIWF	1		ILVDGSPWL	1
AANRLVIAS	1		AGAGSMYDS	14		AGAGHIVGN	7		DHQRLRVTS	1		CALSPDCIK	14		FGGRLLPYR	128		FLVHSRSSM	2		LFPGGFLIS	202		ITPERTLWL	31409		IKPGCSIWF	1		ILVDRSLCL	1
AANRMSLPY	1		AGAHPMNCS	5		AGAGLQMEA	19		DHSWIHLSS	26		CALYPGRKL	1		FGGRLLQKT	38		FLVTCLVLL	11		LFPGGFYRI	1		ITPERTMWL	4		IKPGRFIWF	2		ILVDRSLWR	2
AANRYSRSE	1		AGAIEAKSA	6		AGAGSHCLF	9		DHSYLTIGL	1		CAMQSDRNW	3		FGGRLLRGV	3		FLVTRTLWL	1		LFPGSFLIS	1		ITPERTPRA	3		IKPGRPIWF	1		ILVDRTLWL	1
AANSADACC	1		AGAISWPNG	5		AGAGWQFWL	3		DICFLGCDR	4		CANHLNTRA	7		FGGRLLRNI	1		FMAPRTLFL	5		LFPGYWVPG	1		ITPERTRWL	2		IKPGRSFWF	1		IMAARTVFL	24
AANSDSGDW	1		AGAKIIRSR	1		AGAGYVASH	1		DICYATEWR	1		CANRMIMRS	13		FGGRLLRPC	12		FMASRSLFF	1		LFPHGFLRL	2		ITPERTVWL	1		IKPGRSILL	1		IMADRSLCL	4
AANSFSVGW	1		AGALRNPCT	1		AGAIRVRLN	8		DIDSNTSMS	4		CANYNCSHS	12		FGGRLLSDI	13		FMASRTLFL	1		LFPIGFLRL	1		ITPEWTLWL	15		IKPGRSIWF	1780		IMADRSLWI	1
AANSGLIRF	1		AGALTVSFF	5		AGAKLVLAL	2		DIGMICWDK	1		CAPAFMFYN	59		FGGRLLSKD	3		FMAYRSLWL	1		LFPLAFLRL	1		ITPGRSLLF	1		IKPGRSLWL	1		IMADRSLWL	1
AANSRCGLI	1		AGALWDRRS	1		AGALARENS	6		DIGMMCWDK	101		CAPGLFLQT	9		FGGRLLSNI	218		FMEPSLLFS	8		LFPLEFLRL	3		ITPGRSVFL	1		IKPGRSMFL	6		IMADRTMWF	2
AANSVDVLS	1		AGAPNRSVL	16		AGALFSVNT	15		DIGMMCWFK	1		CAPLSVLLY	3		FGGRLLVFS	33		FMGDRSLFL	2		LFPLGFLCL	1		ITPGRTLFI	2		IKPLRSIWF	1		IMAFPLGSS	1
AANSWCRLD	1		AGAPQWRLS	3		AGALLVYTN	10		DIRISNIRS	79		CAPRLSNQM	6		FGGRLLYTT	42		FMGDRSLLL	1		LFPLGFLRL	949		ITPGRTLWF	1		IKPRLSLFF	1		IMAHCSLML	4
AANTVPMVA	1		AGARQVPGS	1		AGALPLSLA	8		DITGKTRWL	1		CAQRGCDVM	8		FGGRMLIAG	19		FMGHCSLFL	1		LFPLGILRL	1		ITPGRTLWL	9		IKPRRSLFF	162		IMAHHPLML	1
AANVLGPRT	1		AGARRARAA	7		AGALPTQAS	5		DIVEVWLLS	5		CAQWHCLES	19		FGGRNIRGS	1		FMGHCSLWL	1		LFPLGVLRL	1		ITPGRTVFL	1		IKPVRSLWL	1		IMAHHSLML	1
AANVMCYHT	1		AGARRSSIC	2		AGALRFPRP	7		DIVHNFQSF	8		CARAMTSSA	12		FGGRPIHHR	3		FMGHHSLFL	1		LFPLRFLRL	1		ITPKRTLWL	5		IKPWRSIWF	2		IMAHLSLML	1
AANVNCGQM	1		AGARRTRAT	1		AGALSGGCK	9		DIVHSILGV	1		CARCKFLMG	3		FGGRRIHHR	1		FMGHHSLWL	6		LFPVHFLPR	4		ITPLRSVFL	10		IKWKEAINV	1		IMAHPSLML	1
AANVRHPVM	1		AGASRFSGA	1		AGALSSNRL	1		DIWWVVEGL	12		CARHRSDAE	11		FGGRTIRGS	1		FMGHPSLFL	1		LFRFGVSSG	1		ITPQRTLWL	8		IKWNRGMLL	1		IMAHRLLML	1
AANVRRDCH	2		AGASVELIS	3		AGALWWWMY	7		DKDGTGPYY	1		CARKISHVV	4		FGGSIIRGS	2		FMGHRALFF	1		LGANSARRF	1		ITPTRTLWL	1		ILAARSLFL	3		IMAHRPLML	1
AANWCKPRT	1		AGATSITVT	1		AGALYSASA	5		DKDNSVGRN	6		CARSSSLTL	4		FGGWTQTSL	2		FMGHRFLFL	1		LGAQRSLWL	1		ITPVRSLFL	1		ILAARSLWL	6		IMAHRSFLL	1
AANWQVVCY	1		AGAVAFLRW	4		AGAMVPDFS	1		DKESRHTSL	8		CASHMVYLA	3		FGHDVSRVI	3		FMGHRILWL	1		LGCSWAVSR	1		ITPVRTLWL	13		ILAARTLWL	1		IMAHRSLFL	3
AANWSPNGV	1		AGAVFGRIW	2		AGAMWICFW	13		DKGGEYLLA	1		CASIRRICS	1		FGIIGDITC	6		FMGHRPLFL	1		LGDFLPPFF	12		ITPVRTLWP	1		ILACRSLMF	1		IMAHRSLIL	1
AANWYLPHS	1		AGAVNTIFG	3		AGANALKAV	3		DKKSLCSRT	8		CASWGEGLS	3		FGKHLWCLK	2		FMGHRSFWL	1		LGFRGRWAL	4		ITPWRSLWL	2		ILADGSLWL	17		IMAHRSLLL	2
AANYAISST	1		AGAWHGLVT	7		AGANSVLDP	11		DKNWGQVCT	5		CATGSAIKT	2		FGKHLWRLK	1		FMGHRSIVM	1		LGGRLLIPN	1		ITPYRTLWL	1		ILADKSLWL	1		IMAHRSLMF	3
AANYIKICS	1		AGAWHNLPR	10		AGAPRPRCL	1		DKQSLLRPG	1		CATHEGAFA	4		FGLFVVRRI	1		FMGHRSLEL	1		LGHFVREWC	1		ITRLLTGLM	1		ILADLPLWL	1		IMAHRSLML	6205
AANYLFPHT	1		AGAWLLYAK	6		AGAPRQRCL	10		DKRDFPRLW	1		CATHYLVHW	4		FGLHVSYQS	1		FMGHRSLFL	2310		LGLGLSSMD	1		ITSELNKGV	1		ILADLSLCL	1		IMAHRSLWL	2
AANYLVMMW	1		AGAYRDVRM	10		AGAPVYNPK	11		DKRHRHQPE	6		CATMRPSSR	5		FGLLHFLGV	1		FMGHRSLHL	1		LGLMGSIRG	21		ITVFVSQRL	1		ILADLSLWI	1		IMAHRSLWM	1
AANYLYVFY	1		AGAYWVVSV	7		AGAQFARCA	4		DKRVQKTLA	1		CAVHLRPCN	1		FGLMRSGPR	5		FMGHRSLLF	1		LGPGRSLFL	1		IVHDFFPFY	1		ILADLSLWL	38		IMAHRSVML	1
AANYMMCSI	1		AGCALFLLG	1		AGAQRFAKS	3		DKSFSGSSK	13		CAVLLGQLV	3		FGMSGSSRE	1		FMGHRSLLL	1		LGPQRSLLF	32		IVHDIFPFY	1		ILADPSLFL	1		IMALRTLWL	1
AANYNHKSN	1		AGCAREPSS	7		AGAQRTFRK	5		DKSLVHLDS	2		CAVVMSQMC	1		FGNRLIQLK	78		FMGHRSLWL	4142		LGPQRSMLF	1		IVHDLFPFY	468		ILADPSLWL	14		IMAPRSLFL	1
AANYRDIPS	1		AGCCSRVRF	4		AGAQVNHHG	2		DLAHSVLSL	1		CAWSPTYPN	2		FGNRLTQLK	1		FMGHRSMFL	2		LGQYGRLLL	173		IVHNLFPFY	1		ILADQSLCH	1		IMAPRTLFL	1
AANYRIVSV	1		AGCERMITS	5		AGARIMSLT	13		DLDEMYVWT	1		CAYLVSMDR	8		FGPGYVVSI	1		FMGHRSVFL	3		LGQYGWLLL	1		IVPARSLFL	2		ILADQSLFL	1		IMARRSLML	1
AANYTVCLS	1		AGCESPIEK	9		AGARLERSI	2		DLFGVYVHV	6		CCARAVSNY	4		FGPHFPIHS	1		FMGHRSVWL	1		LGRYGPLLV	1		IVPARTLLL	1		ILADQSLWL	111		IMASRSLFL	85
AANYVVDVD	1		AGCGKGLVS	3		AGARPGLLR	10		DLFRCWFLS	1		CCASALGQR	2		FGPWMNRIL	16		FMGHRTLFF	1		LGRYGRLLL	1		IVPFRSLFL	1		ILADRALWL	14		IMASRSLWL	1
AAPAGCKLM	1		AGCHKWSNL	9		AGASFSRCG	10		DLGLHCAMH	2		CCCFLGSIW	6		FGRIDQSFR	3		FMGHRTLFL	2		LGRYGRLLV	261		IVPGGLWTV	5		ILADRCLWL	22		IMAVRCLWF	1
AAPALHRFF	1		AGCHTACEW	2		AGASMMIEA	1		DLKSRRLCG	4		CCDNGVVLF	13		FGRTWLWGF	81		FMGHRTLFM	1		LGSASRDAG	5		IVPGQSLLF	4		ILADRFLWL	62		IMAYRSLML	4
AAPASLSSL	1		AGCISSRST	45		AGASSLNRT	7		DLLCKAFSL	8		CCELWSTAV	4		FGRVCPGPT	4		FMGHRTLIF	1		LGSLSEGVN	1		IVPGRALLF	1		ILADRLLWL	1		IMLRPLVLR	1
AAPASSAAL	1		AGCKGLTIQ	5		AGASVMIEA	8		DLLGYMHHL	113		CCFFSRSVA	11		FGRVLERHN	1		FMGHRTLWL	3		LGSQCSLWL	1		IVPGRCLWL	1		ILADRPLWL	36		IMNECTLLW	1
AAPASVPSR	1		AGCLLDIRR	5		AGATEALLL	1		DLLPYAVLT	78		CCFLRLPLE	1		FGSHRTLYL	1		FMGHRTMWL	1		LGTTLRYLK	1		IVPGRLLLF	2		ILADRSLCI	1		IMNERCLWL	1
AAPATTQRG	1		AGCMRLPFM	8		AGAVGLSFE	16		DLLRASVLN	7		CCGLRSCVV	5		FGSLLSGSF	8		FMGLRSLFL	1		LHLGLLGSI	1		IVPGRPLLF	1		ILADRSLCL	208		IMNERNLLW	1
AAPCENDGG	2		AGCNCFSWC	21		AGAWEIGPG	2		DLLRLLHSF	2		CCGMMQQSR	6		FGSPMRMVK	5		FMGNRSLFL	1		LHLLGLLGA	1		IVPGRSFLF	5		ILADRSLCS	4		IMNERSLWL	2
AAPCKSIWI	2		AGCNFDVTR	6		AGAWGMSRM	4		DLLYVWLKH	35		CCGTTSKTM	21		FGTDRPPAW	2		FMGQRSLFL	1		LHVSLSSVN	10		IVPGRSILF	1		ILADRSLFF	6		IMNERTLFF	1
AAPCRCHVT	1		AGCNPSPLV	5		AGAWVSVTA	9		DLMGHLRWF	103		CCGYHTHHT	8		FGTHWRDLV	1		FMGQRSLWL	1		LIPFRSLFL	10		IVPGRSLFL	1		ILADRSLFI	1		IMNERTLLG	1
AAPCRQRTK	1		AGCNTYAAL	7		AGAYRSDHM	8		DLMGPLRWF	1		CCIRASRHS	8		FGWLRLPGI	8		FMGRRSLWL	3		LIPLRSLFL	2		IVPGRSLLF	5800		ILADRSLFL	235		IMNERTLLW	978
AAPCSYVGL	1		AGCRCYHLT	1		AGAYRSFNI	1		DLMGYLRWF	1		CCIRVARCP	12		FGWRIKFPS	6		FMGYRSLFL	1		LIPLRSLWL	1		IVPGRSLLP	5		ILADRSLFM	30		IMNERTVFL	1
AAPCVNSML	1		AGCRKMPLA	5		AGAYRSWNI	32		DLMRHLRWV	1		CCKVSGFVL	1		FGYRQAMCV	3		FMGYRSLWL	3		LIPWRSMWL	2		IVPGRSLWF	1		ILADRSLFW	2		IMNIRSLWL	1
AAPDDTTLN	1		AGCRNSLGA	7		AGCAREPSS	2		DLNPASTAY	4		CCLCSPVRV	5		FHFGGRLLT	3		FMKTLRSLY	2		LIRHLLIHW	1		IVPGRSLWL	3		ILADRSLGK	2		IMNVRTLLW	1
AAPDHTMNW	1		AGCRWYHLT	11		AGCAYKKST	4		DLRYSLRYS	7		CCLKVEAGT	1		FHGMPSRML	12		FMLHRSQSM	1		LISFRSLFL	1		IVPGRSMFL	24		ILADRSLLF	7		IMPDRSLWF	1
AAPDVGSLR	1		AGCSDPEVG	6		AGCDYLSWR	11		DLSDRPRLA	5		CCLLVGGSI	2		FHGRRILRL	3		FMMWWSPAD	9		LISQPWLPC	1		IVPGRSVLF	1		ILADRSLLL	3		IMPDRTLFL	1
AAPDYYLNL	1		AGCVWVLCA	4		AGCEDLQGK	11		DLSLSGLTV	4		CCLRSTQSY	1		FHGVAYLPK	36		FMNIRSLWL	1		LISSASRTG	6		IVPGRTLLF	3		ILADRSLLR	1		IMPGRSLLF	6
AAPEAKHSK	1		AGCVYMLPL	6		AGCEVTLTL	2		DLSWHRLVI	1		CCMFKLYKW	3		FHGVPSRPI	1		FMPCRSLMF	2		LITGVWMVV	1		IVPGRTVWL	2		ILADRSLLW	63		IMPGRSMFL	1
AAPEASETK	2		AGCWCVAPY	1		AGCGTTLFK	5		DLSWYRLVI	13		CCNLWFPGF	1		FHLMGFAGI	17		FMPCRSLWF	1		LIVRVVPTA	1		IVPGWSLLF	3		ILADRSLML	3		IMPGRSMLL	1
AAPEIRSSN	1		AGDFRGQSY	7		AGCLRVTWS	13		DLTGRPRAF	9		CCQGRGDAN	6		FHMPGFRLD	4		FMPDRGLWL	3		LKIIRWNPK	9		IVPMRSVFL	2		ILADRSLRI	2		IMPGRTLWI	1
AAPERTKNV	1		AGDGCRSVS	6		AGCMDSGSP	4		DLVHSMPGV	69		CCQSSRLDF	1		FHQCRGVPA	5		FMPDRSLFL	1		LKIISAEQK	1		IVPRRSLLF	5		ILADRSLRL	74		IMPHRSLLL	1
AAPEWVTLR	2		AGDLDAQLD	4		AGCMGQIPG	1		DLVQDFPYT	1		CCRIRYPSR	6		FHSHLPKFF	1		FMPDRSLLW	2		LKITRWNPK	1		IVPRRSRWL	1		ILADRSLSL	1		IMPHRTLWL	1
AAPFGSSRW	1		AGDLKDTLI	3		AGCMLVLEW	1		DMGLNMPLH	5		CCRITRLSS	2		FHSHRAQIL	1		FMPDRTLLL	2		LKIWKLNQA	2		IVPTRSLML	1		ILADRSLWL	184730		IMPHRVPWM	80
AAPFHPLRC	2		AGDLLNGCT	1		AGCMWRGLA	5		DMGVFPGRD	6		CCRRSSNPA	7		FHVGCDLSI	4		FMPELSLLW	1		LKLLGNIRS	1		IVPVRSLLF	1		ILADRSLWM	7		IMPSRSLFL	1
AAPFLISSF	1		AGDNLSTLC	3		AGCPLKVCY	15		DMIRMFLPG	1		CCSLRWSRS	4		FIDCMRAMG	1		FMPEQSLFL	1		LKLRQRITN	17		IVPVRSLMF	4		ILADRSLWP	72		IMPWRSLWL	1
AAPFPCYVS	1		AGDNYRGET	7		AGCPNSLYK	3		DMKCAKKLE	6		CCTILALMV	4		FIDLAGRSF	5		FMPEQSLLW	2		LKPWRSLWL	11		IVPVRSLWL	16		ILADRSLWS	1		IMSARTLWL	82
AAPFRDELL	1		AGDPPGVFT	1		AGCSDTAIS	15		DMKLCVTLV	15		CCTRAVNVM	11		FIFLPLQLL	11		FMPEQTLWL	1		LKVLLDCYL	1		IVPWRSLLF	2		ILADRSMCL	1		IMSERTLFF	1
AAPFRMLLS	1		AGDQCLDSL	17		AGCSVNVMS	24		DMKPRFAGS	1		CCVTEAFMQ	10		FIFMGRVPI	2		FMPERPLLW	4		LLAERDFLI	1		IVPYRSRFF	1		ILADRSMFL	58		IMSERTLML	101
AAPFRNFCW	1		AGDRFSKEL	2		AGCVPGRDF	5		DMLRLPPFF	22		CCWHWTSCP	5		FIGPGVSSG	4		FMPERSLFL	5		LLAHRTVVF	7		IVSARSLLL	1		ILADRSMWL	11		IMSHRTILM	1
AAPFRSLGQ	1		AGDRGCPFW	7		AGCVVRMCR	1		DMMWRVLFG	26		CCYIRSAPL	8		FIKGTHIMK	2		FMPERSLLF	3		LLEFNHPLM	1		IVSGRTVFL	1		ILADRSPWL	41		IMSHSSILM	1
AAPFSYESK	1		AGDRHMTTT	15		AGCYGCLCE	8		DMNCSSDRS	1		CDALVARSS	2		FILMTATDD	1		FMPERSLLL	1		LLPARSLMF	1		IWADMIWYM	1		ILADRSQWL	14		IMSWWSKFL	1
AAPFVKAIQ	1		AGDRVSSAW	5		AGCYLIGYV	1		DMNQLFVVM	4		CDCGQPGGT	8		FILRGFFAF	5		FMPERSLLW	3393		LLPFRSLMF	1		IWLLVARTY	1		ILADRSQWP	1		IMTGRALWL	41
AAPFYGLRR	1		AGDSQVFVL	1		AGCYQTCVN	9		DMQVQTQSV	8		CDCSISWNS	11		FIPGRMSNR	2		FMPERSLWL	9		LLPFRSVWL	1		IWPRFLTGT	21		ILADRSVFF	3		IMTNRSLFF	155
AAPGADLNK	1		AGDTDVLKL	1		AGDEGFGRQ	3		DMRLYLLNF	1		CDGQKTKLK	4		FISSLFHML	2		FMPERTLFL	1		LLPGRSLCL	1		IWPVLRIPI	1		ILADRSVFL	1		IMVDRSLWL	1
AAPGALTME	1		AGDTPKLSY	1		AGDFESLRY	2		DMRVRYGLD	1		CDIHKNHLD	9		FITQNRFVV	1		FMPERTLLL	2		LLPHRALLF	49		IYDRGPASK	1		ILADRSVFM	4		IMVNRTLWL	25
AAPGAMARI	1		AGDWQCPRD	5		AGDFLLTLA	4		DMSGHITEY	3		CDLDLLTSV	3		FIVQVQTMV	4		FMPERTLLW	2		LLPHRSLLF	1		IYLERPLFL	2		ILADRSVWL	8		IMVRTAGVW	2
AAPGHRAPL	1		AGEEAVARS	3		AGDFMSHGF	1		DMSGVRVPL	5		CDLFDFSHG	36		FIWGPFWAW	24		FMPERTLWL	4		LLPHRSVLL	132		IYMHLQRGK	16		ILADRSVWM	5		INFLIGLRY	1
AAPGLASNC	1		AGEEIYHEK	9		AGDFRVPLS	3		DMVRETKAN	11		CDLFDHGGW	4		FIWGPSWAW	1		FMPERTVLM	376		LLPIRSLMF	1		IYPDRSLFF	1		ILADRTLLL	2		INLLGNLRF	3
AAPGLEKKR	1		AGEEPGLHG	5		AGDFVGLVA	6		DMVRTVMNS	1		CDMNQGSQL	2		FKCHCLRTP	3		FMPERTVWL	1		LLPLLSIFL	1		IYPDRSLFL	2		ILADRTLLW	2		INPFPHGFL	1
AAPGLSDEI	1		AGELLPPRS	5		AGDKGREYT	1		DMWDRTSMR	2		CDPKFHPPV	6		FKIEASLYT	2		FMPERYLLW	1		LLPLRSFFL	1		IYPDRSLWL	1		ILADRTLWL	151		INPSRSLWL	1
AAPGLWLSS	1		AGEMSRGVS	1		AGDKPRKIQ	6		DMWSLETLM	8		CDPRFLETF	10		FKLHSVRHR	1		FMPEWSLLW	3		LLPLRSIFL	778		IYPEGSLFL	1		ILADRTMWL	64		INSSRSLCL	2
AAPGLWRTS	1		AGENRFHGR	12		AGDKTENLA	22		DMYVRDSHK	4		CDRHYSHAR	5		FKPPLPIRG	2		FMPGRSLLF	7		LLPLRSLFL	1		IYPEHSLFL	1		ILADRTVVF	8		INTVMMVSR	1
AAPGLWTQK	1		AGERLSYRI	11		AGDLHQSPS	14		DNARSLIWI	14		CDRQGCIAY	6		FKRYLRSGK	6		FMPGRSLLW	1		LLPLRSVFL	1		IYPELSLFL	2		ILADRTVWL	22		IPPDRSLWL	1
AAPGQTMTM	1		AGERLTYSM	5		AGDLHVLRA	7		DNCGAIIFS	7		CDSSPLPSG	1		FKRYTVPAT	1		FMPGRSVFL	2		LLPRRSLFL	1		IYPEPSLFL	1		ILADRWVWL	15		IPPGGTLLF	1
AAPGRHIAS	1		AGERWPTYK	4		AGDLKLLGW	17		DNCIIISMS	4		CDSSQLPSG	9		FKSGMALRK	9		FMPGRTLIF	1		LLPSKVFIL	5		IYPEQSLFL	9		ILADRYLWL	8		IPPGLTFLF	1
AAPGRSRTG	1		AGESRTDSL	11		AGDLTVHAA	1		DNEHRLPPM	28		CDVDFYQGA	1		FKSHRALLL	2		FMPHCSLWM	4		LLPSRGLFL	1		IYPERALFL	1		ILADWSLWL	102		IPPGLTLLF	1
AAPGRSYVS	1		AGEVKGPHK	7		AGDNGVISL	4		DNICLYRTW	5		CDVSWVIHI	3		FKTQIVANV	1		FMPHPSLWM	1		LLPVHFLTY	8		IYPERCLWL	1		ILADWYLWL	1		IPPGPTLLF	1
AAPGRWATV	1		AGEVLPSPC	4		AGDPRWCAT	3		DNLLGMMWK	4		CDWASMRRI	2		FKTQRDMML	10		FMPHRALWL	1		LLPVHSLMF	1		IYPERLLFL	2		ILAERCLWL	2		IPPGQTLLF	2
AAPGRWPRC	1		AGEVPRKIK	9		AGDRGAINA	8		DNMVPAEPN	3		CDWLYNHGV	3		FKVGTEMVF	4		FMPHRCLWL	1		LLPVRLLMF	2		IYPERMLFL	1		ILAERSLCL	1		IPPGRALLF	2
AAPGVYAWF	2		AGEWGPDVR	3		AGDRVGSCF	3		DNRCLLKSA	1		CDYAGNHLI	1		FKYGVHSCV	1		FMPHRSLFL	5		LLPVRSLMF	893		IYPERSIFF	1		ILAERSLFL	2		IPPGRILLF	1
AAPHAREES	1		AGEWVFVSA	18		AGDRWAAGW	2		DNRIRVAHT	1		CEAVISYLR	16		FLCGNPWGM	3		FMPHRSLLL	1		LLPVRSLML	1		IYPERSLCF	1		ILAERSLIF	11		IPPGRNLLF	1
AAPHIVQQT	1		AGEYACVEY	2		AGDSLIVAR	4		DNRITVAHT	5		CEAWYWPFN	1		FLCHRSLWV	1		FMPHRSLMF	6		LLPVRSLWL	3		IYPERSLFF	1		ILAERSLLF	1		IPPGRPLLF	1
AAPHKAFDV	1		AGEYLWAET	1		AGDSNLIGN	1		DNSNLSIWM	10		CECGDKAQG	3		FLCVATFLS	2		FMPHRSLML	1		LLRNRPLSL	1		IYPERSLFL	7968		ILAERSLLW	10		IPPGRSLLF	2
AAPHLHSPF	1		AGFCARSKH	13		AGDVDMRVL	7		DNSNRAVVP	11		CEDVTSLYG	1		FLDYLPVFM	3		FMPHRSLWI	2		LLSGRSIFF	1		IYPERSLFM	1		ILAERSLWL	15		IPPGRTFLF	4
AAPHPLLLG	1		AGFDPLILI	2		AGDVRSYLM	7		DNSNRAVVS	1		CEFQNICAA	3		FLGRIPPLW	1		FMPHRSLWK	2		LLSVLPWRS	6		IYPERSLIF	1		ILAERSVFM	1		IPPGRTLFF	7
AAPHPPSEV	1		AGFGATTVS	6		AGDYLKQAK	7		DNVDPSGDM	20		CEHFFNSMR	5		FLGYPDVRS	1		FMPHRSLWL	11		LLSVLSWRS	1		IYPERSLLF	2		ILAERTLWL	2		IPPGRTLLF	3179
AAPHQDGGN	1		AGFGILQGT	6		AGDYRTSNG	17		DNYWMAPFR	1		CEIAPCAAM	25		FLKLRYWRQ	1		FMPHRSLWM	3982		LLVMFNSRD	1		IYPERSLLS	1		ILAEWSLWL	1		IPPGRTLLL	1
AAPHVGRSL	1		AGFGPDDLK	2		AGECCLHLW	1		DPAYGSSDS	2		CEKPGRYKV	2		FLLHFRRNA	1		FMPHRSLWV	4		LMADELGAV	1		IYPERSLWL	3		ILAEWTLWL	1		IPPGRTLWL	2
AAPIANVGM	1		AGFHCLSIS	5		AGECLSVTS	1		DPGALEPRW	3		CEMFYFWVS	17		FLLLCWVVS	5		FMPHRSMFL	3		LMADRSLCL	1		IYPERSMFL	1		ILAFPLGLS	1		IPPGWALLF	1
AAPIGILHL	1		AGFHHSAML	1		AGEDAVIAK	12		DPLMHCSLP	15		CENPSKITL	7		FLMVFVPSG	2		FMPHRSQWM	2		LMAERTLWL	1		IYPERSVFL	1		ILAFRSLWL	1		IPPGWTLLF	1
AAPILLVLA	1		AGFHNSESV	13		AGEDFLVPP	11		DPMLACNLA	3		CEPILSWPL	7		FLNERMLFI	1		FMPHRTLLL	1		LMAPRSLWL	1		IYPERTLFL	4		ILAGRSIWF	1		IPPRRTLLF	1
AAPIPSHNY	1		AGFIIFNLM	2		AGEDQLVHT	1		DPRRGCVHP	4		CEPNCRLKA	5		FLNIRGYLC	4		FMPHRTLWF	1		LMAPRSMWL	11		IYPERTLWL	7		ILAGRSLFL	1		IPPSRFAVW	1
AAPIRELRT	1		AGFIPINAF	4		AGEEARLDP	2		DPRRRCVHS	1		CEPNLSYGP	3		FLPAFMFYN	1		FMPHRWLWM	1		LMAPRTLFL	2		IYPEWSLFL	11		ILAGRSLLF	6		IPPWRTLLF	1
AAPIRNMGY	1		AGFIRHQWG	8		AGEGALVPA	5		DPTDCFPLP	1		CEPWFTVLF	2		FLPARSLIF	2		FMPKRSLLW	2		LMARRSLWL	1		IYPGRSLFL	1		ILAGRSLWL	19		IPWYSQAIA	5
AAPISWRDS	1		AGFLCVGVR	3		AGEHRFKRS	2		DPWNKLILW	1		CERLSLASS	4		FLPDRSLFF	2		FMPNRWVWL	2		LMAWRGLWL	1		IYPGRSVFL	1		ILAGRSMFL	23		IQAHRSLWL	1
AAPIVVFMM	1		AGFLLYQDV	10		AGELLCNAV	7		DPWNKLISW	174		CERLTGFAF	8		FLPDRSLIF	25		FMPQRAVFF	1		LMAWRTFWL	1		IYPKRSLFL	4		ILAGRSVFL	6		IQALLTLWL	1
AAPIWCRPE	1		AGFLRYDGS	1		AGELSKLRW	8		DPWNRLISW	1		CERYRPMHS	9		FLPDRTLLL	1		FMPQRSLLL	1		LMAWRTLCL	1		IYPQRSLFL	1		ILAGRSVFM	3		IQALRSLWL	1
AAPKFVLDG	1		AGFLSSTWY	4		AGEPDRLLV	7		DPYCAVVKW	12		CESFELFTG	3		FLPECSLIF	14		FMPQRSLLW	1		LMLRRSLRL	1		IYPVRPLFL	2		ILAGRTLFW	2		IQALRTLWL	750
AAPKGKKRK	1		AGFNDCEDV	11		AGEPTLEAA	2		DQGSTFYAE	5		CESGYKATK	31		FLPEHSLIF	8		FMPQRSLWL	2		LMNYSLMGT	1		IYPVRSLFL	3		ILAGRTLWF	4		IQVDRSILM	61
AAPKHKLLI	1		AGFNPSACF	2		AGEPTVGCY	3		DRAGPRKKS	10		CESLIRLCC	10		FLPELSLIF	4		FMPRRSLCL	1		LMPARSLFL	1		IYSPPAVLV	1		ILAGRTVWL	37		IRAARTVVF	1
AAPKKSMPC	1		AGFQSVELT	9		AGEQVFHSK	13		DRAKLPGLM	1		CESLVPMLN	5		FLPEPSLIF	3		FMPRRSLWM	2		LMPCPSLWL	1		IYWKSFKLE	1		ILAHRSLWL	25		IRADCTMWL	2
AAPKLFNPC	1		AGFRGWAGC	1		AGERSPVSL	1		DRAKMTSLL	7		CESRLSTRM	1		FLPERALIF	1		FMPSNKFRT	1		LMPCRCLWL	1		KAFPLGFLP	1		ILALRSLFL	1		IRADCTVVF	5
AAPKLYSST	1		AGFRPSNNI	8		AGEVLGCSL	7		DRAPPYLMS	3		CESVRQRLM	5		FLPERCLIF	2		FMPSRSIML	1		LMPCRSLFL	1		KASNWCGSL	8		ILALRTLWL	2		IRADGTVVF	1
AAPKRATVL	2		AGFRSSTTS	9		AGEVLLKCG	1		DRCGFLSTI	8		CESVRVTNN	21		FLPERFLIF	5		FMPSRSLLM	2		LMPCRSLWL	27		KCRTSLALL	1		ILANRSLWL	60		IRADHTMWL	1
AAPKSSSRT	2		AGFSGRASI	4		AGEYARSLN	5		DRCGKPSVL	4		CETILYIIT	5		FLPERPLIF	2		FMPVFWLDI	4		LMPCRSVFL	1		KEALAPVPI	27		ILANRTVWL	1		IRADHTVVF	3
AAPKSYLLL	1		AGFSSKSLW	14		AGFCGPSSH	6		DRGIQMANY	8		CFANVRSRW	4		FLPERSFFF	1		FMPVRSLMF	7		LMPCRTLWL	1		KELEVIKSG	1		ILAPRTLLL	1		IRADLTMWR	2
AAPKTAKMT	1		AGFSSRDKE	5		AGFCLRLDQ	27		DRKCMFCLM	6		CFARPFWIW	6		FLPERSFIF	1		FMPVRSLML	1		LMPDRSLFF	1		KELLGWHHL	12		ILATRSLWL	1		IRADLTVVF	2
AAPKWLVTC	2		AGFSVPECV	12		AGFECRFPK	6		DRKVGWDGS	1		CFCHCSLRE	1		FLPERSIFL	1		FMPVRSLWL	1		LMPDRSLWV	14		KFHMPLYFM	1		ILAVRALWL	1		IRADMIWNM	1
AAPLAFRVN	1		AGFTASSLK	3		AGFFCRMSL	1		DRLGDHVVT	5		CFDLYCGFM	3		FLPERSLFF	3		FMPYHSGLS	1		LMPERSLIF	4		KFPGRTLIF	3		ILAVRCLCL	1		IRADRAMWL	1
AAPLALRMA	2		AGFTRCVKA	10		AGFFYRMSL	11		DRMGSYRAL	11		CFDPVGLIA	8		FLPERSLFL	8		FMPYRSLWM	1		LMPERTLLL	1		KFVSSGCQI	2		ILAVRPLWL	1		IRADRIVVF	5
AAPLASRWG	1		AGFVGEMSN	8		AGFGGLSTG	6		DRNEHSMVM	14		CFELAKIGS	5		FLPERSLIF	18881		FMQHRSLWM	2		LMPERTLWL	3		KGKTHSCLS	1		ILAVRSLMF	1		IRADRNVVF	1
AAPLCSRAK	1		AGFVGNVSC	1		AGFGKPSGV	2		DRNQPSGTM	2		CFEYFGVWD	18		FLPERSLIL	1		FMSCPLLMK	1		LMPFGSLFL	1		KGLMGLMRG	6		ILAVRSLWL	29		IRADRSLFL	1
AAPLFASIL	1		AGFWWMVLF	1		AGFHSPRSY	9		DRQRSNNRL	1		CFFILAFTK	3		FLPERSLLS	1		FMSEQQVVM	1		LMPFLSLFL	2		KGSHPKGLT	12		ILAWRSVWL	12		IRADRSLML	2
AAPLFLLVC	1		AGFYRYWQR	11		AGFHTIRDV	3		DRRWRRISA	1		CFFSWPIRC	1		FLPERSLML	2		FMSHRSIFM	1		LMPFQSLFL	14		KGSHRTPYL	1		ILAYGSLWL	1		IRADRSLWL	33
AAPLFTKGV	1		AGFYSAHLG	2		AGFLRYDGS	6		DRRWSVRQS	8		CFGENRGTV	3		FLPERSLWL	11		FMSHRSLWM	6		LMPFRALFL	3		KGYIYCLQR	1		ILAYRALWL	1		IRADRSMWL	1
AAPLGHAQF	2		AGGCCSNYA	3		AGFLSFYSI	4		DRRWWRISA	1		CFGLLLSRK	3		FLPERSMFL	10		FMSSLSTWW	5		LMPFRLLFL	3		KILPCFRSF	4		ILAYRSLWL	31		IRADRSVIF	1
AAPLGISRK	1		AGGCFGYYW	13		AGFLSTSRL	3		DRSCQSNSL	5		CFGMMRLTL	14		FLPERSVFL	3		FMTGVCCIS	8		LMPFRPLFL	3		KIMYTPVLS	1		ILDDRAMWL	1		IRADRSVVF	4
AAPLISREK	1		AGGDMMSSV	9		AGFNSLELS	2		DRSCWKPDE	3		CFGSVALSY	1		FLPERSVFM	1		FMVERSLFL	1		LMPFRSFFL	1		KIPALALLL	1		ILDDRFLCL	1		IRADRTILF	1
AAPLKSNYC	1		AGGFIAQIN	3		AGFPAFPSF	5		DRSHLLGLL	1		CFGSVTLSY	5		FLPERSVWL	1		FMVFIDAGY	4		LMPFRSIFF	1		KIPLMSVFM	1		ILDDRSLCL	1		IRADRTLFF	3
AAPLKSRVQ	1		AGGHFGSLN	4		AGFPCIGAV	12		DRSLLLGLL	1		CFHWVMAYT	22		FLPERTLIF	8		FMWAWPQLM	2		LMPFRSLFF	5		KIPLRNVFM	1		ILDDRSLFF	1		IRADRTMWL	3876
AAPLKTFGV	1		AGGHPQSEV	5		AGFQKCANN	8		DRSPMMPAI	1		CFLSPRLRI	6		FLPERTLWL	9		FNCLLPCMM	1		LMPFRSLFL	17070		KIPLRSLWM	1		ILDGLSHRT	8		IRADRTPYL	2
AAPLLELLS	1		AGGIFRPTS	7		AGFQLTLDD	3		DRSRFLGLL	1		CFLVDLLFL	1		FLPERTVFL	1		FNHSCYGVM	9		LMPFRSLFM	3		KIPLRSVFL	1		ILDHPIVGS	2		IRADRTTCL	1
AAPLLLAGI	1		AGGIPFYVA	3		AGFRGMFRY	1		DRSRLLGLL	539		CFLYVTRPL	10		FLPERYLIF	2		FNPSLSASW	1		LMPFRSLLL	1		KIPLRSVFM	716		ILFPFLTAV	1		IRADRTVVF	6922
AAPLLVSLT	1		AGGIQAQSL	4		AGFRGTVRY	5		DRSRLLGSM	1		CFMRRIDCM	3		FLPESSLIF	5		FNWIPLLRA	6		LMPFRSLMF	1		KIPLWSVFI	1		ILGDRALRL	1		IRADSTVVF	3
AAPLMSARC	1		AGGKPLPVA	1		AGFRLRSAT	8		DRTLKFTIG	1		CFNRLLVVS	1		FLPFGSVWM	2		FPAGFLRRK	1		LMPFRSLWL	10		KIVHRSLWL	1		ILGGSILWF	4		IRAERTMWL	1
AAPLMVLSL	2		AGGLGKNRL	10		AGFRRPINS	5		DRTNLLGRN	1		CFPAWMAVG	4		FLPFKSVWV	2		FPFPVATPS	7		LMPFRSLWM	4		KKRNHMSRG	48		ILGHRSLWL	1		IRAERTVVF	1
AAPLQVAAK	1		AGGLKTNPT	3		AGFSFAWRC	2		DRTNLLGWM	62		CFPSRWPLP	5		FLPFLKWKA	1		FPHGLIRIW	19		LMPFRSMFL	5		KLLWRTFIF	1		ILIFDGDFD	1		IRAGRSMFL	2
AAPLRVQLI	1		AGGLLRFAI	6		AGFSKRHRY	18		DRTNLLPVL	1		CFPVVQPSY	1		FLPFMSVWM	1		FPHLADVMV	20		LMPFRSVFL	2		KLPARSLFL	1		ILLDGSLWI	1		IRAGRTMWL	2
AAPLTKGRS	1		AGGLRAFPI	1		AGFSSGLKN	21		DRTQIKRLS	29		CFPWLCRLE	2		FLPFRCVWM	1		FPKLDENTS	2		LMPFRSVGM	1		KLPERSLIF	2		ILLYNYGAM	1		IRANRTMWL	4
AAPLTLRQY	1		AGGMEISFW	2		AGFTGFSFW	10		DRVELLGLM	1		CFQGEDHSG	1		FLPFRFVWM	3		FPLCSRRPY	1		LMPFRSVWM	1		KLPERTLIF	2		ILPCRSLWL	2		IRANRTVVF	4
AAPLWFRSR	1		AGGMNSAVY	6		AGFVDNNFM	8		DRVKLLGHI	1		CFQLVRLYF	7		FLPFRSAWM	4		FPLSTLVEA	1		LMPFRSWFL	1		KLPERTLWL	1		ILPDRSICF	1		IRARRTVVV	1
AAPMAEAGK	1		AGGNRVPKH	6		AGFVNGWRC	5		DRVKLLGLM	3030		CFRERTIFM	9		FLPFRSIFF	2		FPPEASLDR	1		LMPFRTLFL	9		KLPGCTLIF	4		ILPDRSLCF	2		IRAVRTVVF	1
AAPMLFHDM	1		AGGPSASVR	2		AGFVVPLAG	4		DRVKLLSLM	1		CFRFWRLTL	6		FLPFRSILM	2		FPRKVYSPA	2		LMPFRTLVL	1		KLPGGTLIF	1		ILPDRSLFL	1		IRAYRTAFF	1
AAPMMVGTL	1		AGGPYSPIC	1		AGFWITVTQ	1		DRVKLVGLI	1		CFRQALQPG	3		FLPFRSIMF	1		FPSGGMSAN	1		LMPFRWLFL	1		KLPGHTLIF	1		ILPDRSLRL	1		IRAYRTMWL	1
AAPMRRLNR	1		AGGQSYLDS	10		AGGAGLVAK	7		DRVKMLGLM	1		CFRSFNPTL	1		FLPFRSLFF	2		FQCLRALFL	2		LMPFWSLFL	10		KLPGLTLIF	1		ILPDRSLWL	152		IRFFRVIGE	1
AAPMSCSPG	1		AGGRCRKWC	1		AGGATSARA	1		DRVKVLGLM	1		CFRVGNSWC	4		FLPFRSLWF	1		FQDDGLVRA	1		LMPGKSIFF	1		KLPGPTLIF	1		ILPDRSLWM	1		IRHVYPRYT	3
AAPNFEMIR	1		AGGRFEARS	4		AGGCVSRVI	5		DRVNLLGLM	4		CFRVRLDEN	1		FLPFRSLWL	2		FQFPGSRRM	18		LMPGPSMFL	1		KLPGRALIF	1		ILPDRSLWV	1		IRILRADEM	1
AAPNHEEVL	1		AGGRNGTSE	3		AGGDDPFPA	3		DRVQLLGLM	1		CFSCAADAI	5		FLPFRSLWM	1		FQLYFLSRT	1		LMPGRSFWL	1		KLPGRILIF	2		ILPDRSVCL	1		IRILRANVA	1
AAPNLSSSG	2		AGGSCLGDA	1		AGGDRPPKS	1		DRVRIDGMM	11		CFSCPSRFL	1		FLPFRSMFL	2		FQPVLPSWI	18		LMPGRSIFF	93		KLPGRNLIF	1		ILPERSLLW	8		IRILRNNRA	1
AAPNMRMLI	1		AGGSDPTMC	1		AGGELGPTN	17		DRWLWSMLS	3		CFSCPSRWT	11		FLPFRSMWM	2		FQSDRGLWL	1		LMPGRSLCL	1		KLPGRPLIF	1		ILPERSLWF	3		IRIWEVPIV	2
AAPNPVRCS	2		AGGSLVPKT	4		AGGFGVDWF	1		DRYCFKRQS	9		CFSIALYGV	8		FLPFRSVFL	3		FQSDRSMWL	1		LMPGRSLWL	9		KLPGRSLIF	4		ILPFRSLWL	1		IRIWKLHGI	1
AAPNRITKM	1		AGGSPLPDF	1		AGGFLSRKS	11		DRYQLLGPM	305		CFSVLRLVA	6		FLPFRSVWL	4		FQSHLALFL	2		LMPGRSMWL	1		KLPGRSMFL	4		ILPGRSLLW	3		IRIWPDRPV	1
AAPNTVIAL	1		AGGSPLTQV	8		AGGFRPELM	4		DRYQLLGWM	1		CFTGLRSTF	6		FLPFRSVWM	5521		FQSHQALFL	5		LMPGRTLWL	1		KLPGRTLFF	1		ILPGRSLWL	1		IRIWRADRM	1
AAPNVRYLQ	1		AGGSSSRGR	10		AGGGSYASD	6		DRYRLLGSM	1		CFTILSTKT	10		FLPFRTVWM	5		FQSHRALFF	1		LMPGRYMFL	1		KLPGRTLIF	4756		ILPGRTLLF	1		IRIWRDTGR	1
AAPNYMRWA	1		AGGTAYGPF	4		AGGGVCNKA	2		DRYYLKKLG	4		CFTKSHCAG	25		FLPFSSLWM	1		FQSHRALFL	6251		LMPHRSFFL	1		KLPGRTMIF	1		ILPHKSLWV	4		IRIWRGAYS	1
AAPNYPSRR	1		AGGTIDFNG	1		AGGHRCLVL	6		DSAHGPSVR	14		CFTRSSKGA	3		FLPFSSVWM	4		FQSHRALWL	1		LMPHRSLWL	1		KLPGRTVFL	4		ILPHRCLWV	3		IRIWSHDKS	2
AAPPEVWRF	1		AGGTLSPVF	1		AGGICHPCA	1		DSALLRAPV	5		CFVMSRQRE	7		FLPFWSVWM	1		FQSHRAMFL	2		LMPHRSLWM	9		KLPGSTLIF	1		ILPHRGLWV	1		IRIWSSNVV	1
AAPPRIRLS	1		AGGTLYPVF	11		AGGKDSRYS	13		DSDMMSVFD	8		CFVTSAETT	10		FLPGRSLIF	6		FQSHRAVFF	1		LMPHRSLWV	1		KLPNRCLWI	1		ILPHRRLWV	3		IRIWSSRSS	1
AAPPWWDCW	1		AGGTQTGPS	3		AGGKIPLAW	1		DSDSFAISQ	1		CFVWCKVAR	1		FLPGRSMFL	5		FQSHRPLFL	1		LMPHRSVLL	1		KLPNRSLWI	300		ILPHRSIFF	1		IRIWSVPNF	15
AAPQGGVEL	1		AGGTSRRWF	13		AGGLASLYI	4		DSFDQTWVI	1		CFVWWRIPG	10		FLPGRSVFL	1		FQSHRSLFL	10		LMPLRSLFL	5		KLPNRSLWM	1		ILPHRSLFL	2		IRIWTVLPK	2
AAPQLGTHS	1		AGGVLEGGQ	18		AGGLGVQTW	7		DSFGLTWVI	1		CFWYEVYLK	5		FLPGRTLIF	4		FQSHRSLFM	5		LMPLRSLWF	1		KLPNRSLWV	1		ILPHRSLLF	1		IRLLGHQFR	3
AAPQLIWNY	1		AGGVSTHGS	8		AGGLLMTGE	3		DSFGQTWVI	62		CFYLWYCPF	15		FLPGRTLWF	3		FQSHRTLFF	1		LMPLRSLWL	12		KLPNWSLWI	1		ILPHRSLWL	4		IRLWDLSDL	1
AAPQLLQPV	1		AGGVVAKRC	4		AGGLWRGRL	4		DSFRSDCPA	5		CGAGHVFCI	9		FLPHRSLRV	1		FQSHRTLFL	2		LMPLRTLFL	1		KLPRRSLIF	1		ILPHRSLWV	2262		IRLWLGISE	1
AAPQLWVYM	1		AGGYCSAGM	3		AGGMFTFWT	3		DSGEIFGTH	7		CGALCPKDT	7		FLPLQYYGT	2		FQSHRTLWM	1		LMPLSSLRL	1		KLPRRTLIF	4		ILPHRSVWL	1		IRLWPKVRP	1
AAPQNIDHD	1		AGGYEEPRR	1		AGGMRMSRY	7		DSGKTWSNG	3		CGAPFRPYR	4		FLPLRSIMF	1		FQSHRVLFL	2		LMPMRSAFL	1		KLPVRTLIF	1		ILPHRWVWL	1		IRVDRTMRL	1
AAPQPGHWK	1		AGGYEESRR	16		AGGNASVTA	25		DSGLMVGFW	5		CGAYNWRRI	6		FLPLRSLIF	1		FQSHWALFL	6		LMPMRSVFL	271		KLPWRSVWL	2		ILPHWSLWV	1		IRVRFALFS	16
AAPQSHPLG	1		AGGYGILSA	5		AGGQTVLVI	8		DSGRCGACC	1		CGCLVSSPL	2		FLPMRSVFL	4		FQSPRALFL	1		LMPPRSLWM	1		KLPWRTLIF	2		ILPLRSLWV	1		IRYVMTGPV	6
AAPQVFRLR	1		AGGYRLVLE	6		AGGRTTRVS	2		DSGSYRCSN	7		CGCRVPPNR	1		FLPQRSLFF	1		FQSYRALFL	7		LMPRCSLWL	1		KLSLRSLFF	18		ILPNCWVWL	2		ISADRTMWP	1
AAPRAGNRN	2		AGHDALRRA	1		AGGSILLLS	4		DSIDLMSAM	7		CGDDMPWTL	4		FLPQRSLIF	4		FRASLLVNS	2		LMPRRSFWF	1		KMCYPELRM	2		ILPNHWVWL	1		ISAGRSLWL	1
AAPRAGSVV	1		AGHDDTARS	8		AGGSLNHLR	6		DSIVLTSNS	9		CGDHPAVRG	8		FLPSPSIMF	2		FRASLPVNS	2		LMPRRSLFF	1		KMLNLWVHD	5		ILPNRCVWL	1		ISAGRTLVF	8
AAPRCGFPT	1		AGHDKMTID	2		AGGSRAENV	3		DSKHFSVRH	6		CGDQGDPVT	1		FLPSQRKSQ	1		FRASLSFNS	2		LMPRRSLFL	1		KMLQWSTNE	1		ILPNRGLWM	7		ISAGRTVVF	5
AAPRCLALA	1		AGHETDTCA	1		AGGSVSGFG	2		DSLKGQATP	9		CGEKSKLCG	10		FLPSQSIMF	2		FRASLSINS	3		LMPRRSLSL	1		KMPGRSMFL	6		ILPNRLVWL	1		ISAHKSRWL	2
AAPRGLELF	2		AGHEVRTAS	4		AGGSVSSVM	3		DSLKLLGCM	1		CGELPSSIR	2		FLPSRCIMF	2		FRASLSLNS	1		LMPRRSLWL	58		KMRHRSMFL	1		ILPNRSLWL	3		ISAHRARWL	3
AAPRHLWGG	1		AGHFDPLVL	6		AGGSWSDSC	1		DSLLATVET	4		CGFISLTYR	20		FLPSRIIMF	2		FRASLSVHS	1		LMPRRSMWL	1		KMSGRTLMW	2		ILPNRSLWM	2		ISAHRPRWL	2
AAPRIDDSE	1		AGHHCDKVK	8		AGGTIDFNG	3		DSLLRVLIV	1		CGFKTMSRD	1		FLPSRNIMF	1		FRASLSVNS	1339		LMPRRTLWF	1		KMSRVPLGL	1		ILPNRSLWV	1		ISAHRSCWL	2
AAPRIRRLT	1		AGHIGSQGK	7		AGGTRSAPT	2		DSPGRRGHE	8		CGFLARNVS	1		FLPSRRIMF	1		FRASPFCKS	2		LMPRRTLWL	1		KMVDRSLWL	1		ILPNRSMFL	1		ISAHRSILM	1
AAPRLLTLT	1		AGHIHLICV	9		AGGVAEIPS	18		DSPQLTLGT	1		CGGMANGPL	3		FLPSRSIIC	1		FRCRAESLS	1		LMPSRSLFL	1		KMVDRSLWM	1		ILPNRSVWL	3		ISAHRSLFM	1
AAPRLPSAI	1		AGHIPQNIV	7		AGGVDGQSK	9		DSPRIVTGD	11		CGGQNCPFT	9		FLPSRSIMF	4243		FRFSGYAAA	3		LMPSRSLWL	2		KMVPMWLMF	1		ILPNRWLWL	1		ISAHRSLWL	5
AAPRLTCIG	1		AGHKAGLPS	7		AGGVTSSAD	6		DSPRLRMVR	8		CGGSCNFYS	2		FLPSRSITY	1		FRFYDIFLM	1		LMPSRSVWL	15		KPRLSWASE	1		ILPNRWVWL	3153		ISAHRSRWF	1
AAPRLYCRK	1		AGHLALIPS	5		AGGWFMVIN	5		DSQKLLGLL	2184		CGGVLQCTV	1		FLPSRSVWM	2		FRGCMILRC	7		LMPSRSVWR	1		KRDARLLPM	5		ILPQGRLWV	1		ISAHRSRWL	2302
AAPRMRLVL	1		AGHLAPLRI	6		AGGWFSDIT	7		DSQKLLSLL	2		CGGVPLMCS	4		FLPSRTIMF	2		FRGCSLGCL	4		LMPSWSLFL	1		KRHGGVCHR	1		ILPQRSLWV	1		ISAHRTCWL	1
AAPRRALWL	1		AGHNSFIRR	6		AGGWQEPSW	8		DSQKLSGLL	1		CGICRANDF	1		FLPSWSIMF	2		FRGEACASC	5		LMPVRSLFL	1		KRLLRSVGK	1		ILPRFYLSS	1		ISAHRTRWL	1
AAPRRARCS	1		AGHNTGYAS	9		AGGWSNTDA	9		DSQLLLGLL	1		CGICRVNDF	29		FLPVPSLIF	1		FRGERVSRN	14		LMPVRSLWL	5		KRLMGHLGF	6		ILPRRSLFL	1		ISAHSSRWL	3
AAPRRYLKT	1		AGHNVFPKN	2		AGGYQRNTG	8		DSQRRTMSR	6		CGIDRETSE	4		FLPVRSLIF	3		FRGKLLGTM	1		LMPWCSLCL	1		KRNGPWRGP	1		ILPSRWVWL	1		ISALRTLFL	1
AAPRSSRYL	1		AGHQAHRIN	2		AGHKYFWVI	7		DSRINRGDY	9		CGITDCKSV	2		FLPVRSLMF	5		FRGQSTAGC	3		LMPWCSLWL	42		KRQRMLGYF	40		ILPVRSLWL	2		ISAYRSRWL	1
AAPRTSEPP	1		AGHQTKCVY	2		AGHLKGSSV	1		DSRSSRVHE	7		CGLHRSDLY	1		FLPVRSVWM	2		FRGRKFPST	8		LMPWGSLWL	3		KRRGSIDPF	3		ILPWRSLWF	2		ISGGLAHFS	3
AAPRTYTSY	1		AGHRMISIY	1		AGHPSTQML	8		DSSEYAYMS	2		CGLIEHSAW	3		FLPWEIWRV	1		FRGSRPGER	1		LMPWHSLWL	30		KRRLLGLMR	1		ILPWRSVWL	64		ISGRMILRS	1
AAPRTYYYG	1		AGHRYRSHR	1		AGHPSWSPE	5		DSSHVLGSG	1		CGLSLSICY	2		FLPWRSLWL	2		FRHTMVTTV	4		LMPWLSLWL	6		KRTLLGWHG	1		ILPYRSLWV	1		ISHIVDAMN	5
AAPRVQTYS	2		AGHTYWIVL	6		AGHRCYKKC	1		DSSLTRNGN	1		CGMSVARSA	4		FLPWRSVWL	14		FRIHAFVLM	2		LMPWPSLWL	4		KRVSLMGWM	21		ILQHRSLWL	1		ISIWSVHDV	1
AAPRVVPSY	1		AGHVGGTNK	5		AGHRHGRLG	21		DSSRVHMLK	11		CGMWSSMVS	12		FLRDASMKV	4		FRIYDIFRM	1		LMPWPTLWL	1		KSFCDTPSR	10		ILSATMGRF	3		ISPDRSLWL	2
AAPRVWVLG	1		AGHVRVCSQ	14		AGHRQCSHK	1		DSSSVVSTM	11		CGNFKTDGL	10		FLRHDLLYL	1		FRLRNLLTC	10		LMPWRCLWL	2		KSGDTYCRR	3		ILSDRSLFL	1		ISPERSLWL	1
AAPSARLHT	1		AGHWARLHS	4		AGHSGRWAV	1		DSSYPIEAK	1		CGNFTTDGL	1		FLRQSASDN	1		FRLVRIVDT	5		LMPWRCVWL	1		KSIWVTGRT	1		ILSDRSLLL	3		ISPERTLCL	1
AAPSDWTWV	1		AGHYDIFLI	11		AGHSLSKLR	7		DSVLVLHSM	7		CGNGYARRT	1		FLSERCLLS	1		FRLVTRRPY	5		LMPWRGLWL	2		KSLIQVISR	8		ILSHRTLFL	1		ISPHRSIFF	362
AAPSEMGST	1		AGIDSCVVY	1		AGHSSIVIV	9		DSVRSVTGK	1		CGNGYERRT	10		FLSGRALFL	1		FRPCTLYSI	5		LMPWRILWL	1		KSLWGFFSS	235		ILSRALMFV	1		ISPHRSLLF	1
AAPSGGLPC	1		AGIFCIVLD	2		AGHWMACAV	5		DSVTRRISW	8		CGNGYGQHF	18		FLSLRSGTT	3		FRPELMRLM	3		LMPWRNLWL	9		KSNAGHPRT	1		ILSRLLPIC	2		ISPWRTVWF	1
AAPSLRQRV	1		AGIFHPGHF	4		AGHYDCVVS	13		DSVYRVSMF	8		CGNVAPRRS	1		FLSMRGNGS	1		FRPIRIFVC	17		LMPWRRLWL	4		KSPVRSLFL	22		ILSSRSLLL	1		ISRRRQNLT	1
AAPSLRSET	1		AGIFRLQFR	7		AGIALTLPN	18		DSVYSLPRV	11		CGNVEPRRS	7		FLSSRLLTF	1		FRRRTMYVK	12		LMPWRSFCL	1		KSRGMQWPG	46		ILSSRSLWL	1		ISSEKSLFM	2
AAPSMPTLS	3		AGIFTSSCV	10		AGIFTHFHD	46		DSWCPRKCS	73		CGPGRGRTI	4		FLSVDCSVS	5		FRSIVALIS	1		LMPWRSFWL	3		KSRTNKYSR	1		ILSVRSLLL	1		ISSERSLFM	395
AAPSNRALM	1		AGIGPVVSV	4		AGIFVYWEA	3		DSWCPSTCS	1		CGPKTGLSR	2		FLTERSLVY	1		FRSVSSHCM	4		LMPWRSLCF	1		KSSRCNLYS	1		ILTEFYQPG	2		ISSERSLLF	2
AAPSPFTPT	1		AGIIVRYAC	1		AGIHVRSVS	32		DSWDHRMYG	5		CGPMIGNYS	20		FLTRGAAWC	1		FRVFRITVL	1		LMPWRSLCL	25		KSSRRTRLS	1		ILVDRPLWL	1		ISSERTLLW	1
AAPSPLVLS	1		AGILDSLAG	11		AGIIGCCPV	8		DTALSRHDS	5		CGPRDRTRL	18		FLTTAHPKM	8		FRVFWEVLN	21		LMPWRSLFL	13		KSTGPFPRC	1		ILVDRSLWL	132		ISSLSIVTK	1
AAPSRLRSV	1		AGILGLSYS	1		AGIILAEYA	15		DTAMAPTFC	7		CGPRILCPV	4		FLTVSWLVG	1		FRVLTGVWG	7		LMPWRSLGL	3		KTAREGSGV	2		ILVSRSLFL	2		ISSSRSKFL	29
AAPSRTFSL	1		AGILHTMVT	10		AGILTQAHV	3		DTEVRNLAR	1		CGQGQKRYP	4		FLVFTCANN	3		FRWGWNNRG	2		LMPWRSLIF	5		KTLPGHGVL	1		IMACRSLFL	1		ISSYQPCCM	8
AAPSSILCR	1		AGILISLPK	9		AGIMCVGVF	3		DTGGCPWKG	1		CGQPVIQLY	1		FLVSPNAAS	5		FRWHDLWYL	3		LMPWRSLLL	8		KTSTAKLGV	6		IMADRSLLF	2		ISVHFRLIS	7
AAPSSSALF	1		AGILRGLLN	1		AGIMSNLSS	5		DTGWRGVVD	1		CGRDETPAM	13		FLVVMMNAR	10		FSADRTVVF	1		LMPWRSLRL	8		KVAPRKRGN	1		IMADRSLWF	2		ITAQTRFKS	1
AAPSVPLWD	1		AGINTGCKI	1		AGIMSSSDR	6		DTIFSLVFS	4		CGRFIHDRS	11		FLWCIPGIS	4		FSAGRSLWL	1		LMPWRSLSM	1		KVFCFFGRH	3		IMADRSLWG	1		ITFWDLFYW	8
AAPTGGWSV	1		AGIPLPLGA	4		AGIPSAAWS	1		DTKTDRKPC	2		CGRHCYLNA	7		FLWGECVVR	10		FSASAQLLI	9		LMPWRSLTL	1		KVFPLGFLP	6		IMADRSLWI	1		ITGRRLFRR	1
AAPTLASML	1		AGIPRRILS	6		AGIQRADRG	4		DTLFSGVRQ	3		CGSATHLRL	4		FLWLGPSLG	1		FSECLTGLH	15		LMPWRSLWL	50180		KVPGRSIML	1		IMADRSLWL	41		ITIWNLPPA	40
AAPTRRCYA	1		AGIRALVSP	6		AGIRLSTDS	4		DTLLGHMRW	216		CGSEHLPQV	2		FLYCSLDSK	1		FSGFSSGSV	1		LMPWRSLWM	1		KWDNQSMND	1		IMADRTRWL	1		ITIWSVPPK	1
AAPTYGGQK	1		AGIRCVASW	9		AGIRLYNPH	6		DTLLWHMRW	2		CGSGTEKNM	6		FMAHRSLWL	1		FSGGPPHVL	1		LMPWRSVFL	3		KWPHRSVLL	5		IMAERSLLW	1		ITIWTLPPA	1
AAPVAIVDL	1		AGIRCVTSW	1		AGIRRILTK	1		DTQKLLCLL	2		CGSQKATAE	5		FMDRAYIRC	2		FSGMVFLEE	1		LMPWRSVWL	36		KYENCMVMT	3		IMAERSMCF	1		ITPARTLWL	1
AAPVDTEGT	1		AGIRHRDRR	3		AGIRRVLTK	19		DTQLNAQGT	8		CGSRTTLSE	6		FMGHCSLWL	1		FSGVKVSTS	1		LMPWRTLFL	1		KYPERGFLP	1		IMAERTLCL	1		ITPDRTLLL	5
AAPVERINY	1		AGISAPLSG	7		AGIRVSGVL	1		DTRKTPGTI	10		CGSYAHPLR	6		FMGHLPPWL	3		FSGVYPPWM	2		LMPWRTLIF	2		KYPERGLFF	697		IMAERTLWL	3		ITPDRTLWL	13
AAPVESPRK	1		AGISARIPS	5		AGIVTEMLK	2		DTSGATSRA	8		CGTASDSVM	1		FMGHRILWL	1		FSIRGTQWT	3		LMPWRTLWL	17		KYPERSLFF	1		IMAHHSLML	2		ITPEGTLWL	5
AAPVGLRGD	1		AGISSRVSS	3		AGKALLTEW	3		DTSKEMAGI	4		CGTCPATVS	2		FMGHRSLEL	1		FSKQSSSLW	1		LMPWRTMWL	1		KYPERTLWL	3		IMAHRLLML	1		ITPEMTLWL	1
AAPVHRNRI	1		AGISWEVNW	4		AGKCLSSRS	4		DTSKMRVQY	1		CGTGGMPVQ	15		FMGHRSLFL	489		FSLGHLRPA	15		LMPWRTVFL	8		KYPKRGLFF	1		IMAHRSLML	1081		ITPEQTLWL	5
AAPVILRFM	1		AGIVASAAW	11		AGKCSGLFI	9		DTTIISPVM	7		CGTSSSLAN	1		FMGHRSLHL	1		FSLHRARGV	1		LMPWSSLWL	13		KYPVRGLFF	2		IMAHRSLWL	1		ITPERALSL	1
AAPVKPSKT	2		AGIVIFCGL	4		AGKEAHALS	7		DTVQTNCAG	1		CGTTRKEYK	4		FMGHRSLIF	1		FSLRCRFRT	14		LMPWYSLWL	1		LACCLSNQG	15		IMAHRSLWM	1		ITPERALWL	6
AAPVKYPCS	1		AGIWPKASG	6		AGKFAHRCS	25		DTWNKFISW	1		CGTVPLSRE	21		FMGHRSLWL	2375		FSLWPPRAE	12		LMPYRSLFL	2		LALRANFIW	9		IMAHRTLFL	1		ITPERGLFF	2
AAPVLARTY	1		AGIWSATHR	6		AGKGRIPMI	7		DVFFGCGHY	1		CGVETSKNS	10		FMGHRSLWM	3		FSLYSHHTA	24		LMQGRSLWL	1		LANFTPLTR	1		IMAHRWLML	1		ITPERILWL	3
AAPVLYVAM	1		AGKERGAAH	4		AGKKIARFI	23		DVFLAGFFN	1		CGVGVRLGT	1		FMGHRSMFL	1		FSMYCVYAA	17		LMQWRSLWL	10		LANFTPSSR	402		IMASRSLFL	338		ITPERSLFL	2
AAPVNMETN	1		AGKGAWLAG	1		AGKLNIGYS	1		DVFPAGFFN	347		CGVIQASGG	1		FMGHRTLIF	1		FSMYPGGLC	1		LMRIGVSHK	22		LANKAFHVM	13		IMASRSLLW	1		ITPERSLLF	1
AAPVQGAAE	1		AGKGMFGRT	1		AGKMDRNMS	3		DVFPDGFFN	1		CGVKLPSQW	2		FMGHRTPYL	5		FSPERSLFF	1		LMRPFAETT	21		LAPARSLFL	1		IMASRSLWL	1		ITPERSLWF	1
AAPVQVEFC	1		AGKGTTQLC	4		AGKQTVMMV	3		DVFPFGFLP	2		CGVPPAKLG	4		FMGQRCLWL	1		FSPLPLAMW	9		LMSDRILIM	1		LAPWGIWRD	1		IMASRTLFL	1		ITPERSLWL	37
AAPVRPSLT	1		AGKLCLEIV	4		AGKSLVSNS	5		DVFPMGFLG	1		CGVSIILYT	35		FMGSAWREA	1		FSRKGLRGG	3		LMSESVRLS	1		LAQYGRLLV	1		IMAYRSLML	1		ITPERSVFL	2
AAPVRSLFL	1		AGKLKITFT	7		AGKSTNRVS	1		DVFPTGFFN	2		CGVYPKIAW	5		FMGYRSLWL	1		FSRVEHLTS	8		LMSHRAVFF	48		LARLPTPAR	1		IMCGPYLWG	4		ITPERTLFF	2
AAPVSLKFT	1		AGKLRQDSQ	9		AGKTTRERC	1		DVGGLARDL	3		CGVYPTIAW	1		FMHVDDVRC	1		FSSTLPKKT	2		LMSLSKPMC	105		LATDSTITH	1		IMCGTLRYY	1		ITPERTLFL	9
AAPVSSRPS	1		AGKRAGLCI	4		AGKVASTGC	8		DVGHLARQG	9		CGWCNEVFS	10		FMHVDEVRC	1		FSVCRSDAN	11		LMSLSTPMC	2		LAVKTPWII	3		IMFLSPAGV	1		ITPERTLLL	2
AAPVTAEST	1		AGKRASLCI	1		AGKVPGFIA	6		DVHQAKDRV	3		CGWEENNVL	7		FMPDRSLWM	1		FSVGVTNDL	6		LMSWCSLCL	1		LAVVALPVG	1		IMFVPDLLY	1		ITPERTLLW	2
AAPVTLSGN	1		AGKRGLLLR	1		AGKVTRRLW	2		DVISFEFNF	9		CGWRSYGLS	10		FMPERSLLC	1		FSVKATPSV	3		LMWWRSFWM	1		LAWCLKSID	1		IMHERSLLW	2		ITPERTLML	1
AAPWADVGG	1		AGKRLGPHG	2		AGKWPRCWF	4		DVKIMDFIC	4		CGYFLPWIN	3		FMPERSLLW	6		FSVSIGKRD	8		LMWWRSLWL	1		LCADMIWNM	1		IMNERTLLW	208		ITPERTLRF	1
AAPWAYSII	1		AGKSLRRLW	5		AGKYGRMLL	2		DVLGSGKVH	8		CGYVYEDFY	1		FMPERTVLM	1		FTEQFCRNS	34		LNVIMWLKG	12		LCADVIWNI	1		IMNIRSLWL	1		ITPERTLRL	1
AAPWGSLVG	1		AGKVAHLNG	4		AGLADRSDL	2		DVMVHELLC	5		CGYVYVDFY	14		FMPFRSLFL	1		FTFPLAIFL	6		LPKLAHWEP	1		LCAEVIWTM	1		IMPDRSLCL	1		ITPERTLWC	1
AAPWLLGAI	1		AGKVLGNCT	2		AGLASSLKK	12		DVPDSSVGM	4		CGYVYVYFY	1		FMPGRTVFL	28		FTGLSGAPG	1		LPPERTLWL	1		LCPLGLLPI	1		IMPERCLLW	1		ITPERTLWF	2
AAPWPSVEV	1		AGKVPDLLI	2		AGLCIVGVA	2		DVREVLLLP	23		CHCEITVSC	13		FMPHCSLWM	6		FTGLWGAPS	2		LPPFFAFEM	1		LDFFQIFSL	12		IMPERSLLR	1		ITPERTLWL	14650
AAPWRSSNG	1		AGKVRYLWK	5		AGLCVHGLA	7		DVRGSVSVM	2		CHDFYLGDL	7		FMPHGSPWM	1		FTHFGPRWL	6		LPPFFKITV	26		LDLLGYGHY	2		IMPERSLWL	2		ITPERTLWR	1
AAPWVFLIK	1		AGKVSQVKN	9		AGLDSNMLV	1		DVRIRVIMG	3		CHDLSPCAM	6		FMPHHSLWM	9		FTHGYMSPF	1		LPPFFMLQG	9		LDPLLALSH	1		IMPGRSMYL	1		ITPERTMWL	3
AAPYAAIQM	1		AGKYKFSPK	1		AGLEFPWNN	7		DVSHRTPLA	5		CHERVDAIL	2		FMPHHTPYL	1		FTKSRPVPV	18		LPPFFRSLV	42		LDQSEMGLI	3		IMPGRTMFL	1		ITPERTPYL	1
AAPYAISHY	1		AGLALVSTT	12		AGLFLTKWL	6		DVTGIVGKR	7		CHFRMNRVT	8		FMPHLSLWM	4		FTLLPCMSM	11		LPPFLKWKA	10		LECIAGSKT	1		IMPHRVPWM	4		ITPERTVWL	1
AAPYEDVRR	1		AGLAWSSGS	1		AGLFPPSSP	8		DVTKLERGG	15		CHHLWPSSS	1		FMPHRALWM	1		FTPDHTVWF	1		LPRLLKTHR	12		LEPTLIVYQ	1		IMPLRSLFF	2		ITPEWTLWL	10
AAPYFRSSV	1		AGLCHHQPS	5		AGLGALMYL	7		DVTKLERGV	1		CHIKVVLLR	10		FMPHRLLWM	5		FTPDRAVWF	1		LQIWKAMHA	1		LERILFVEQ	1		IMPLRTLFL	1		ITPGRTLWL	4
AAPYHSEGV	1		AGLCWLWRN	13		AGLGGLAMK	2		DVWSAHLPQ	5		CHLRGLCCR	7		FMPHRPLWM	1		FTPDRTLFF	1		LRADIIWNM	5		LERLASLCS	1		IMPVRSLFF	1		ITPKRTLWL	4
AAPYKPLML	1		AGLDFTNGN	2		AGLGHVSLL	1		DVWTVVESR	1		CHMGGSGNF	2		FMPHRSIFF	2		FTPDRTMWL	1		LRADLVSNM	1		LERLAYLCS	100		IMSARILWL	1		ITPQRTLWL	1
AAPYLGRNL	1		AGLDQSLCG	2		AGLGLTAKI	6		DVYGPRGDR	3		CHSLNGGRW	2		FMPHRSLCF	2		FTPDRTVWF	830		LRADMFWNM	1		LERLVYLCS	1		IMSARTLWL	12		ITPRRSLLF	7
AAPYLPVTT	1		AGLFSNLLF	1		AGLGMAKGA	3		DVYLGRILR	866		CHWMDLSST	7		FMPHRSLEL	5		FTPHRSLWM	2		LRADMIRNM	1		LERTLFVEQ	140		IMSERTLML	8		ITPSRSVFL	1
AAPYLVYTQ	1		AGLGFRIRS	10		AGLHNVMPF	1		DVYLGRILT	1		CIAIWCRVV	9		FMPHRSLFF	3		FTPLLIILA	1		LRADMIWNM	2661		LFADRTLFL	75		IMSHRSLWM	1		ITPVRSLFF	1
AAPYPITTI	1		AGLGNTYYS	1		AGLHTCESR	10		DWASHFIQT	4		CIALPCSWS	7		FMPHRSLFL	16		FTPLRTVLL	1		LRADMTWIL	1		LFDLPFFFW	1		IMSLRTVWL	1		ITPVRSLFL	1
AAPYQPISE	1		AGLGSAYTS	8		AGLILSPPS	3		DWCSGSLQN	1		CIAMNVNRV	10		FMPHRSLFM	3		FTPWRSLWL	1		LRADMTWNM	3		LFGGRMFNL	2		IMTERTLLF	1		ITPVRSLWL	1
AAPYRDSFG	1		AGLGVPSSA	3		AGLITLLRR	1		DWFGGRLIV	61		CICISASRF	5		FMPHRSLLF	2		FTPYRSHIF	2		LRADQIWEH	15		LFGGSLLRT	3		IMTGRALWL	5		ITPVRTLWL	3
AAPYRPTYE	1		AGLHVEWRS	1		AGLITPWYA	7		DWFKSTILN	14		CIDFAVGSS	5		FMPHRSLLL	1		FTRDIDAVR	1		LRADVIWNM	1		LFGGSLMKF	8		IMTNRSLFF	18		ITPVRTVWF	1
AAPYSKTVW	1		AGLHYSSSY	25		AGLKPPLKS	1		DWIRWSLIY	2		CIECCSFMR	3		FMPHRSLLM	1		FTRFLCWTT	4		LRADWLWSF	1		LFPAGFLSV	140		IMVDRSLWL	1		ITSERTLWI	1
AAPYSPRLL	1		AGLIMAAWV	6		AGLKRAGLT	7		DWLELIHRR	1		CIEKEYLYF	6		FMPHRSLMF	8		FTSCSWKLA	12		LRAEMTWYM	1		LFPARFLSV	1		IMVERSLFL	3		ITVLLSYGG	3
AAPYVYQTA	1		AGLKRTSDK	4		AGLLHAGLP	9		DWPACQNTS	1		CIEYMTIGS	2		FMPHRSLTH	1		FTSEWSLFL	1		LRAEVIWNM	1		LFPCRPFCA	20		IMVNRTLWL	4		IVADRFLWL	1
AAQACSPGM	1		AGLLEAGGS	3		AGLLLAGSK	1		DWPGIVLRT	1		CIFSTRLGV	3		FMPHRSLWL	30		FTVSRSLFF	1		LRAGMIWNM	3		LFPEGFLIS	1		IMVVGPQCV	1		IVAKLTRPS	2
AAQALRVNR	1		AGLLLNATS	2		AGLLTAMNL	16		DWPGMVLRT	130		CIGCVRTHS	3		FMPHRSLWM	12022		FTWLCSLSP	2		LRAHMIWYM	1		LFPERSVFM	1		INLLGNLRF	6		IVDSCMQYT	1
AAQCIPVRL	1		AGLLLWLRS	4		AGLMCDWDL	8		DWPRLWSSR	67		CIGCYPLHV	1		FMPHRSLWV	2		FVCLTRQMT	3		LRAHQIWEH	1		LFPFGFLRG	6		INPFPHGFL	1		IVHDLFPFY	1
AAQCLDRVD	2		AGLLRKVHA	11		AGLNLLTCK	19		DWRGKYRTS	2		CIGLVDYGF	2		FMPHRSMFL	12		FVDFLQESL	8		LRAYMIWNM	2		LFPFGFLRL	7		INSSRSLWL	3		IVHFPDQDA	1
AAQCLPWRS	1		AGLMRCLAL	1		AGLNYTMPG	8		DWSCGIHLC	129		CIGVMLCIW	4		FMPHRSMWM	1		FVFFISHYL	3		LRDEPCENF	1		LFPFRSLWL	1		INVSPPFLQ	1		IVPARSLFL	1
AAQCMGPDR	1		AGLNCLLGY	7		AGLPELNNR	7		DWSCVIHLC	1		CIHIHQMVK	1		FMPHRSQWT	1		FVGDEIWNP	6		LRDESCENF	13		LFPGCFLIS	1		IPLGKMMEI	3		IVPARSLLF	2
AAQCQPGFH	1		AGLNGGCGA	4		AGLPMFFKL	9		DWSRLARMD	1		CIHISFLRT	3		FMPHRSVCF	1		FVGDSAMRG	1		LRDGSCENF	1		LFPGDFLIS	1		IPPDRSLWL	2		IVPCRSVFL	2
AAQDAHRTL	1		AGLPREVML	10		AGLRARHRL	8		DWSRSHLAM	1		CIHRVWPII	5		FMPHRSVLF	1		FVHGRWPYT	2		LRDLPVSGS	1		LFPGGFLIM	1		IPPERTLLF	1		IVPDLSLWL	1
AAQDGHPVF	1		AGLQLEADT	1		AGLRDSLEF	4		DWVYRYVFK	10		CIILSVQFG	1		FMPHRSVLL	3		FVHLWRLKV	18		LRDLQASGS	1		LFPGGFLIS	1929		IPPGPTLLF	1		IVPDRSLLF	1
AAQDMDQVT	1		AGLQLHSSA	5		AGLREHLSR	1		DYAASSDRM	2		CIISPVRGL	24		FMPHRTLWL	1		FVLTVVATR	9		LRDLQVSGS	93		LFPGGFLWL	1		IPPGRILLF	3		IVPDRSLWL	4
AAQDSMLLF	1		AGLQLPSSA	1		AGLRFSLSA	1		DYDLSFRSR	2		CIIVHIFIV	4		FMPHRTLWM	3		FVLVLTYFS	1		LRIFPTLKI	16		LFPGGFMNS	1		IPPGRNLLF	1		IVPERSLLF	3
AAQDWIFVF	1		AGLQTADDL	5		AGLRGNFES	28		DYEWALKSI	10		CIKDPPCVE	3		FMPHRTPYL	5		FVNWLFSEV	13		LRIFRHQDM	1		LFPGGILIS	1		IPPGRSLLF	2		IVPGGSLLF	1
AAQEATSGT	1		AGLQYLGIV	3		AGLRHHSLR	6		DYHSPSCAV	17		CILESCLSS	23		FMPHRTRWL	1		FVPARSLWL	1		LRIFRVGDT	1		LFPGVFLIG	2		IPPGRSLWL	1		IVPGHSLLF	1
AAQECFWQV	1		AGLRIGPLS	8		AGLRKSLNA	4		DYLKLLGAL	1		CILGHSPVM	11		FMPHSSLWM	1		FVPCRSLMF	1		LRILRTFTA	1		LFPIGFLRL	3		IPPGRSMFL	1		IVPGLSLLF	1
AAQEGRGLQ	1		AGLRLGSHS	4		AGLRLQPSG	18		DYLKLLGGI	1		CILHTSMQF	6		FMPQRSLWM	1		FVPCRSLWL	1		LRIWGGKKV	2		LFPLAFLRL	2		IPPGRTLLF	2091		IVPGQSLLF	2
AAQERGHVN	1		AGLRLVMCG	3		AGLRMVMLV	2		DYLKLLGGM	630		CILLEHDEV	4		FMPRPKKPR	5		FVPDRSLLF	2		LRIWKSTGD	1		LFPLEFLRL	10		IPPGRTLWL	4		IVPGRLLLF	7
AAQESSLPR	1		AGLRQRNSP	6		AGLRNALRA	2		DYLKLLGLL	1		CILRWMGQL	1		FMPRRSLFF	1		FVPDRTLFW	1		LRIWRTNGL	1		LFPLGCLRL	1		IPPGWTLLF	4		IVPGRPLLF	4
AAQEWGDVS	1		AGLRRGLYP	1		AGLRNVMPF	26		DYLKLLRGM	1		CINRDVCER	6		FMPRRSLWM	7		FVPGCSLLF	2		LRIWSPRVA	1		LFPLGFFCL	1		IPPQRILGH	1		IVPGRSFLF	7
AAQFDHAHP	1		AGLSARQYS	6		AGLSLIFDN	10		DYLMRAALF	1		CIRLPVIGD	1		FMPSRSMML	1		FVPGHSLLF	2		LRIWTGFSM	1		LFPLGFFRC	1		IPPSWDLIV	1		IVPGRSLFL	4
AAQFGKCGM	2		AGLSHTDWS	3		AGLSPSPLW	6		DYPQIWSKN	1		CIRTGMRMA	6		FMPVRSLWL	8		FVPGLSLLF	1		LRIWTVRPK	4		LFPLGFFRH	2		IPPVRSLWL	2		IVPGRSLFM	1
AAQFKLARW	1		AGLSNIYLV	9		AGLSRFSPY	15		DYPRICRHT	2		CIRYLGGCD	1		FMPVRTLLW	1		FVPGRALLF	2		LRKCIHSRW	1		LFPLGFLCF	2		IPPVRTLLF	1		IVPGRSLLF	8571
AAQFPPVQF	1		AGLSRVKTT	1		AGLSSLCSV	4		DYPRILRHT	1		CISSSKSRF	4		FMPWHSLWM	1		FVPGRLLLF	4		LRLMGSIGN	19		LFPLGFLCL	1		IPVIDHGIG	1		IVPGRSLLL	1
AAQFSTRDG	1		AGLSYIGLM	16		AGLSYPNLG	4		DYPRISSKN	2		CISVKRGPS	2		FMPWRSLWF	1		FVPGRSLFL	9		LRMDMLIKS	20		LFPLGFLRF	1		IQALRSLWL	1		IVPGRSLLP	4
AAQGALNLT	1		AGLTRSRAR	2		AGLTQDFSM	2		DYPRIWCHT	1		CISWAMALV	3		FMPWRSVWM	1		FVPGRSLLF	3676		LRNCCAAYS	1		LFPLGFLRL	16371		IQALRSVFL	2		IVPGRSLLW	1
AAQGCGLPT	1		AGLTVLTRE	1		AGLVEILLG	7		DYPRIWPKN	1		CITEVRARI	7		FMPWRTLFF	1		FVPGRSLWL	1		LRQSPGERF	2		LFPLGFLSQ	1		IQALRTLWL	425		IVPGRSLWL	2
AAQGFQVFT	1		AGLVGAGWR	8		AGLVILVPW	6		DYPRIWRHT	654		CITGTIPRC	6		FMPWRTLWL	1		FVPGRSMFL	4		LRSHYSLSY	1		LFPLGFMRL	2		IQALWTLWL	1		IVPGRSMFL	5
AAQGGPEFR	1		AGLVNRLCS	2		AGLVLLHLE	5		DYPRIWSKN	959		CIVHAGRWS	23		FMPYRSLWM	4		FVPGRSVLF	1		LRVPLMQVL	15		LFPLGILRL	5		IQKMTVRNA	5		IVPGRSVIF	1
AAQGGRSEN	1		AGLVRHMTA	12		AGLVLWTTT	2		DYPRIWSNY	1		CIVHLLLRG	1		FMQNILLMS	4		FVPGRTVYL	1		LRVRLRRTL	1		LFPLGLLRL	2		IQVDRLILM	1		IVPGRTLLF	2
AAQGHGRSI	2		AGLVTLPMV	6		AGLVRLGQR	2		DYPRIWTKN	1		CIVSSRAFV	1		FMRSLKAAC	1		FVPGSSLLF	1		LRVVLVLLL	6		LFPLGRLLS	1		IQVDRSILM	4		IVPGRTLML	1
AAQGWLFYI	1		AGLWRSEGQ	4		AGLVRPERG	2		DYPRTWSKN	1		CIVSYRAFV	8		FMRYANHSK	2		FVPIRSLWF	1		LRYQGRAFS	2		LFPLGSFRF	1		IRAARTVVF	1		IVPGRTVWL	1
AAQGWSSVC	1		AGLWVLLMF	1		AGLVRRWQG	3		DYPRVWSKN	2		CIWYDTFVG	1		FMSHSAVYF	1		FVPLRSLFL	357		LSDGLMRGD	1		LFPLGSLCF	1		IRADCTMWL	6		IVPGRWLLF	1
AAQGYQMFN	1		AGLWYSAMP	5		AGLVRYDRR	11		DYPWIWRHT	2		CIYSKFRQT	4		FMSLWRLAK	1		FVPLRSLLF	1		LSFLDLFGM	11		LFPLGSLLL	1		IRADCTVVF	2		IVPGWSLLF	9
AAQHHYLTL	1		AGLYLPDTR	6		AGLVYRLEG	1		DYWKGSRLP	1		CKCHSPKYG	4		FMVHTLLYL	1		FVPLRSLLL	1		LSHESCDNF	1		LFPLGSLRL	8		IRADGTMWL	1		IVPHRSMFI	1
AAQHLADNV	1		AGLYRLNSS	4		AGLWEGETL	5		EAAYMHAAM	1		CKCTWVLLW	9		FMYPEFLPN	9		FVPRRSLLF	2		LSHSGSRFS	9		LFPLGVLRL	1		IRADHTMWL	10		IVPRRSIFV	19
AAQHLSTAP	1		AGMAGMVLT	4		AGLWEPWPS	4		EAECDPSPV	5		CKEHTLTVK	9		FNDLKVCFF	4		FVPSQSLWL	4		LSLQSESVL	1		LFPLRFLCL	1		IRADHTVVF	1		IVPRRSLFF	1
AAQIFVKAF	1		AGMCADGRK	4		AGLWLPLET	1		EAEYPLCLM	1		CKFVGLLVA	5		FNGLHGLPC	8		FVPSRLLWL	3		LSPAWCQHD	11		LFPLRFLRL	6		IRADLTMWL	1		IVPRRSLLF	3
AAQIMVIMS	2		AGMDPTHWR	1		AGLWVCPVK	6		EAEYQLCLM	5		CKGRFLTKA	4		FNLYMSRYS	6		FVPSRPLWL	1		LSPDMIWNM	1		LFPLRSIFF	8		IRADPTMWL	2		IVPSRTVFL	2
AAQIQYAPF	1		AGMDQPSRA	2		AGLWVLLMF	17		EAFDSISSL	11		CKGYWLPIV	4		FNPGRVILF	5		FVPSRSLFL	9		LSPDRALFF	1		LFPLRSIFL	6		IRADRAMWL	1		IVPVRSLLF	2
AAQISGGWT	1		AGMFPQLPG	8		AGLWVNAQG	7		EAFVDYRVS	1		CKIHFEGRT	1		FNPLGPIPL	5		FVPSRSLFM	1		LSPERSLFL	2		LFPLRSLRF	1		IRADRIMWL	6		IVPVRSLWL	5
AAQKEPWMS	1		AGMGELRQT	5		AGLYRRGKR	4		EAGFTLRVT	1		CKKKYSAHH	1		FNPNKHGPR	3		FVPSRSLLF	4		LSPGSPDLM	5		LFPLRSVFL	4		IRADRIVVF	1		IVPVRTLWL	1
AAQKGVYPA	1		AGMHVVVMT	4		AGLYSPSTD	27		EAGFWMYMF	9		CKLLGLLPY	1		FNRIIHFSP	5		FVPSRSLLM	2		LSPWKIWRN	2		LFPLVFLRL	3		IRADRNMWL	1		IVPWRSLLF	2
AAQKLAQQG	2		AGMKWINRV	2		AGLYTQGVV	7		EAHRFFPTK	127		CKLRLYVWD	27		FNRILALPR	7		FVPSRSLMF	1		LSRFVEAFH	1		LFPLWFLRL	2		IRADRSLFL	1		IVPYRSLIF	1
AAQKPSHSW	1		AGMKYPLID	4		AGLYYVFTM	4		EAHRLHLHS	7		CKNEAFLWS	10		FNRILSFPM	3		FVPSRSLWL	2470		LSSERRTFL	1		LFPRGFLRL	1		IRADRSLLF	1		IVSLLTALS	3
AAQKTKYSG	1		AGMLFHLVN	1		AGMEKFALT	3		EAIPSLHMI	7		CKQDHAGNS	4		FNRYPGHIL	2		FVPSRSLWM	4		LSSSCRDTR	1		LFPRRSIFL	1		IRADRSLWL	60		IVTSAGFWS	1
AAQLDKMRS	1		AGMLTDSTQ	3		AGMEYQSRD	20		EALDEPESR	2		CKQQRSHQF	6		FNTHRALFL	1		FVPSRSMFL	1		LTEDRTPWS	1		LFPVGFLIS	1		IRADRSLWM	2		IVVDRCLWP	1
AAQLFGSSG	1		AGMMCPLNS	1		AGMFLLGGI	7		EALEYVRVY	2		CKSALGWSL	10		FNWIPLLRA	63		FVPSRTLWL	1		LTFLDLWYL	6		LFPVGFLRL	1		IRADRSMFL	18		IWADRTLWL	1
AAQLGLMRT	1		AGMMGSMPV	2		AGMFPSMRC	1		EALFRVHWP	1		CKSRMIMPI	1		FNWMLKTLI	4		FVPSWSLWL	3		LTLLPTMSK	17		LFPVHFLPR	11		IRADRSMWL	7		IWAYGSLWL	1
AAQLGPKES	1		AGMRESSLY	8		AGMFTRQKC	9		EALGGRLFL	1		CKSRMLMPI	124		FPAGFLRRK	29		FVPVRSLFF	1		LTNLSAHHK	4		LFRGSFWSH	9		IRADRSVVF	1		IWLLKPYRA	1
AAQLGWGPV	1		AGMRHRDRR	2		AGMFWPLIT	2		EALGGRLLM	78		CKSRMVMPI	1		FPFRCIDIL	1		FVPVRTLLW	1		LTPFRSLFL	3		LFRWKCAGR	1		IRADRTIRL	1		IWPTMTELS	5
AAQLIAVAR	2		AGMTIDEKR	7		AGMGSTGTV	12		EALVCGKCS	9		CKTLILERF	13		FPLWPRLNW	7		FVPVWLPLT	1		LTPKRTLWL	82		LFSLGFLRP	1		IRADRTIVF	1		IWRPFQSDW	1
AAQLPPSLI	1		AGMYQGSLF	11		AGMGWTGQC	2		EAMHLLWYP	5		CKVDRSSSL	3		FPMMRGPWS	1		FVQFWNKGW	1		LTPKRTMWL	1		LGADMIWTM	1		IRADRTIWL	7		IWTWVLNSK	10
AAQLRYESR	1		AGNCTRRST	19		AGMKYLNTF	15		EAPPCGLYT	1		CLALCQSTA	9		FPSGYLVRG	3		FVQMHERGL	10		LTRCISKLE	1		LGCLSNVHR	1		IRADRTLFF	2		IWYLVMDSS	11
AAQLSNPLS	1		AGNFLSSLT	1		AGMLFKAIV	9		EAPRGLCPY	5		CLALPPFWT	1		FPVPRNNRI	4		FVQRGSLHM	1		LTRRFVRPV	1		LGFRGCWAL	1		IRADRTLVF	1		IYENLNLDY	7
AAQLTGSNA	1		AGNFLYSLT	11		AGMLIITQF	12		EARAVVCRM	1		CLAVMALYT	2		FPVTFPSRV	1		FVRRYKPYM	1		LTSHRTILF	2		LGFRGPWAL	1		IRADRTLWL	9		IYIATKAWK	1
AAQLTKVSL	1		AGNFVGISD	1		AGMLQITLH	4		EARDVFVHS	6		CLCLMSTLM	6		FQAFCPDLS	2		FVRVMGTSL	14		LTSNHHAEY	1		LGFRGRWAL	364		IRADRTMFL	27		IYPELSLFL	1
AAQLTTVGV	1		AGNFVGLSD	10		AGMMRFRSS	7		EARKAPGCE	67		CLCNIGVID	41		FQALRTLWV	1		FVSFYGPSS	1		LTVLSSFRS	1		LGGRLLIPN	9		IRADRTMWL	12850		IYPERSLFL	45
AAQLVTMFS	1		AGNHLMWPG	1		AGMMSKVWA	6		EARPRSDPL	2		CLCWDTSYR	4		FQCMHSMWP	4		FVSGRSLLF	1		LTVSFAISV	1		LGGSTWATS	1		IRADRTTRL	1		IYPGRSLLL	1
AAQLWDTIT	1		AGNKKLGYV	18		AGMNGSRAA	2		EARWECLQV	15		CLDYRSTGT	2		FQCRFSKQG	7		FVTREGLEH	1		LTVVVERSL	1		LGIAVLDSA	3		IRADRTVVF	2437		IYWFTVNPE	1
AAQLWRRKK	1		AGNLRHLRG	12		AGMNHRNNL	1		EARYAAWMM	4		CLEPGFQGM	5		FQECLARVS	1		FVVLLIMPN	10		LVAVLPRLF	1		LGLMGSIRG	18		IRADSTMWL	1		KAAWIWSSV	6
AAQNEVPRI	1		AGNMLKALM	1		AGMNPRNNL	9		EASGTSAIS	1		CLFRREPAA	9		FQGVASVTS	4		FVWLRSLFF	1		LVDVLPRLF	1		LGLYRSLLV	1		IRAERTMWL	2		KALCNLMRL	1
AAQNFTVPR	2		AGNMSEPTR	14		AGMPLPAGI	15		EASRVRTGR	12		CLFRRTPAA	1		FQPDRSLFL	1		FVYQADRDM	4		LVGVRLHTC	9		LGLYRSSSL	1		IRAGRSMFL	4		KALHNRSAS	3
AAQNLVGKV	1		AGNPAAFKI	4		AGMQEMFGS	2		EATLSRKIM	1		CLFTKCELK	6		FQPHRALFL	1		FWFRLVGTE	9		LVNFTPSFR	1		LGMGSRLSH	5		IRAGRSMWL	1		KANQALSGR	12
AAQNMYSSD	1		AGNQFPTVG	3		AGMQRVLRS	4		EAVFYRLFT	1		CLFTPAQST	5		FQPRRALFL	2		FWLRSQGSY	7		LVPGGFFIP	21		LGPKFLHMY	1		IRAHRTMWL	4		KAPMRSLFF	28
AAQNPHTAV	1		AGNQRVYVV	1		AGMSGVRPD	1		EAVKLWANS	7		CLGDPLIRT	10		FQRFWVSGG	3		FWLSIFMSN	5		LVPGGFLSS	1		LGPQRSLFL	1		IRANRTMWL	3		KCDSDTTTN	1
AAQNPLVYA	1		AGNSSCAMW	7		AGMWKAKLV	6		EAVRIWSLV	4		CLGGRTLFL	1		FQRMVAVPR	2		FWQLFCFAA	30		LVPGGFMSV	2		LGPQRSLLF	353		IRANRTVVF	1		KCWIEPANS	1
AAQNQRDLL	1		AGNVGPQEC	6		AGMWSFQEP	1		EAVRWFILF	11		CLGPFIDST	1		FQSHLALFL	2		FWQLMAQQH	1		LVPGGMFDV	15		LGQCGRLLL	1		IRAVRTMWL	2		KCWWSRDSS	1
AAQNRMIHI	1		AGNVHFGST	3		AGMYPLHWY	6		EAVRYEVFT	6		CLGPFMDST	1		FQSHQALFL	1		FWSSLYRDL	1		LVPGKSLWF	3		LGQFGRLLL	1		IRAVRTVVF	1		KDRMLFWPG	1
AAQNSSRLR	1		AGNWVNRTT	11		AGNFVILAG	18		ECDRGLSRT	13		CLGPFMYST	1		FQSHRALFF	1		FWVLDKILF	2		LVPGMSLWF	1		LGQYERLLL	2		IRAYRTMWL	2		KDSGSYLVD	1
AAQNVAEGI	1		AGPALWPTV	4		AGNGIDDGT	11		ECEEIQMKP	2		CLHIHEVLV	16		FQSHRALFL	3188		FWVMSYMFR	16		LVPGRSLWF	1070		LGQYGPLLL	1		IRDDRTMWR	1		KEALAPVPI	39
AAQPKRNCD	1		AGPCLGCSS	6		AGNGLPGFM	11		ECGTSILMI	6		CLHVGMMTG	2		FQSHRALWL	2		FWVVWSSHA	7		LVPGRSLWL	1		LGQYGQLLL	1		IRIFQPLRK	1		KEGLGDTPK	10
AAQPLQMAI	1		AGPCTPTCY	4		AGNGLVDWT	5		ECGVTSRSN	22		CLILMGAMC	12		FQSHRAPAA	1		FYECPYTYM	4		LVPGRTLWL	5		LGQYGRFLL	3		IRIFRLRPS	1		KEGSGGSFI	1
AAQPQMTRW	1		AGPDNQRDS	1		AGNGSRRAQ	1		ECHYEPFLK	8		CLIQGPASD	8		FQSHRGLFL	1		FYFPSGFLV	15		LVPGSSLWC	1		LGQYGRLLF	1		IRIIRIPSS	1		KELLGWHHL	3
AAQPWYPRY	1		AGPEDLFQC	1		AGNHCKPSG	7		ECIMGSLRW	1		CLIRTAFTM	6		FQSHRSLEL	1		FYGKGRTER	4		LVPGSSLWF	1		LGQYGRLLL	2285		IRIIRSGRG	1		KFASRTLWL	56
AAQQFENET	1		AGPFFLLVR	7		AGNHGKKQE	3		ECIRVAGST	1		CLKVFRLLT	6		FQSHRSLFL	4		FYGLESSTF	15		LVPNPWKVK	18		LGQYGRLLM	1		IRILKINTK	1		KFENCMVMM	1
AAQQGPARC	1		AGPFSRDLV	2		AGNKVLVTW	10		ECLRSMRHP	18		CLLAFPTDA	3		FQSHRSLFM	6		FYPGRTVCL	1		LVPRRSLWF	1		LGQYGRVLL	1		IRILRANVA	1		KFFFSLTSS	1
AAQQHYDPG	1		AGPFVYVSL	1		AGNLGMGYL	1		ECNDTAHSY	6		CLLEMVSNC	10		FQSHRSLWL	1		FYPWRSLFF	1		LVPSRSLWF	1		LGQYGWLLL	2		IRIWEVPIV	4		KFSGLGPVR	11
AAQQLMHAA	1		AGPFYLAGR	4		AGNLLFWPG	8		ECQNPTRGQ	1		CLLQRRMAR	3		FQSHRSLWM	2		FYPWRSLFL	1		LVPVRSLWF	1		LGQYVRLLL	1		IRIWHTKVM	1		KGEWFMASV	1
AAQQRPRSR	1		AGPGMRSVL	3		AGNPSYYCD	5		ECRQYVGLW	1		CLNKPFRYG	2		FQSHRTLFL	2		FYPWRSLLF	1		LVPWEIWRG	8		LGQYWRLLL	1		IRIWKLHGI	6		KGFGRRDCK	1
AAQQSVKRT	1		AGPGSALAN	2		AGNQSEDSM	2		ECSLSWGHL	1		CLNSAWTGS	13		FQSHRVLFL	1		FYPWRSLML	1		LVPWRSLCL	1		LGRWGRLLL	2		IRIWRDTGR	2		KGFKLLGSM	1
AAQRALRNI	1		AGPGSAQSS	5		AGNRLVGTV	12		ECTLLSDQK	2		CLPADAGDY	7		FQSHWALFL	7		FYPWRSLWL	938		LVPYRIWKL	2		LGRYARLLV	1		IRIWRGAYS	1		KGGVSHFSI	1
AAQRIKRVF	1		AGPHKLDPS	6		AGNRYIRES	8		ECTRYYVRI	23		CLPGACSIM	7		FQSYRALFL	2		FYPWRTLWL	1		LVRYGRLLV	1		LGRYGCLLV	1		IRIWSFSSI	2		KGLMGLMRG	1
AAQRISSPN	1		AGPHLYRLI	3		AGNSQAWPL	10		ECVFRSGAN	5		CLPGDCSIM	1		FRADRIWYM	1		FYPWRTVFL	1		LVVAPAYTP	1		LGRYGQLLV	1		IRIWSVPNF	4		KGNGLLGLM	2
AAQRLFEVG	1		AGPHMAFVT	1		AGNSSYYCD	1		ECVSGVVLR	1		CLQCHSQGS	5		FRAELMRKV	1		FYRCFTAQA	9		LWAGPMLLR	1		LGRYGRLLL	1		IRKVVLDVG	6		KGYYTPSHT	1
AAQRLGGYL	1		AGPHQKRAS	1		AGNTSWDAT	6		EDGSSRRAK	1		CLRERHFQT	24		FRASLSVNS	212		FYSFSRGAP	1		LWDYYRECF	4		LGRYGRLLM	2		IRLFRSHSK	2		KIIHTWGCV	1
AAQRLTRTK	1		AGPIDSTPY	2		AGNVVYCLM	2		EDHPSWSRT	1		CLRGFPPLL	2		FRCEGRLSG	2		FYSYAEWST	5		LWEEFSFML	1		LGRYGRLLV	2428		IRLFRSNQK	3		KIPLKSVFM	1
AAQRSIHSK	1		AGPIFAGPL	1		AGNWCRRSR	12		EDISMTGNI	4		CLRLVSSCG	20		FRCGSGSRT	7		FYVSLPHPG	12		LWFSIRRRC	1		LGRYGRLMV	1		IRLLGHQFR	2		KIPLRCLWM	1
AAQRSLVAM	1		AGPLAIGIW	2		AGNWGPGST	5		EDTQTTVSA	3		CLRRWPNRW	1		FRCHDLWYL	1		GADVHNLAV	1		LWHVRVVPH	9		LGRYGRMLV	1		IRLMGFHSL	1		KIPLRCVFM	1
AAQRTLYRF	1		AGPLQVNHF	3		AGNYSCFTN	2		EDVKTRVRI	1		CLRSLCNLA	11		FREYSSWCF	1		GAEHDFFTR	1		LWPGGSHAW	1		LGRYGRQMV	1		IRLMRMPSR	1		KIPLRGVFL	2
AAQRVWFMS	3		AGPLSTVET	10		AGNYSVLLS	6		EEHKAPDFI	1		CLRWRTDFF	9		FRFASLSSC	9		GALNWCKRT	3		LWPMWLRMM	18		LGRYGWLLV	6		IRLWHIGPS	1		KIPLRNVFM	2
AAQRYHLAR	1		AGPMQRKYF	13		AGPDNHLHR	1		EEIHRYCGS	6		CLSGHYRPI	4		FRFPSGFLR	49		GALRSYLCW	5		LWTSMLPWV	1		LGRYRPLLV	1		IRLWRTPNA	4		KIPLRRVFM	1
AAQSFRRVC	1		AGPNPEKPN	20		AGPFRTLYT	10		EEKIYLCYR	37		CLSGIPLVQ	1		FRGKLLGTM	13		GALSTRADK	5		LWVMSPVSW	2		LGRYSRLLV	1		IRLWSVSQV	1		KIPLRSIFM	1
[truncated: 826,191+ more rows]

## Sheet: 10mer peptides
sequence_10mer_R0	count_10mer_R0		sequence_10mer_C1	count_10mer_C1		sequence_10mer_C2	count_10mer_C2		sequence_10mer_C3	count_10mer_C3
AAAAGMTVMN	4		AAAASESPKT	11		AAAATNAYRF	5		AAGALACLYR	2
AAAAIGRLDL	4		AAARLDRILI	259		AAADPHVTMQ	5		AAGIGHRPYL	7
AAAASGNYHP	1		AAARTGYCSL	4		AAAEQSKYKK	10		AAKAAYRLSS	1
AAACGTGRAQ	1		AACAQASTLG	1		AAAEWRIDQD	13		AALIKVHRKE	1
AAACPFRHRM	5		AACFVWTRLD	15		AAAFGMSKVV	7		AAPRPHSSSS	3
AAADAVRMNL	1		AACNPPHVLL	1		AAAFLARSKP	6		AAPRRTLLLT	2
AAADHHLGMH	4		AADLVRHLLT	13		AAAFRHSKPK	14		AAPYRTLFFY	94
AAADLASIAL	1		AADRLPWPTL	16		AAAGSRSSIS	8		AAPYRTLFLF	1
AAADLVNNMH	1		AAEIIYAGPR	23		AAAHKVAETD	11		AARQGRNPTF	9
AAADLVNNMN	1		AAFTVVYSPT	4		AAAHLFSSSR	15		AARRPEGSKP	4
AAADWHTVEL	1		AAFYNKHPEA	1		AAAIFTHYSL	1		AASTRSLFFY	1
AAAEVMNLSS	1		AAGGSVEQRV	19		AAAKKNMAQS	10		AAVHLPALIY	2
AAAFIRMAQR	1		AAGPGFRPST	3		AAAKTKKHTG	2		ACGMVARTAP	2
AAAGACENHS	1		AAGSVVRAAL	4		AAALKARDGV	4		ADFHEDAIVR	1
AAAGEMIYKK	2		AAGVLESRIR	1		AAAMMQYVKL	1		ADPETRGSHA	1
AAAGLMAKTS	2		AAHNRPNNRS	39		AAAPTRDTSE	6		ADPIIDMHKK	4
AAAGLTPAHI	2		AAIASPLAKK	7		AAAQPMTLSL	4		ADRVPGLRHE	3
AAAGSMVEFN	2		AAIVRWDSSW	1		AAARLDRILI	13		ADVASKMGRN	18
AAAGSYCTLS	1		AALFPVLGTW	4		AAARRQYVKL	4		ADYVVQGIRY	1
AAAGWHKYPS	1		AALYYVHLRL	6		AAARYPVALP	1		AEDRRCLLSY	6
AAAHNQKSAP	1		AAMPDQFKHT	8		AAASFLCVLT	6		AEHTETRGRR	7
AAAISRPCGY	2		AAMRIISGPK	46		AAATELLVGP	15		AEPAEDDHLD	4
AAAIYSRELK	2		AAMVSRNIKS	1		AAATMRCQMV	9		AEPCRALWLL	1
AAAKLVLIVC	1		AANQHKENVM	1		AAAYAKQKCK	3		AERSMRLVPE	1
AAAKRTQTWR	3		AANSMPSESA	3		AAAYQRHPRL	11		AFPRRCFVLF	1
AAALLPNCWR	3		AAPEGGWLGI	10		AACAAYQWSP	10		AGARISESSG	102
AAALRTRGRR	1		AAPFFKVRSS	3		AACAQASTLG	16		AGATSMVNQA	4
AAALSYNWRT	4		AAPFFNFLRF	383		AACEKPFPRK	7		AGDLLYGQTP	2
AAALVATECV	2		AAPFFNFLWS	1		AACIRPMWRS	5		AGFPLDTQEF	5
AAALWCVRKT	1		AAPFFNSLRF	1		AACNPPHVLL	10		AGLDFQQVSE	1
AAALWRPQSS	1		AAPFFTFLRF	1		AACSFRLLCS	15		AGPQRSLLFE	9
AAALWVLSIC	3		AAPFFTFLRL	1		AACSRRRDQD	4		AGPSRPLWLM	1
AAAMCSARNN	4		AAPGRSLELF	1		AACYELYRHK	13		AGQFSSKSVM	4
AAAMDQEAYT	1		AAPTRRTVLP	3		AADHRNPRTE	1		AHAATGLKRT	1
AAAMKYGPCL	2		AAQLPCRYSL	3		AADIERIVLF	3		AHALRTSKDV	1
AAAMWPFTPT	1		AARESLGTSI	6		AADLTALDNR	3		AHLGGRLIRL	1
AAANDLHKAT	2		AARRKSPAAK	6		AADSSMTDLR	1		AHPSRSLILE	1
AAANFMRCMI	2		AARVSLESNV	13		AADSTVYVTW	1		AHRDALFDML	1
AAANLVFSPH	2		AASGRMSADY	15		AAEFRSTRRQ	4		AHSRRALSLE	1
AAAPCQKDAD	5		AASGVCSPYS	2		AAEGLTPQVK	4		AHTTLRKITR	3
AAAPDCAICK	1		AASLRALVQP	15		AAEIIYAGPR	3		AHWGMLLHYH	1
AAAPNSLDRP	2		AASMRGPSPM	1		AAEINYAGTR	1		AIPARSLFMY	1
AAAQFPQNQV	1		AASRVIGHET	8		AAEPPIVPKL	12		AIPRRTLFLL	1
AAAQFWFPVS	4		AASRVVNHRS	1		AAERMVALPC	5		AIPSRSFIMY	1
AAAQSLSQSG	3		AATDPSQTSP	1		AAESEDPSVA	5		AIPSRSLELF	2
AAARALDRRK	4		AATHYHRDQL	1		AAESIHVPHR	6		AIPSRSLFFM	1
AAARKLLPRF	1		AATSLEYKPI	1		AAETMCLPLR	2		AIPSRSLFWF	3
AAARLKLKQM	4		AATSLSTGAG	5		AAETQSMHQY	14		AIPSRSLMLH	1
AAARLRTKNH	2		AAVGITIFQA	1		AAEVGKSMLQ	10		AIPSRSLMMN	1
AAARMNLNPT	1		AAVMISSAGR	3		AAEYMMSGRV	7		AIPSRSLMMY	626
AAARSRTNLH	1		AAYSRLMTTQ	27		AAFATLPRVV	7		AKAPRTLFLV	4
AAARTLNSIK	4		ACDASTMSSQ	24		AAFECITMPI	13		AKCWAATWSG	3
AAASGVRNKP	4		ACGAQHLNSS	1		AAFLKFTSSA	5		AKHSARSNEK	4
AAASIVRTDM	1		ACGGTRNDLT	12		AAFRQEGRLD	17		AKLHWDDKTP	1
AAASKVLSRG	2		ACNPSNVRRQ	6		AAFVIGRKTS	2		AKPQPNDPVV	2
AAASQNMLHH	3		ACRVVWTVSL	1		AAGALKVMKP	21		AKREWNNTRT	1
AAASRASYRM	4		ADAATLMGYS	1		AAGARNLVKF	9		AKSGRTLFLE	1
AAATLGAGHL	2		ADCGTFMLHL	1		AAGATSHCQT	18		AKSSRTLFLD	1
AAAVGCASQL	1		ADCLKLRYKK	3		AAGCSDYQWY	10		ALAGLSLELF	3
AAAVHEPSVF	3		ADCSQTKLVA	1		AAGDAFSMRL	9		ALAGQSLVLF	1
AAAVLTFLCD	1		ADDHVTCCHS	3		AAGFQFAYYV	18		ALAGRSLELF	2
AAAVNRSSHP	2		ADDLGTWGTD	5		AAGGEICVTC	7		ALAPRTLFLA	1
AAAVSRREGN	3		ADEHPLPSRK	8		AAGGSDWLIR	4		ALARRSLCLV	1
AAAVVEHIVA	1		ADFRVLSRRL	5		AAGGSEVTPG	1		ALARRTLWLA	1
AAAWIPPLLR	1		ADGCWMVPHS	13		AAGIVIPRYL	7		ALASRSLFWF	1
AAAWRLVSPL	5		ADHFPNPRWR	1		AAGLYTYYLK	6		ALASRTLFWV	1
AAAWRTAYAW	2		ADKAPGPSPT	13		AAGMFARQPL	12		ALDIRRTSWR	1
AAAWWVVFQD	1		ADLFGMTPVQ	11		AAGMLLLNES	2		ALGKLMLTVP	1
AAAWYWMFYP	1		ADLSKEVSFN	3		AAGMTYVRNN	8		ALIEYAGAKK	1
AAAYFIVIPS	1		ADNLTSYHNW	4		AAGNERLYHS	1		ALIGRTLFLH	1
AAAYIEVSDH	3		ADQVTKIRHI	3		AAGRGYPMQH	10		ALKGRSLELF	6
AAAYLSPYLH	3		ADRLWLSDNP	3		AAGTGCSVQK	2		ALLGQSLELF	4
AAAYLTNQLW	5		ADSAKLCRIG	3		AAGTLPGPVS	5		ALLGRGLELF	1
AAAYSFELSR	1		ADSQYDIQHS	1		AAGTVPSSSV	4		ALLGRNLELF	5
AAAYSRMMRI	1		ADSRLLMAHV	1		AAGVPAGYLK	3		ALLGRSLDLF	2
AACAVWLQPL	1		ADWALITQIT	1		AAGWRLASSV	2		ALLGRSLEHF	2
AACCALIRSE	1		ADWQYDTQHS	9		AAHAVALERT	1		ALLGRSLELF	11
AACDILQEKS	4		AEAFFGEYEM	1		AAHCRNAVSV	1		ALLGRSLELS	3
AACDLNKWCD	3		AEATANCDPT	2		AAHDNNRRQW	4		ALLGRSVWLA	1
AACFRRPTAT	1		AEELVSAWVW	1		AAHERAHEAR	9		ALLGWSLELF	1
AACFVYGPKP	2		AEEPYSNVGA	5		AAHMPSGHMV	6		ALLSRSLELF	1
AACFWLSQQF	2		AEFLQVKGQG	7		AAHNWTVSLP	8		ALMGRSLELF	1
AACGQFSHLD	1		AEGLYIGVDT	14		AAHPYRQHEP	14		ALMYVASRPS	4
AACHAVNQPA	2		AEHSGVMVPV	32		AAHRLEPMLM	12		ALPALSLELF	1
AACHFAMIIS	2		AEHVNGYKLS	12		AAHSQGQATG	3		ALPARPFALF	1
AACHFYAALQ	4		AEKCSSQTFF	2		AAHTMCDTDT	9		ALPARSLFMF	1
AACHTILSNQ	4		AEKKIFERVA	1		AAHTWTAWTS	15		ALPARSLFMY	1
AACIPEPVRS	1		AELGEPKHGP	3		AAHTYDWAAC	3		ALPARSLLMW	1
AACKCFHSVG	2		AELMGMMKFL	2		AAHWCDSGVL	3		ALPARSWELF	1
AACKGRGKVP	1		AELMTDGTRP	1		AAHYKSVRMV	4		ALPAWSLELF	1
AACKSGDSAS	3		AELTGALRAW	1		AAIADRQDQG	6		ALPCLSLELF	2
AACLHRHARW	1		AELWPQGDRR	2		AAIGEMTGLI	8		ALPCRGLELF	1
AACLHSFTLL	1		AEPISSRTLW	14		AAIHGSLGSG	1		ALPCRRLELF	3
AACLWDRYQR	1		AERASSAKRT	11		AAIISPVVVD	10		ALPCRSLDLF	2
AACMPGVLDP	4		AERKSDVNVV	14		AAIIYKWLSS	4		ALPCRSLELF	3
AACNPRGPCM	1		AERYEALQTG	16		AAILAQPLGV	6		ALPCRSLELV	1
AACNQAWPSP	2		AESMGRRLTG	8		AAILKWKAWS	5		ALPCRSLFLH	1
AACPHIVFTL	2		AESTRAWGTE	7		AAILNWKSWS	1		ALPDLSFELF	1
AACPLTRHSS	1		AETAENELCS	10		AAINTTNRIG	9		ALPDQSLELF	1
AACPTKLHFL	3		AEWIPMRDFL	10		AAIPGVSFPS	5		ALPDRSLELF	4
AACQLCSNHN	5		AEYVTSGRMK	2		AAIPTCDYTC	13		ALPDRSLELS	2
AACQQALRVL	1		AFAVFIPITV	8		AAIQFSSPRL	11		ALPDRSLVLL	2
AACQQTYILL	1		AFCSSQPQYR	8		AAIRTRQAHD	11		ALPDRTLYLW	1
AACQRDRMPI	4		AFERLVTASL	17		AAISPPSYRI	15		ALPDWSLELL	1
AACRLHNTVT	2		AFGGHLLMWT	1		AAITHSHKNY	10		ALPFRSLELF	1
AACRMIRPNR	1		AFGGRFLMGT	2		AAIVRVMPAT	7		ALPFRSLWLL	2
AACRVRHRLN	4		AFGGRLLMGT	1856		AAIVRWDSSW	5		ALPGGSLELF	1
AACSAIWVHD	1		AFGGRRLMGT	1		AAIWACLTNS	9		ALPGGSLERF	1
AACSFSLDRR	1		AFGVRDYSVN	16		AAKDLLQEGL	13		ALPGLRLELF	2
AACSPEKAFS	5		AFGWVCSSSR	7		AAKFGMSKVV	1		ALPGLSLELC	2
AACSSVGDCL	1		AFKHAQFDVH	4		AAKGEMLRPK	2		ALPGLSLELF	2
AACTALLHLM	2		AFLELRVNYL	1		AAKIKSHKLP	7		ALPGLSVELF	1
AACTSLGSET	1		AFMQQLASGC	4		AAKNFKYTVK	3		ALPGLVFELF	1
AACTVFITRT	1		AFNWHIRRRR	4		AAKPKQTMAT	16		ALPGMSLELF	1
AACVGPLMVK	2		AFQHDARHSL	6		AAKRATTPRK	1		ALPGQCLELF	3
AACVHKNPCP	2		AFRPDRILLL	47		AAKRPEQPKT	2		ALPGQRLELF	1
AACVSSSHSA	2		AFRSAFGKVM	9		AAKSDHDGKR	12		ALPGQSLELF	117
AACWTHSTHS	1		AFSDEGVLSK	8		AAKTHYVLLY	4		ALPGQSLEPF	2
AACYCMWSGM	2		AFSRESADTN	1		AAKTRRTGWA	2		ALPGQSLGLF	1
AACYNRLSHA	4		AFTWQTQVKD	1		AAKVLFWVFR	1		ALPGQSLNLF	1
AADADWNNGP	1		AFVAPWGMAR	1		AAKVVLYELW	7		ALPGQSSELF	2
AADAKREDQH	2		AFWSLAWFLV	7		AAKYAPKQYR	17		ALPGRALWLI	1
AADARNAISM	2		AFYGCDYSRT	5		AALCDESTPL	15		ALPGRCLALF	2
AADATRWSRK	3		AFYHSRDHIQ	6		AALCQWKHTL	4		ALPGRCLDLF	1
AADCKCTRPS	1		AGARPQFIIV	9		AALDTSAIKS	1		ALPGRCLEFF	3
AADDGSSLLI	1		AGCNSLYTLT	8		AALETSEIKS	9		ALPGRCLELF	4
AADDNRRERP	3		AGDGNRTHPA	9		AALGRRITAR	8		ALPGRCLELI	3
AADDSMRTLS	2		AGETELTRHV	7		AALHNFEAAV	3		ALPGRCLELS	4
AADDVTLWLY	2		AGFPGVKNGY	3		AALIGLKYPW	3		ALPGRCLEPF	3
AADEPLSMMS	1		AGGECHATAG	13		AALIKVHRKE	9		ALPGRCLGLF	1
AADFASNSVT	3		AGGQAAGRLD	6		AALMIWSPNM	9		ALPGRCLLLF	1
AADFKSRLKY	4		AGGSIDKADR	1		AALMRLSGNS	2		ALPGRCLVLF	4
AADGLVFHMI	1		AGHTLCGTCS	11		AALNIIHIVL	15		ALPGRCVELS	1
AADGQTRMVG	4		AGILIFSTMW	6		AALNSHNRPA	7		ALPGRGLELF	44
AADGRRPPTK	3		AGKDSEVTAG	12		AALQRKPDEH	8		ALPGRILELF	6
AADHVYYYLL	1		AGLKTARCPL	13		AALRLLEGYA	18		ALPGRLLGPM	1
AADIAKLLLY	4		AGLLGPLRWL	215		AALSGPGKHR	14		ALPGRNLDLF	1
AADICILPNL	2		AGLMDNSTYT	5		AALTMSTSHD	5		ALPGRNLEFF	2
AADKCGLKRL	1		AGLNGWAALI	6		AALTVGPPNL	1		ALPGRNLELF	1
AADKESGDLL	2		AGLPTICPVR	1		AALTVRRSEW	14		ALPGRNLELS	4
AADLAGSCTM	4		AGLRSRLQWD	16		AALYYVHLRL	9		ALPGRNLEPF	2
AADLCRCPRP	1		AGLSSLNPTR	1		AAMEALTTTL	8		ALPGRNLKLF	3
AADLHARPEI	1		AGLWCTWAVG	4		AAMLSGHFVQ	5		ALPGRNSELF	3
AADLMKMPCN	3		AGLWCTWAVS	1		AAMRIISGPK	4		ALPGRRLDLF	1
AADLNPCPGM	5		AGMRILKMGS	119		AAMVCPTWRV	3		ALPGRRLEHF	4
AADLYAAKKF	2		AGPRSHVEEC	1		AAMYRPTTDA	3		ALPGRRLELF	103
AADLYSLRVQ	4		AGRFRYMWSG	2		AANAFCQGLL	10		ALPGRRLELY	3
AADLYSPDRG	4		AGRLGLMGSM	163		AANAGHSLLC	3		ALPGRRLKLF	2
AADNEMHLRF	1		AGRPRQAQLC	1		AANAMFSPCI	3		ALPGRSFALF	1
AADNLNAVLE	1		AGSCPTWSPG	4		AANELERGLF	5		ALPGRSFELF	93
AADNQYSLRL	2		AGTQADLHRR	9		AANHLMSLTW	3		ALPGRSFKLY	1
AADPLLLQVA	2		AGTQRHSKYK	3		AANLFTHSQL	2		ALPGRSIMWS	5
AADPSIKKVF	4		AGVMVGTKEP	9		AANLHVNCGA	1		ALPGRSIWLH	7
AADQARNLGV	1		AGVQVSVHRT	17		AANLSVSATL	9		ALPGRSLAFF	1
AADQFAGSVS	1		AGVRMGHGMS	20		AANNRSADSY	6		ALPGRSLALF	40
AADQWSRWLC	1		AGWMHNCDVV	1		AANQHKENVM	13		ALPGRSLDFF	4
AADQYSRGTN	1		AGWPLDLVTR	4		AANRRASHAP	19		ALPGRSLDLF	185
AADQYYEGVL	2		AGWRSITERT	3		AANRRLKDSK	6		ALPGRSLEFF	140
AADRNHQGPT	3		AGYFGRLWTP	78		AANSMPSESA	4		ALPGRSLEFS	2
AADRNPDCLW	1		AGYTNRFSGH	1		AANSWARTAS	5		ALPGRSLEHF	5
AADRRHPRPN	2		AHFHWFAQRL	8		AANTGETYSK	1		ALPGRSLEHS	1
AADRVLKWYA	1		AHGPPSLLVT	1		AANVIRQLIS	10		ALPGRSLEIF	47
AADSGLNTAA	1		AHGTPSLLVT	1		AANVPWLGNQ	2		ALPGRSLEIY	1
AADSLKLGLE	5		AHHVARFSPR	7		AANWKFSPAM	5		ALPGRSLELC	1
AADSNRDSQP	3		AHLGGRLIRL	71		AAPAHCAGSL	6		ALPGRSLELF	161804
AADSPVMSKR	3		AHMGRRRIWA	5		AAPATLKKHN	2		ALPGRSLELG	1
AADSVQMYNF	4		AHMLLPKWLR	5		AAPEPTFKRF	13		ALPGRSLELH	13
AADTNYGSPT	2		AHMSLPPQWP	8		AAPERLLSPT	1		ALPGRSLELI	4
AADTPEIRAT	3		AHMTTLKEIK	1		AAPESQETVF	15		ALPGRSLELL	2
AADTPWFDAR	2		AHNTFTPVHW	4		AAPFEPRGRR	11		ALPGRSLELS	6
AADTWAEALV	2		AHPAEPGPVW	14		AAPFFNFLRF	12		ALPGRSLELV	4
AADVIRVTTT	2		AHPFGGALLS	1		AAPFISYNPL	2		ALPGRSLELY	6
AADVLSMSRA	3		AHPMRLLGSL	61		AAPGLTSRSP	1		ALPGRSLEPF	5
AADVVQRWFG	3		AHPYSTKPKS	11		AAPHRRTNKM	6		ALPGRSLERY	2
AADWLPLNLW	1		AHQDKSGEMP	3		AAPHSRISRS	13		ALPGRSLEVF	8
AADYSPPCGT	4		AHRQTHGSKN	1		AAPIGKLPPN	13		ALPGRSLFFP	1
AAEADSVNIH	4		AHRVEKGFNQ	2		AAPKVGRRQN	3		ALPGRSLFFY	33
AAEAIKTLQI	2		AHRWLGVMSG	7		AAPLGLYYSR	4		ALPGRSLFLF	11
AAEARNVRQW	4		AHSEVWMERD	1		AAPLQGQSAC	8		ALPGRSLFLH	25
AAEAVTRLLA	2		AHSPRKSARR	1		AAPLQTLLLN	5		ALPGRSLFLK	7
AAEDGLSTTS	4		AHSRLLLSPL	1		AAPMAGSTQP	2		ALPGRSLFWF	39
AAEEKIVVLA	2		AHSSHSHSWA	8		AAPNHMEEES	4		ALPGRSLGLF	29
AAEEPSCLTP	1		AHSTGSSKKS	1		AAPNRGRRTL	2		ALPGRSLGLS	2
AAEERSGSRK	3		AHTLSEHKSA	7		AAPNSRARLP	1		ALPGRSLGPF	1
AAEESFPIPP	4		AHVGGMLLNY	1		AAPPVSAEEA	1		ALPGRSLKHF	4
AAEESLLRTR	1		AICYQILLHT	4		AAPQTPKQAA	6		ALPGRSLKLF	95
AAEGFYFNCS	1		AIDGRLLMGT	1		AAPQVSWMGN	16		ALPGRSLLFP	1
AAEGLGFTTI	1		AIDMFLVFKN	5		AAPRFYPDPP	4		ALPGRSLLLF	7
AAEGRVQRQW	1		AIGGRLLMGT	4		AAPRKLAAKL	5		ALPGRSLLLW	2
AAEGSTAPTW	1		AIHGMSLQYM	1		AAPRMPTSRL	5		ALPGRSLLVY	1
AAEHLQAIIP	2		AIIRISSGTM	5		AAPSKWQTRV	18		ALPGRSLMLY	6
AAEHPRHRRT	1		AIKQGFVTIF	11		AAPSSHSRIR	3		ALPGRSLNLF	2
AAEHQTIGFE	2		AIKSSTDKPC	9		AAPTRDPNLI	9		ALPGRSLQLF	25
AAEHVDVVEC	1		AILELRVNYL	957		AAPVKTHTHH	7		ALPGRSLVLF	64
AAEIGVWNAF	2		AILELRYNYL	1		AAPVRIMSWI	5		ALPGRSLVLI	2
AAEKSEFMLS	4		AILERRVNYL	3		AAPVTRSMLF	6		ALPGRSLVLV	1
AAEKSNQCPT	1		AILSCSLMMY	1		AAQCHNGPSK	12		ALPGRSLVWW	3
AAELLTTVEF	3		AIPKWCGIPS	4		AAQCMIAMWH	1		ALPGRSLWFY	11
AAELMMNDSF	1		AIPLHRSRKS	1		AAQCMIVMWP	12		ALPGRSLWLA	30
AAELMTKYMT	2		AIPSRSLMMV	1		AAQELSYSLR	2		ALPGRSLWLL	3
AAELQGEYNW	2		AIPSRSLMMY	360		AAQGIPIGTD	11		ALPGRSLYLF	5
AAELQMWIRA	4		AISPRTPCGL	7		AAQGLLLQNP	18		ALPGRSMDLF	2
AAELRRESSH	4		AISRIDYSPG	7		AAQGVPIRQP	6		ALPGRSMELF	29
AAELSAHRNA	3		AITFFRVSTS	9		AAQHKEKSRV	7		ALPGRSMELL	2
AAEMAGVHYH	1		AIVFSIRWAS	1		AAQPTLLMLS	22		ALPGRSMFLM	1
AAEMRSPPRI	1		AKALWARPAN	1		AAQQGSATNN	4		ALPGRSMVLF	2
AAENMAQCFL	3		AKAPRTLFLL	1		AAQRPHSGAT	11		ALPGRSSELF	41
AAENSMLTDV	3		AKARPWDLLL	1		AAQRYSRISW	2		ALPGRSSELS	1
AAEPDGCLTM	1		AKFGTEGAEN	3		AAQTDGRKGS	1		ALPGRSSKLF	2
AAEPHVTTSP	1		AKHCPREQLK	4		AAQTWFGMRL	4		ALPGRSVELF	7
AAEPTALLIT	1		AKHTLARGRP	11		AAQVTLRQRK	6		ALPGRSVFLA	7
AAEQVLVVSE	3		AKKNLKLLSK	3		AARASSRGQE	3		ALPGRSVWLA	2
AAEQVPRVHV	1		AKKRDNLSRT	41		AARAVHVLLI	3		ALPGRSVWLH	1
AAERKWIAFP	1		AKLLGMLVLY	1		AARCKQLRDR	2		ALPGRSVWLS	517
AAERPPALFI	1		AKLMGAMGKL	112		AARDDLSKIN	1		ALPGRSWELF	6
AAERPWDPGL	2		AKPARSLVLW	1		AARESLGTSI	5		ALPGRSWELL	1
AAESNIAASR	1		AKPGRSLELF	1		AARFVAIVFS	17		ALPGRSWQLF	1
AAESNQQHKP	1		AKRPMKKPLS	16		AARGGQGVSR	11		ALPGRTFELF	5
AAETADHLSE	1		AKRSVQKTTV	10		AARGLRAKAQ	2		ALPGRTLELF	39
AAETGAPVTL	2		AKSGRTLFLE	1		AARGNGMDQG	7		ALPGRTLELY	11
AAETGVPVWQ	2		AKSHCRRMKQ	6		AARGRYTWRW	10		ALPGRTLFFT	2
AAEVIEMMLR	1		AKSIVTIELK	9		AARKWLVYIT	1		ALPGRTLFLF	1
AAEVQLTAVL	4		AKSRGSQMGH	64		AARLGGLQPA	7		ALPGRTLFMV	1
AAEVVILLAN	1		AKTCQSWMKP	17		AARLVAIVFS	1		ALPGRTLIFS	2
AAEVVQSPTL	2		AKTTFHRQFK	17		AARPWQCNQR	8		ALPGRTLIMS	1
AAEVVSPFLW	4		AKYCMSSERT	5		AARRKDKVAT	31		ALPGRTLVLF	1
AAEVYTDLIL	2		ALAKQPFSPY	2		AARRKSPAAK	42		ALPGRTLVLT	3
AAEWLLVEFT	2		ALAMLDVDMT	1		AARRLTCRLI	6		ALPGRTLWIY	1
AAEWQVAWTV	2		ALAVKSRSRF	7		AARRTRHRSD	1		ALPGRTLWLE	1
AAEYHAVSPE	2		ALDLLLWFRM	10		AARRVEVDVP	8		ALPGRTLYLF	1
AAEYPNKCLL	2		ALEERWKGTF	21		AARRWSHTQT	19		ALPGRTVWLA	1
AAFALMTPKK	3		ALEKLMLTVP	3		AARRYDSFGC	7		ALPGRTVWLH	4
AAFANSSYRR	1		ALELTQANLT	2		AARSGGRRNS	1		ALPGRYFELF	2
AAFASYATPF	3		ALFPVNPHFS	1		AARSGSKRMR	5		ALPGRYLVIF	1
AAFATLPRVV	1		ALGCHRYARS	2		AARSGVNINR	5		ALPGRYQTNY	1
AAFCRRAQNK	2		ALGCRLSFSV	5		AARSHTRDRP	1		ALPGSCLELF	1
AAFCTLLSED	3		ALGDSVYIVG	1		AARSRIVYFA	13		ALPGWCLELF	2
AAFEFLSLML	1		ALGELMLTVP	1		AARTGRFDAS	1		ALPGWSLEFF	1
AAFFCLKSIQ	1		ALGELMLTVT	1		AARTPQFLFC	11		ALPGWSLELF	3
AAFFCLRGIQ	2		ALGERLLMGT	2		AARVLGKRCI	30		ALPGWSLELY	1
AAFFTCCISV	1		ALGGDCESAR	10		AARWALCPKG	5		ALPGWSLEPF	1
AAFGLPNTRV	3		ALGGRLLMRT	2		AARWKLRSHT	1		ALPGWSLQLF	2
AAFGRRPMRS	5		ALGKLILTVP	4		AARWMRLHAH	22		ALPLRSFFLF	1
AAFGSSIQDV	1		ALGKLKLTVP	1		AARYSFPFGY	9		ALPLRSLLFE	4
AAFHNCRNLR	2		ALGKLMLAVP	1		AASAFTRLGG	4		ALPLRSVFLA	17
AAFHWRGVLK	1		ALGKLMLIVP	6		AASCDSSTWR	19		ALPLRTLALC	1
AAFKNLNVTQ	1		ALGKLMLTDP	7		AASDDGEPAF	2		ALPNRSLELF	1
AAFLSVPRAS	2		ALGKLMLTIP	2		AASEHPGQLK	11		ALPPRRLELF	2
AAFLYPGFLQ	2		ALGKLMLTVL	6		AASGGCLKKD	1		ALPPRSLVLF	1
AAFMILSACL	2		ALGKLMLTVP	2005		AASGGRLKED	12		ALPRRCLVLF	1
AAFMQDPAKL	1		ALGKLMLTVS	5		AASGNYCHPS	7		ALPRRSLELF	2
AAFPGMCYFH	2		ALGKLMSTVP	2		AASGPTACRS	10		ALPRRSLELY	2
AAFPPRQNHT	1		ALGKLTLAVS	1		AASGVCSPYS	18		ALPRRSLERF	1
AAFPSAPRLS	1		ALGKLVLTVP	1		AASGWHWPQE	8		ALPRRSLFLQ	1
AAFPSNPLTV	5		ALGMLMLTVP	1		AASHKSRLRP	1		ALPRRSLILH	2
AAFPYAETDM	1		ALGNLMLTVP	3		AASIADHVLT	16		ALPRRSLVLF	2
AAFQFHHEHN	1		ALGRGSGSYP	6		AASITYFMTL	11		ALPRRSLWLA	8
AAFQSLSEEE	4		ALHATMLAWV	11		AASLVRTGST	7		ALPRRSLWLE	2
AAFRTVEVAP	2		ALHTRLRPLC	13		AASMYWIGSS	9		ALPRRSLWPA	1
AAFVTSFDRQ	2		ALIEYAGAKK	21		AASNVRLMLS	25		ALPRRTIFMS	1
AAFWINAIDI	1		ALKRLPHGDA	24		AASNYFLDTA	18		ALPRRTLFLH	1
AAFYYQARRR	1		ALKRNPPRQP	5		AASPRTRGSI	5		ALPRRTLSLQ	1
AAGAKIRQYR	4		ALKSRCHNDH	10		AASPVGVLSN	21		ALPRRTLWLA	1
AAGAQDTENK	3		ALLAWWKMEE	8		AASRCLPDVF	10		ALPRWSLFWF	1
AAGARNLKCA	4		ALLFLSYLTP	4		AASRLAMFTI	4		ALPSLSLVFF	1
AAGCMPPGTR	4		ALLGRSLELF	1		AASRLRGCRT	3		ALPSPSLRLF	1
AAGDYCFTLP	3		ALLGRSLELL	1		AASRMPDQRN	12		ALPSQSLELF	2
AAGEGWLQTS	5		ALLGSLRTYE	148		AASRSYPSRG	3		ALPSRSLCWF	1
AAGEHSVATS	4		ALLHMGRAHI	7		AASRVIGHET	14		ALPSRSLELF	31
AAGEHYDKYH	1		ALLRGQLLTC	2		AASTCTSWSS	6		ALPSRSLFLF	6
AAGEHYENRT	2		ALLSQCRVSH	23		AASVHTTKNL	6		ALPSRSLFWL	1
AAGELSCSHP	1		ALMSVVTSLL	11		AASVKVVREY	1		ALPSRSLVWW	7
AAGEPLRYSI	2		ALMYTSHQLD	17		AASWQLRFHV	6		ALPTRSIIFT	1
AAGFHWCLIY	1		ALNWNCGYCQ	13		AASYACKAPK	3		ALPTRSLFFY	1
AAGFNLGGAD	1		ALPARSLVLF	1		AATAPLNYLG	6		ALPTRSLMLH	7
AAGFTGRGMS	3		ALPCWSLELF	1		AATESLMRRR	7		ALPVRCLELF	2
AAGGCFRSVP	1		ALPGCSLELF	1		AATGLFQDSS	3		ALPVRSFELF	2
AAGGILHMML	1		ALPGQRLELF	1		AATGVRSWDA	1		ALPVRSLEFF	1
AAGGKPYYSS	1		ALPGQSLELF	11		AATHVSIRTC	8		ALPVRSLELF	4
AAGGLALYPL	1		ALPGQSLKLF	1		AATILLQPRT	27		ALPVRSLERF	2
AAGGLPVTRL	2		ALPGRCLELF	5		AATKAATHPM	5		ALPWRSVWLG	1
AAGGLQNCNG	1		ALPGRGLELF	2		AATKRYWAYF	10		ALQGLSLELF	2
AAGGPVSRKA	1		ALPGRMWKLL	1		AATKTPERCR	23		ALQGRRLELF	2
AAGGRATATR	4		ALPGRNLELF	3		AATLHDKTFN	2		ALQGRSFELF	1
AAGGRATVCP	3		ALPGRRLELF	5		AATNQQEKRP	22		ALQGRSLALF	1
AAGGRLKSHI	5		ALPGRRLEYF	1		AATQMHESWL	12		ALQGRSLDVF	1
AAGGRLRSTQ	2		ALPGRSFDLF	1		AATQSNPGRM	3		ALQGRSLEIF	1
AAGGTHGSRN	3		ALPGRSFELF	4		AATRGYPIGH	7		ALQGRSLELF	73
AAGGWQLTLM	5		ALPGRSLALF	3		AATRHKRSLG	2		ALQGRSMELF	1
AAGHKRYPLL	2		ALPGRSLDLF	5		AATSERISQP	1		ALQGRSSELF	3
AAGHLFQQHT	2		ALPGRSLEIF	10		AATSQSRLGL	9		ALQRRSLDLF	1
AAGHRSEKPS	1		ALPGRSLEIY	1		AATTGFLDLH	5		ALQSRSLELF	4
AAGHWTMNGW	1		ALPGRSLELF	13781		AATTKRAATM	1		ALQVAMAYHE	6
AAGIPSPLNI	1		ALPGRSLELQ	1		AATTKSQDAL	1		ALRGRSLDLF	1
AAGIQQSHYK	1		ALPGRSLEPS	1		AATTKSQVVL	9		ALRGRSLELF	3
AAGIRPRRKT	4		ALPGRSLKLF	7		AATTLCSHAP	3		ALRHRSLWLS	1
AAGIRSRQQE	2		ALPGRSLKLS	1		AATTSDREQQ	5		ALRQRTLWLS	1
AAGISMNNYH	1		ALPGRSLVLF	5		AATWPALACM	1		ALSARSLELF	1
AAGKLSSQMR	2		ALPGRSLVVY	1		AATWVWSHTN	7		ALSDSADMVV	1
AAGKPATTIL	1		ALPGRSSELF	5		AATYASREQG	8		ALSEPYRYLF	4
AAGKRNTAHP	1		ALPGRSVWLS	4		AAVAGYMLLS	7		ALSERSLFFS	1
AAGLAHLSLP	2		ALPGRTLEFF	1		AAVAPEQMRC	3		ALSGRCLELF	4
AAGLDPKLPH	1		ALPGRTLELY	1		AAVARGNCNK	11		ALSGRILELF	1
AAGLHCAGST	2		ALPGWSLDLF	1		AAVEHSLAPS	11		ALSGRRLELF	1
AAGLHKSGMG	3		ALPISGCQFK	1		AAVESNEPQY	12		ALSGRSLEFF	2
AAGLSCVSNG	5		ALPLRMALTK	27		AAVGMWAAAG	2		ALSGRSLEHF	3
AAGLSQRASW	2		ALPNRARDHH	8		AAVPGHTSLT	6		ALSGRSLELF	3
AAGLVRATLD	1		ALPPRSLFLV	1		AAVRRLGKAM	7		ALSGRSLGLF	2
AAGMKTKIYQ	4		ALPRHERWAC	25		AAVSRALRPV	12		ALSGRSLVLF	2
AAGNLVIISL	2		ALPSQSLELL	1		AAVSSWSLDR	9		ALSGRTLTLY	10
AAGNNSCCFG	1		ALPTWRRTPD	2		AAWETQFLPV	1		ALSGWSLELF	3
AAGNTDQTLA	1		ALPVRSLELF	1		AAWEWDMLAV	11		ALSSRSLFLS	2
AAGPATVGSA	2		ALPWLGRLLK	1		AAWFKTTQLT	7		ALSSRTLFLV	1
AAGPEGSTRW	1		ALPYDRDNKR	4		AAWGRRLHCD	1		ALTDRSLELF	1
AAGPELSSAW	1		ALQCRSLELF	1		AAWGSEHRVM	2		ALTGGGLELF	1
AAGPLTLLHG	2		ALQGGSLELF	1		AAWHGMYSRM	1		ALTGQSLELF	1
AAGPPRQRRR	3		ALQILSQTAC	4		AAWHRLRAGR	11		ALTGRCLEIF	2
AAGPTKNVNP	1		ALQTHEDYGT	4		AAWLGRGSKL	3		ALTGRRLELF	2
AAGQALHRST	3		ALREPTANCD	2		AAWPTRTTLQ	5		ALTGRSLDLF	2
AAGQFHAWRS	2		ALRKLILVRP	1		AAWRGQSQYN	8		ALTGRSLELF	202
AAGQKRRNCA	2		ALRKLMLTVP	3		AAWRSFNTFF	1		ALTGRSLELL	1
AAGQMRSAIK	2		ALRSGGACPL	9		AAWSLRNKEM	10		ALTGRSLELV	1
AAGRCTAPRP	2		ALRSGRTEYY	8		AAWTFVQFMP	3		ALTGRSLELY	2
AAGRDRMGFT	1		ALRSVEMITF	1		AAYAAHVGSG	9		ALTGRSLGLI	1
AAGREAVATT	4		ALRSVHLRFL	5		AAYETYKPTL	13		ALTGRSMELF	1
AAGRGAVSMT	1		ALRTRPQCVQ	8		AAYLGDAPNE	5		ALYFHSLYRV	1
AAGRGDKCEP	1		ALRTWRPHNT	12		AAYRERFTSP	9		AMAGRSLELF	1
AAGRHTQHRG	1		ALSEPPGMRH	3		AAYRRNSTPS	4		AMAPRSLFLF	2
AAGRIAGAPL	1		ALSGRILELF	1		AAYRSCFTFC	2		AMETATKRHE	1
AAGRLHPTDN	1		ALSGRTLTLY	17		AAYSRLMTTQ	1		AMGHRSVFLH	8
AAGRMRTNGT	2		ALSHRTIMLH	121		AAYTLKNITP	9		AMGQRTLWLA	1
AAGRPYTIVR	2		ALSKTPRIPT	7		ACALHETQPT	15		AMGQRTLWLS	1180
AAGRRTCYFH	3		ALSLQSSDRM	21		ACARGLSSFL	6		AMLGRSLFFF	1
AAGRTARARP	3		ALSRHALLRS	28		ACARRRDELT	1		AMLRRTLFLG	1
AAGRTLKEVS	1		ALSRSKGQTL	9		ACASDVFNLV	9		AMPAGCLELF	1
AAGRTNTSPW	1		ALTFLCTLDT	1		ACATKDCAGR	8		AMPDRSLELF	2
AAGRVYLRAC	2		ALTGRTLFLH	1		ACAVDGELDL	6		AMPGLSLELF	1
AAGSAGPLRS	1		ALTGVTHDTR	9		ACAYQAHRRF	8		AMPGRCLEFF	1
AAGSAHRKNR	3		ALTSRSLELF	1		ACCAPIKSGL	2		AMPGRGLELY	1
AAGSDASEGS	1		ALTVRSLELF	1		ACCGLVVSMT	12		AMPGRGVELV	1
AAGSFKWSSS	1		ALVHSLFCAE	4		ACCLDNDTEI	9		AMPGRRLELF	3
AAGSFPCRNS	1		ALVKLMLTVP	3		ACCPIDMSGC	1		AMPGRSFELF	2
AAGSLDHLMT	3		ALVLDDSGTI	2		ACDASTMSSQ	11		AMPGRSLALF	3
AAGSPLWELN	1		ALWSTATDPK	6		ACDLVLGSVY	21		AMPGRSLELC	1
AAGSRLPERN	3		ALYIMVGLRM	77		ACDPRIRWTV	12		AMPGRSLELF	19
AAGSRRPALV	3		AMELSHVRWN	19		ACDSNRPRHA	4		AMPGRSLELG	1
AAGSSADMYA	4		AMGQRTLWLS	116		ACEGEYLTAS	4		AMPGRSLELV	2
AAGSSRPCML	1		AMLEVRVNYL	1		ACEPTMKQNN	2		AMPGRSLVLF	2
AAGSYCSSFV	1		AMLYECVCEI	5		ACESSHSYNN	4		AMPGRSSELF	2
AAGTGTTKAV	3		AMPGRSLELF	1		ACFAVPRGAY	18		AMPGRSVVLF	1
AAGTLKMIFV	2		AMPMGSLAYL	1		ACFQRHSREG	3		AMPPRTLMLV	1
AAGTLRLPML	1		AMQLLLHHRP	1		ACGAAQSYPS	3		AMPRRSLFWV	1
AAGTPCFHRG	5		AMRDGGTRAL	3		ACGAQHLNSS	26		AMPRRSLWLA	1
AAGTTISRPG	5		AMRILRPFDW	103		ACGAQVKSVV	4		AMPRRTLWLA	1
AAGTTPVTGL	2		AMRLESCKYP	14		ACGFQNFDLS	10		AMQGRSLELF	4
AAGTVKRDLS	2		AMRLLPHHRP	429		ACGFRLLPTS	10		AMSQWTLWLS	1
AAGTVLWPIP	1		AMRLLPHYRS	1		ACGGLPTVLM	3		AMSRTASSTT	1
AAGTYYLITW	2		AMRLSSRKHL	3		ACGHRVLPQS	7		AMTGRSLELF	7
AAGVAPNHMY	2		AMRTLLVAAT	3		ACGIMLWIPG	1		AMTTYITNPD	3
AAGVEKRVRN	1		AMRTSGPYAP	4		ACGKLGFTML	22		AMYCIEIFGT	4
AAGVPRCERG	1		AMSCGRSMNT	13		ACGKTLLKLI	21		ANRVSLGTGT	1
AAGVPSFWLA	1		AMSDLNFWYP	10		ACGRGIRPIL	13		ANSLASGCNL	1
AAGVPVLPRQ	2		AMSGRSLELF	1		ACGRNAELAL	16		APAPRRSWFL	1
AAGVRVTSIW	1		AMSPRSLRLY	2		ACGSPLLLRV	6		APCELVAFVS	2
AAGWQMDIPI	2		AMTSRSSAPT	13		ACGSRHMQTS	3		APNSLFTRNY	3
AAGYDALQIL	3		AMVVNELAEL	8		ACGTNPERMT	10		APNVVNSSFD	2
AAGYICPFAI	2		AMWDTTRYYG	8		ACGTSSSRKN	15		APPCRSLELF	1
AAGYRWYYDK	1		AMYDPSGNYL	19		ACHASSQHSH	16		APPGQSLELF	3
AAHATNRLHM	1		ANDSLTSHTI	2		ACHKTLVFWS	15		APPGRCFFIF	1
AAHAVSIMPT	1		ANDVKTTAWY	1		ACHPLQGFLP	11		APPGRDLELF	3
AAHAYPTLDW	1		ANFDVVTGFA	13		ACHRLDVHPL	15		APPGRNLEIF	1
AAHCGSRKRM	1		ANGDQVREIP	2		ACHRRIQNTA	8		APPGRSLDLF	1
AAHCQSMVGV	2		ANGPRNLVWK	3		ACIHTKRKFL	1		APPGRSLEFF	1
AAHCTYMFSE	1		ANIHERWNVQ	4		ACIHTKRKTL	11		APPGRSLEHF	2
AAHDLQRYRS	2		ANITHYIHGT	15		ACILFGLDVM	12		APPGRSLELF	2
AAHFAPSLKS	1		ANKSSTVYST	5		ACINVSLCVK	1		APPGRSLELL	1
AAHGGAKCAP	3		ANKTTSPLNT	4		ACIPMLLTPP	2		APPGRSLKLF	2
AAHGGPMLTN	2		ANMSYKPQVL	13		ACKCRFATYN	9		APPGWSLELF	2
AAHGQGYKLV	2		ANPRFFSSRS	181		ACKCTSYGLK	7		APPILGWQFK	5
AAHGSFKNQS	1		ANRRHYSINY	16		ACKLAHDNSN	1		APPMFRYDPE	7
AAHHLSNHGS	1		ANSCTTARSR	1		ACKNKPMSTH	16		APRGRQSRGM	5
AAHIDLAKLP	2		ANSDHRVLCL	1		ACLGFDWHPK	9		APRPRHSVFK	1
AAHIKEMWYR	1		ANSKLLSDSA	9		ACLGSPWGES	4		APSGRSLELF	3
AAHKRLQKTL	1		ANSRLMLSPL	1		ACLMGTEFPI	1		APSSHRLWHS	2
AAHKVTCPAY	1		ANSTRQVHTR	10		ACLMTHRNKS	8		APVKNRCDVY	1
AAHLERSVFS	1		ANSVRGCHRL	22		ACLNSLNAHM	14		APVLYTSDMP	8
AAHLILARLS	1		APAHRMMLGY	1		ACLQSNKNLV	6		AQATFSPRLS	4
AAHLPTLRMM	3		APAQLGPQST	10		ACLRIRTGLV	2		AQERLYDRHT	5
AAHLRMSTQQ	2		APCYQVCSRG	15		ACLSEYSLVS	9		AQLMGALRAW	1
AAHLVCIDLI	1		APDGAAKVTP	5		ACLSVLSNCA	2		AQNGRSLFLS	9
AAHMCEQGSA	1		APDGRIFRFL	1		ACLVCFRSGL	2		AQPGLSLELF	2
AAHNKRNGPF	3		APEMRTFHLA	7		ACLVLGKLDW	13		AQPGRCLELF	4
AAHNMNSPCQ	2		APFVHPHRWT	7		ACMANLNNRL	2		AQPGRSLEIF	3
AAHNRTSVLS	1		APGFGCALNH	4		ACMLLHFSSR	6		AQPGRSLELF	52
AAHPEDSKTW	3		APGLASMDPG	2		ACMLSKPMRE	2		AQPGRSLERF	3
AAHPGSGGPR	2		APGVIFIRMI	11		ACMSFGVHPE	1		AQPGRSLVFF	1
AAHPGTTARF	4		APGWHCIAKR	6		ACNGDFKYDP	12		AQPGRSMELF	1
AAHPPWMVQK	3		APHVLSYVLI	7		ACNKVSTMLI	6		AQPRRSLELF	3
AAHQESHSTI	5		APKGLTLHAS	7		ACPAHGARYL	12		AQPSRGLELF	1
AAHQLDTTQN	1		APLILGWQSK	1		ACPKALLPDK	5		AQRLLPTNLR	1
AAHQLGTAQN	3		APLPCAYCAH	9		ACPMQRESFR	2		AQSGSILFLE	1
AAHQMSMHGS	2		APNRNYHHLP	2		ACPPLILRTR	1		AQSHSLLPRL	3
AAHQSDRSEK	2		APNRYHLSQH	1		ACPQSKRRCH	10		AQSSRILFLE	6
AAHQWNSSVS	1		APPGRNLELF	1		ACPRHFKPLR	3		AQSSRILLLE	1
AAHQWNSTAS	3		APPGWSLELF	2		ACPSFVRLRH	1		AQSSRNLYLE	2
AAHRIIHYSN	1		APPIFGWQFK	2		ACPSWQPRPT	8		AQSSRSLFLE	5
AAHRKNNHER	2		APPIIGWQFK	3		ACPTCGSLRI	6		AQSSRTLFFT	1
AAHRKSTHQI	5		APPILGCHFK	1		ACQACYPLRV	6		AQSSRTLFLE	4392
AAHRQVMMHD	1		APPILGLQLK	1		ACQHVLTGQH	2		AQSSRTLFLF	8
AAHRRLATEN	2		APPILGRQFK	5		ACQLNPSVSR	4		AQSSRTLFLH	4
AAHRRNESYM	1		APPILGSQFK	2		ACQTTTPELL	8		AQSSRTLFLK	1
AAHRRVTRLV	1		APPILGWDSK	1		ACQVFTRAKQ	1		AQSSRTLFLM	2
AAHRSTIAES	2		APPILGWHIK	2		ACQWMHREQW	3		AQSSRTLFLQ	3
AAHSAQTKNM	3		APPILGWMFN	1		ACRASPQAEA	20		AQSSRTLFMV	2
AAHSKWRLHP	1		APPILGWQFK	5882		ACRFALSNSA	7		AQSSRTLIMS	2
AAHSLQANKP	1		APPILGWQMK	1		ACRGHSNREE	4		AQSSRTLLLY	1
AAHSQTGRLT	1		APPILGYQFK	1		ACRGKGFIIP	4		AQSSRTLRLY	1
AAHSRMTQPR	1		APPILSWQFK	5		ACRICTSHKP	3		AQSSSTLYLE	1
AAHSSAFKSN	1		APPISGWQFK	2		ACRKSPTREL	4		AQSSSTMFLE	2
AAHSSWIMFV	1		APPLLGWQFK	4		ACRLNGMVKT	7		AQSTRSLFFY	1
AAHSVLVLWH	4		APPMLGWQFK	1		ACRMARGLPI	1		AQTGRSLELF	1
AAHSWLVATV	1		APPNPGWQFK	1		ACRPEEDSYP	30		AQWRRTLFLE	1
AAHTCFTLAL	3		APPPRVATSS	8		ACRPGFHSQM	6		ARADRLLGYF	1
AAHTLLGSWF	1		APPQNEMYLQ	9		ACRPISLSSL	12		ARAPRTLFLF	1
AAHTQGANAM	4		APPQPNRSLC	18		ACRPRGGYPL	5		ARAWLGQHFL	3
AAHVQMAHTG	3		APPTLGWQFK	3		ACRPWRIHPK	3		ARGMHRTYPF	1
AAHVYASVGI	1		APPTQYFANF	5		ACRRVSPITT	1		ARLGRSLEHF	1
AAHWCLKNVM	1		APQGHNNTSG	4		ACSCSYPIKG	9		ARLSHMSPTA	2
AAHYTTASFK	1		APQSRHASLY	11		ACSELEPVMM	11		ARLVRSLERF	1
AAIAKEVRTL	2		APRAVILQQL	1		ACSLGQKYLQ	11		ARPARYQTNY	3
AAIEAPTRLS	1		APRRQILGWM	32		ACSLMRPHDI	16		ARPCRSLELF	2
AAIEETDVSW	4		APRSPSWKEP	12		ACSPYAKRIT	10		ARPDRSLELF	1
AAIFMDHFEP	1		APRTYRTGRY	4		ACSQHWEAKR	25		ARPGRRLELF	1
AAIFRMQMEP	2		APSMEGWNAI	1		ACSQWFCVLK	2		ARPGRSLELL	1
AAIFSLWFTS	2		APSSGLDKRL	8		ACSRRRAAVI	4		ARPGRWLELF	2
AAIFSVRPWT	1		APSSRMSHSS	3		ACSSCNFPPR	27		ARPPRLLGGL	1
AAIGGQANEL	1		APSSSACQNM	4		ACSTARPPTF	2		ARPRRSLWLA	1
AAIHLIVKVC	2		APTGLGHELI	9		ACTFHNYMPT	8		ARPSRSLWLM	1
AAIHQTHSML	3		APTHVMLLTR	18		ACTHPCYQFP	4		ARQEWPDFFT	1
AAIILWVFTT	3		APTILGWKFK	2		ACTMRYPGLH	12		ARSYPAATYP	7
AAIKAHWIRD	2		APTRSCGGRV	2		ACTPPMRGNG	12		ARTGGSLELF	2
AAIKSTTSWE	4		APTWGWVFTL	2		ACTQIRMAPI	12		ASGVVQHLWF	1
AAILARSFRS	4		APVTRRSVTV	5		ACTREECQPA	7		ASHAFTASNT	6
AAILISGSNY	4		APVYTDYPNI	6		ACTSEQSLSI	12		ASKATLRRSF	2
AAILKRPIEM	3		APWAGPHVHS	2		ACTSSLSLRM	11		ASKRLLVRHD	5
AAILPFSMLL	2		APWNQQSFRP	11		ACTSSSNLTV	11		ASLIWWSTNI	5
AAILSEPQNW	1		APYAGLFPYK	12		ACTTFGMAKK	13		ASLRGTRRLR	1
AAILVVTCPF	1		APYKDRWKSM	11		ACVCAQGTLR	8		ASPGRSLELF	7
AAIMHMALVF	1		APYPCWSPPP	1		ACVCLDDAKV	7		ASPIRCLFFY	1
AAINGCNLHP	1		AQAAVSGYGI	5		ACVRNRTAYR	15		ASPPRSLFLS	2
AAINKTVGPY	1		AQAQGSRVLH	1		ACVRVYFCIR	6		ASPSRSLMMY	1
AAINTQLPSS	1		AQDMKRLCIT	4		ACWAIMLNRR	6		ASPTRSLLFY	1
AAINTTYNWY	2		AQGDSASQLT	7		ACWLKNPFFL	13		ASRAGIQYLQ	4
AAINWDHTTT	3		AQGDTYCDSH	2		ACWVSILHGY	6		ASRAVTPPAS	2
AAIPEGAPGT	3		AQLMGALRAW	508		ACYGTEQCAM	4		ASSSRSLFFS	1
AAIPPDQRVN	4		AQLPFCTIEN	4		ACYLMMPHDI	1		ASSSRSLFLS	3
AAIPTVPRHD	2		AQMQRWGLTP	33		ACYLQRFKPV	5		ASSSRSLFVS	1
AAIPVEFLDV	2		AQPARCLELF	1		ACYPRIRHFT	6		ASSSRSLSLS	1
AAIPVVRNVV	1		AQPGRSLELY	1		ACYSVHKGTN	15		ASSTRCLFFY	1
AAIQARNYEN	1		AQPMGDMMAK	16		ACYVRLSCVL	9		ASSTRSLFFY	1
AAIQFGRDGS	3		AQPRARFLSP	24		ACYVSSRPTS	1		ASSTRSLSFY	2
AAIQNYHNHK	1		AQQHLLPMEN	7		ADAAALMGYS	6		ASSTWSLFLE	1
AAIRADDARQ	3		AQRAYALSVR	10		ADAEYWATQI	2		ASTCRSLFLS	1
AAIRCTDTPI	2		AQRGRCLELL	1		ADALQHRKAW	1		ASTDGLSDRK	2
AAIRHMLHYK	1		AQRLFKSTKH	81		ADAPHAQPSV	6		ATAMRSLFFG	116
AAIRIAFHTA	3		AQRLIKGYSK	136		ADAQLLSNIS	4		ATAMRSLFFM	1
AAIRREESQV	1		AQRLLKDYHY	63		ADAVDPRSQD	9		ATDQSVIPVD	3
AAIRSYRWQS	1		AQRLLPTNLR	108		ADAYPGEQNK	16		ATGESCMGNK	1
AAIRVVCVLT	1		AQRLVKGGQK	1		ADCACLHVSN	1		ATLVGKLLVV	2
AAISQVVSFM	1		AQRLVKGYSK	1		ADCARLHDSN	24		ATLVGNLLVE	1
AAITHCTTPR	1		AQRLWNVQRK	96		ADCLIRNINE	2		ATPARSLFLK	1
AAITMHCPLC	2		AQRVMDAAHH	12		ADCNRDWLTW	2		ATPARSLFLV	2
AAITQFGSKN	2		AQSLEKNALT	5		ADCRAVRVYL	1		ATPDRTLWLH	1
AAITRPITAI	3		AQSQTVSILG	8		ADCRNACVSN	8		ATPGRSLELC	1
AAIVKFKIHT	2		AQSSRPLFLV	1		ADCRQAPSEL	10		ATPQRSLILY	1
AAIVVWLHRV	3		AQSSRTLFLA	1		ADCSDVSRSA	2		ATPVRSIWLH	6
AAKADTSSSL	3		AQSSRTLFLE	1335		ADCSQTKLVA	4		ATRAKTYKPA	1
AAKCMGWHWG	1		AQSSRTLFLF	2		ADCVTCLVLA	16		ATRQRTLWLS	1
AAKCRAGRGT	3		AQSSRTLFLT	1		ADCYAVTKVC	8		ATRVRRCNTR	2
AAKCYRLGGT	2		AQSTYVGKRS	8		ADDEYYLEPI	6		ATYSYQQRSC	1
AAKDKVLMRS	1		AQSYRPRGMT	1		ADDFHTLLMW	8		AVEPQPALLT	1
AAKDLDSTVP	1		AQTGRRLKGN	8		ADDHVTCCHS	1		AVFDGQCSHM	1
AAKDLMCSPN	1		AQVRSIHLTG	2		ADDNQLNLAR	11		AVLGRSFELF	1
AAKFQMRPTS	1		ARAAPKGLSL	24		ADDPERVNSL	7		AVPGQSLDLF	2
AAKGPRSERV	2		ARADRFLWYF	1		ADECHALGMT	5		AVPGRALCLL	1
AAKGSLPWDS	1		ARADRLLADV	1		ADEEGLSYRL	4		AVPGRALWLL	224
AAKGSPNTKA	2		ARADRLLGGL	1		ADEERPKAFL	6		AVPGRALWLY	1
AAKHFSCRTT	1		ARADRLLGRF	1		ADEHPLPSRK	25		AVPGRCLELF	2
AAKHGGKIHK	2		ARADRLLGSI	1		ADEHSSHMLV	3		AVPGRSLDLL	2
AAKHKPAPAW	1		ARADRLLGYF	1104		ADEQEHWRPR	3		AVPGRSLEIF	4
AAKISVMCNG	1		ARADRLLGYL	1		ADERVLFHEH	1		AVPGRSLELF	1
AAKKHVGING	2		ARAEGGFVRI	1		ADESNGPVQS	19		AVPGRSLELY	1
AAKLESVGPS	3		ARAERMLVYV	1		ADFAGAWQMS	4		AVPGRSLFLM	1
AAKLKSFAVT	1		ARALSGALLS	1		ADFEQCLLGW	17		AVPGRSLSLK	1
AAKLKYFDIT	4		ARALSGALWW	7		ADGMDPEGAF	1		AVPGRSLWLL	1
AAKLLHTHPI	1		ARCAKSMSSS	2		ADGMKTRGPH	4		AVPGRYVLLT	1
AAKLMSSKMS	1		ARDWMLRRPL	51		ADGQMLPGYL	33		AVPRRSLELF	1
AAKLVNRQNM	4		AREHEAMAAH	1		ADGQWFCHHQ	4		AVPRRSLFLK	1
AAKMRKSNGK	2		ARFAPRLGTE	7		ADGRHQVWKS	6		AVPRRTIFMS	4
AAKMSMLAIH	1		ARFSVAPWGS	4		ADGSNPATVL	2		AVPSRSLWLM	1
AAKNHIPVDQ	2		ARGHKLLGLL	8		ADGVSRSDYP	9		AVPVRTLFFM	1
AAKNKYHYAK	1		ARGSPWIRTV	2		ADHFPNPRWR	5		AVSDSWVTLE	4
AAKNTREWVT	2		ARHAFSRAMS	1		ADHGPYSAQT	1		AVTAQSIELF	3
AAKPAPRVNQ	2		ARHKKRVVDW	1		ADHHLMNDHW	1		AVVRPITSSA	1
AAKPEFCNLT	1		ARHSQGNSRI	41		ADHHLVNEHW	27		AWKSYWLNYC	1
AAKPFRMSSN	1		ARIAKRHRLS	64		ADHISTRHHR	5		AWSGPLRPLV	1
AAKPIKGMGT	1		ARIWGTPGLR	50		ADHKKSQMSW	26		AWTCMTSNWS	1
AAKPNWFHWS	4		ARIWKGIVPF	4		ADHKSLQWHP	4		AYADCSCCDG	3
AAKPRHHQFI	1		ARIWNLKTYR	75		ADHLLMGIKD	6		AYGNEDGHWD	3
AAKQNAAQSY	2		ARKHFLNVTS	5		ADHLQRLDGS	1		AYHFPSMLLT	6
AAKQRRMWMS	3		ARKPVTWSRF	11		ADHYLRTWAS	12		AYPARSLMLS	1
AAKQYLLNHV	1		ARLFKSYEMR	97		ADIARTKGMC	13		AYPGRSLKLF	1
AAKRAWLNVM	1		ARLFRWKATP	1		ADIARTKLMC	1		CAMTLMYPRA	1
AAKRDYHSLC	1		ARLFRWKPSP	2		ADIKWLQWQA	13		CAPLRSVFLA	1
AAKRERMECS	1		ARLIRAFRGV	2		ADIVEHVQDT	1		CAVSVCANSR	1
AAKRKWHTPK	2		ARLLGLLGAN	28		ADIWASFWPT	9		CCGTGCSIVW	5
AAKRMQAQMT	5		ARLLGYFDSR	598		ADIWRPTTFR	1		CDVFLIPVSR	1
AAKRPDMTTG	3		ARLLSYYDSH	1		ADKAHSDDIM	7		CDYPWKCKYV	2
AAKRRCIALG	3		ARLMGSLAYL	1765		ADKGMSRPDY	9		CEHAMERRHE	4
AAKSADSFPK	2		ARLQEVQTTA	1		ADKIFDYLQT	10		CEPHQRPRDK	6
AAKSAPIPQS	1		ARLSLMMKAA	3		ADKNDNPMTE	3		CFPGGFLKQF	5
AAKSDNTYYD	2		ARLSRLLPHS	5		ADKPHVHLLK	25		CFTGPSPVYN	1
AAKSKLSYMT	2		ARLTGSLAHL	1		ADKPTAFLLG	6		CGEYLLSTTT	2
AAKSYGQPSR	2		ARLTGSLAYL	1		ADKQRRHPRS	3		CGRLVWGAQP	1
AAKSYTLQAA	1		ARLWGRPRHK	24		ADKQSNNAWG	1		CGWRLRSSTA	2
AAKTAATLGP	1		ARMLGYFDSR	3		ADKSPHSVRT	1		CGYHQPQSRI	1
AAKTGTLAWL	1		ARMVSSYAAS	14		ADLARGPTRE	5		CHPSRPLITS	1
AAKTGTWNRC	1		ARMWTLKAIK	1		ADLATKVIYG	11		CIPARSIMWS	1
AAKTHRYPQM	4		ARMWTLKEIK	599		ADLDLQSNVA	7		CIPGRSIMRS	1
AAKTKRLRDR	2		ARMYETMFPT	6		ADLDRGGMND	6		CIPRRSLFLV	1
AAKTRRQSVF	1		ARPFGGALLS	1		ADLEIALTAL	6		CIRLLPLYLQ	1
AAKTTSQQAY	2		ARPGRSLEIF	1		ADLGATTRVV	2		CKAAYSSLHA	5
AAKVHATSTK	2		ARPILAWQFK	1		ADLGIGDRTI	5		CLKPCCCFMT	1
AAKVIITCLP	3		ARPIRGWQFK	1		ADLIWTRKSQ	20		CLLEKARWVL	13
AAKVIPLSSM	2		ARPPRLLGGL	15		ADLKDKRPYT	9		CLPLRCVFLA	1
AAKVIYQRTS	2		ARPPRPLGGL	1		ADLNWCYRAG	3		CLPLRCVLLA	1
AAKWDMLAFK	1		ARPRLMGHMF	1		ADLPKSYRAC	1		CLPLRRVFLA	1
AAKWIMNKCN	1		ARQGGRIPEL	1		ADLPPMRSDC	2		CLPLRSKFLA	1
AAKYRVWTWL	2		ARQGGRIPEP	12		ADLSFNTNRC	4		CLPLRSVLLA	1
AALANPMVNA	1		ARQHEAMAAH	8		ADLSGITTST	1		CLPLRTLFLQ	1
AALASLPRLN	2		ARQLFPGSIP	5		ADLSKEVSFN	3		CLPRRPLFLQ	2
AALASREPRL	1		ARRFGRASSC	1		ADLWHPLDVG	3		CLPSRTLFLY	1
AALAYGVADK	1		ARRFMSVSIH	12		ADMGRMGSDQ	6		CLPTPSLMLH	1
AALCKTRRMC	3		ARRGRSLELF	1		ADMLKRTMIY	1		CLSGPSPPFK	5
AALCLPKYLT	2		ARRSAGELGV	1		ADMNCYVCPV	4		CLSRCTLFLQ	1
AALDAELTYT	1		ARRTYTWSPK	1		ADMQWRKKYC	1		CLTMRSVFLA	1
AALDLTVPRL	1		ARTANPAILS	1		ADMRSPWRPV	10		CMCPRSLWLA	1
AALEAVNLSM	1		ARTCNLYKEQ	2		ADMRTLRSQQ	9		CMNDRTNWVY	5
AALECAEFAV	2		ARTKKPFALG	9		ADMSFCRKRA	10		CMREILFSRQ	3
AALEINRRKT	1		ARTLCGAKCL	6		ADMVCNYTGI	2		CMSPRSLWLV	1
AALEMSRDRA	3		ARTSRQSEHL	1		ADMYDTVPIH	9		CMSSMSLCLA	1
AALERHSVNG	1		ARTWPLMEIK	1		ADNFSGTYGL	7		CMTHAIRSRV	1
AALFLSMHGK	1		ARTWTLKELK	1		ADNIHTNISN	7		CNQCPHAQSW	1
AALFVSNVLV	2		ARTYIMMTQY	5		ADNKCPGRLS	21		CPADRSRCVR	3
AALGGQKWGL	1		ARVWGGLNAL	12		ADNMMVGLDF	7		CPAKLQHRTL	4
AALGHLLVGT	1		ARWRGYALHS	2		ADNSMTAGSN	11		CPPKTYWPAP	1
AALGHVWVQP	1		ARYVVKSADD	17		ADNSWGMCHT	12		CPSGLAQHWT	1
AALGKSKTPI	1		ASASGGALLS	2		ADNTRGGHIE	4		CPSSRSLFWF	1
AALGLGRRHI	1		ASECPDVGVH	2		ADNYSDVPLM	4		CPYWGQILRP	1
AALGNTPMEL	1		ASEFSLLKRL	10		ADPADYTVVI	5		CQSFQWLTST	1
AALGRGRPPL	3		ASEHPQPRLR	1		ADPAIGSDPS	4		CRASMNWPLW	1
AALGRLGTQK	1		ASERISHWSL	17		ADPCMTGYPH	2		CRQHKFCGGW	6
AALGRSHCST	1		ASFAWLLTHC	20		ADPGVTKGCR	19		CRQHTQRKEQ	3
AALGRSTLLL	1		ASFSGTPLST	10		ADPHTLLSPR	14		CRRHTAPMAM	1
AALGYIKMLS	2		ASGSMRPYSE	5		ADPIDVPMLR	15		CRSAVKTPLS	1
AALHEDTVVY	2		ASGSTRLKGR	3		ADPMPVMTQV	3		CSHWPSMRKR	2
AALHFSEEIN	3		ASGTNRYRHS	1		ADPPDVPMLR	1		CSPSRTLFLF	1
AALHFWENGE	3		ASGVPYRVYH	3		ADPPTTLEMI	7		CSRDVRLRAE	1
AALHNVLEKS	2		ASGYGFPYGL	9		ADPQNYESRT	15		CSTRLCRPSL	1
AALHPFHHAH	1		ASHGVVDYST	4		ADPRYTPSLP	1		CTLRLKSHTV	2
AALKDRCQIM	1		ASIARGTKMH	9		ADPTNNASQV	13		CTRSFANTPP	3
AALKDRVKHL	1		ASIFHNTPLR	3		ADQISRSRHA	1		CTRVMLSGST	1
AALKDYVPYR	2		ASITKCFEHL	9		ADQLATRTPR	23		CVIDICLIFS	1
AALLFKPAPC	1		ASIWRRIGFR	5		ADQLRTLCHP	10		CVMWLCVRQS	3
AALLFLRLTQ	2		ASKPAQPCLC	1		ADQNELSQQV	8		CWGLAPRYAN	2
AALLRMVVVT	3		ASLNLRTVLD	4		ADQPQCMAAP	8		CYFEDSEKYR	2
AALLRRRLQE	2		ASLSIMTPFS	1		ADQRKDHYAP	4		CYNRLPPIPK	2
AALLSNLTVS	3		ASLSQTSSPD	1		ADRACDLIEM	7		DAAAWWPIMP	1
AALLTVEWPP	4		ASMVLLPKVS	11		ADRASALCSP	2		DAPTNQEVQP	1
AALMEGRLSF	5		ASNLCCHADP	20		ADREVLKFSH	6		DASLVFRFHT	3
AALMVMRRKL	2		ASNLGRCDIF	3		ADRGKHENAP	14		DCRRALKRLA	1
AALNHIYHPL	2		ASNQNLSGQR	3		ADRLNVPLSR	6		DDSYMMNSPQ	3
AALNHRLATV	5		ASNRGLRTKG	1		ADRLYLRTFT	12		DETRPKSCLS	4
AALNKLRDTY	4		ASPILGWHFK	1		ADRNLLTAMS	1		DFPHRSMMLY	1
AALNRPQCRA	2		ASPKPGIAGW	1		ADRPQYRHIL	21		DFSSFARPEN	72
AALNSAHRKV	4		ASPKPRVTTS	9		ADRQRDYKSR	5		DGSASSVPSG	1
AALNSLALPN	1		ASPLDGTIRL	10		ADRRFLNAWA	1		DHAWAMQYKT	1
AALNVVSTSY	1		ASPNLGWQFK	1		ADRRVVLPTI	9		DHVMIPLTTQ	2
AALPDWHPLT	2		ASPSLCFKNQ	3		ADRSSIAISR	1		DHVVISLTTL	1
AALPEMKASQ	2		ASPWGHEPPN	1		ADRTRRPPMK	6		DIHLHPGPVF	1
AALPEVFDMM	1		ASQDAWSGII	8		ADRWLDYLVL	1		DIPDRSLIFY	1
AALPHTCRVP	2		ASQNQRLGHS	3		ADSADRWKRS	8		DITRLKNGRL	3
AALPLRTLQQ	2		ASRLTTWLRW	160		ADSGDTTYVS	4		DKATGRCNAV	1
AALPNDLPDR	2		ASRQYVGIPN	8		ADSLRCRKMA	10		DKGVQLLAQI	3
AALPNRVRDR	2		ASRRPTPVPR	2		ADSPVFPVKK	3		DKRPKRGRLR	4
AALPRFTTTS	1		ASRRVRTRHS	1		ADSQARNSSS	5		DKSACHTLLT	5
AALPRIIPDK	5		ASRSEGHTLL	15		ADSQLENLPS	3		DKTPGVTCRG	3
AALPRMVETM	1		ASRTVGSEPD	10		ADSRSNLCYQ	11		DLKFLDDLIP	1
AALPRWAYKG	2		ASRYATFSVA	4		ADSRTKVGLW	2		DLLQDPRCRV	2
AALPSGQSPP	2		ASRYRVAPDL	1		ADSSAETSKQ	11		DLMAGPGTSA	2
AALPSLDACQ	3		ASRYSRMAEL	8		ADSSNPIKVE	8		DLPRRTLFLK	1
AALPSRPRAM	1		ASSLTTWFSW	1		ADSTRDTLVR	15		DLPRTTGSYR	5
AALPTASWNP	1		ASSNRCLLLR	21		ADSVTRVAMT	4		DLRARAWHPK	1
AALPVKGHLR	3		ASSNYWKSTK	6		ADTGVWFHSH	1		DLVVIRLTTQ	1
AALPVPEPQA	2		ASSRSVRVTH	4		ADTHSEYTTI	18		DMIIQLVLGP	1
AALPVQRRPL	1		ASSSLITTRV	9		ADTHTEYTTN	1		DMMEQTRFNG	2
AALPYTADVC	1		ASSSRSLFLA	1		ADTKGAHHHI	10		DMNREGVWDI	2
AALQDHLPRV	3		ASSTFAVMIR	11		ADTKHMMRTS	7		DMPHRTLIFS	2
AALQGTRPLA	2		ASTCNRYHWP	4		ADTKSPRPTM	2		DMPHRTLMFS	2
AALQRRTSMK	2		ASTGVSLMHG	5		ADTLGSVGQC	1		DPFTSLHRPP	2
AALQRSGMQR	1		ASTNLPIQGS	21		ADTLRTPGMS	3		DPRGCWQPAC	1
AALRAYPEPK	2		ASTRGKRLIE	8		ADTLWLSQVS	6		DPRIHSYPEV	148
AALRDYAAYL	1		ASTRQSELTA	6		ADTPCTPNKM	6		DPTGVAYQRL	1
AALRGRGGHP	2		ASTVRTNPSW	2		ADTPLMCTHS	1		DQEVTPSAFE	1
AALRKVRQAS	1		ASTWRVNQHT	19		ADTPRVWYTP	14		DQRLFSLSWM	2
AALRLSGDAH	1		ASVFSMKLIM	1		ADTPTSTNTN	3		DQSGNREDTL	1
AALRLSPAWI	3		ASVLSLATTT	1		ADTQGLPARS	2		DQSGRTVILE	1
AALRLSTVRG	1		ASYRAQDSWH	11		ADTQLMCTHS	13		DQSSRTLVLE	1
AALRMHTHET	3		ATAHFFLFNN	12		ADTRQENHGE	4		DQTSGWSGEY	1
AALRNDTQPP	2		ATCSTDCQID	2		ADTRRWWLNG	2		DRFMRMIRSM	1
AALRNTWMLS	1		ATDCTGYLGL	2		ADTSSTHLSC	2		DRHQFVLHMH	1
AALRQALRPN	3		ATDMEKRHSA	8		ADTTSLAYRN	3		DRLERQRLPF	1
AALRRDARKM	1		ATEFLPRVPM	10		ADTVVFSPPD	1		DRLRTGSLGT	2
AALRSSWRAV	2		ATFTQMLSTR	3		ADVDPWGDLH	2		DRNWIVVDVP	4
AALRTVAKTR	2		ATGLGDFLTF	7		ADVGVLRRHL	8		DRQDNDPDMR	2
AALSAAPVAA	1		ATGRVGCLPR	11		ADVISERAPA	10		DRVEIPLTSQ	1
AALSFSQRHK	1		ATHITTDCIM	7		ADVPQRPLKA	3		DRVVILLTTQ	1
AALSGTQQPM	1		ATHRMVVEKW	5		ADVSCWMTRA	3		DRVVIPLTFQ	1
AALSLCWPGT	2		ATHWSLLGLT	7		ADVTGPMRCM	10		DRVVIPLTTQ	1451
AALSLPGTNV	3		ATIFLSHLKG	1		ADWASTGMAT	8		DRVVIRMTTQ	1
AALSLRLKAQ	5		ATKHYVYKLE	12		ADWIQLLALT	5		DSGCAARSEG	5
AALSLRPVSW	2		ATKLPKENNT	3		ADWNFLSLGH	1		DSLAIDTQAA	1
AALSPLCTIP	3		ATKVYASMGR	17		ADWSRSSWRD	5		DSPGPTLEGT	3
AALSRAQSAT	1		ATLSRRIIVR	1		ADWVRPRSQR	4		DSPINTRNDT	4
AALSTNNSHP	1		ATMTTGLRYK	8		ADYLRPLRWQ	5		DSRLFNMNGK	1
AALTAWRHLG	3		ATNRRRQMPR	7		ADYLRPMPWR	1		DSRTRFRQVQ	4
AALTDRPRGN	4		ATPADIEGAR	11		ADYPSLSGNH	12		DSSHGIPFLL	21
AALTLGMTKC	1		ATPICKRSIA	5		ADYSLSSQVN	3		DSSIRCLFFY	1
AALTNMSRHM	3		ATPILGWQFK	6		AEAAFCFRWL	5		DSSSRSLFLS	2
AALTPLTRPS	4		ATPILQTGLV	4		AEAETLELNV	6		DSSTRSLFMH	1
AALTRPQTYK	1		ATPPCQERRV	1		AEAFNNISCL	5		DSSTRSMFVY	1
AALTSLRPSA	1		ATPTKASDPA	5		AEARKQFQRS	1		DSTLDFVDRA	6
AALTSSFLLI	1		ATPVALLYRP	11		AEARMLHFHS	6		DSWSRSLFLS	1
AALTYMLLIT	2		ATQANNLQST	5		AEASTRVPCP	1		DTISLHRGLE	3
AALVFVSWWS	1		ATQPAYWGHP	9		AECLLIPVWH	11		DTNCIGLVPH	4
AALVLEGMCL	1		ATRAKTYKPA	79		AECLRADGLC	6		DTTRHDEYSR	5
AALVLKSLRR	3		ATREAAANLT	1		AECREAHWPQ	9		DVDIQGSPNK	3
AALVLSFAQV	1		ATRVVNASHL	8		AEDCNSRGSM	1		DVILLWHSGI	1
AALVSRMAPS	2		ATSAIPVWDS	6		AEDFFTHSPI	3		DVPGRSLFLK	17
AALWPKNTPQ	1		ATSGRSLFLA	1		AEDFRVTLEV	1		DVPGRSLFLQ	1
AALWRLLSMS	1		ATSIPYYVPL	8		AEDIVARSLW	11		DVQPIRRTLV	3
AALWVCLPMS	1		ATSKIKLWTS	14		AEDLKSPLLR	5		DVRASKRSHR	3
AALWYWGVNQ	1		ATVSAVEHVK	2		AEDLVVCLGL	3		DVRRNTPSRA	4
AALYDKYALF	1		AVAPLCLLFR	1		AEDVEWENTT	13		DVYPKNQKDP	3
AALYFQNARL	2		AVDEYPMYSV	26		AEEKRPMFLP	21		DWLMGRLRHI	1
AALYNSVLSL	1		AVDRCSIGGS	4		AEEPYSNVGA	9		DWSSRSLFLF	1
AALYSTFNSA	1		AVDSGCTETK	1		AEESMGLYCY	2		DYDPAAMPNP	3
AAMASPSNDT	3		AVFPMGFLSL	905		AEEVLGTPRK	9		DYVEHVPKLR	11
AAMATGLRAT	2		AVGAGDYTTP	10		AEFWRVSAQK	6		EALAEIRASN	5
AAMCNPNQLF	1		AVGDCLVYCM	1		AEGGNHPRWK	11		EALFAYAPRH	4
AAMDHLWRRS	4		AVGGRYFNYT	3		AEGGREVAMR	4		EAPRRTLWIT	1
AAMETNMMRN	1		AVGPYMFWPM	3		AEGIQLTLHQ	20		EAPRYRFRRL	4
AAMFPSSTAS	1		AVGRTRRPVE	17		AEGLTFSRRR	4		EAPVLVTYWT	4
AAMHAWCKRR	1		AVGSTRLSSL	3		AEGLYIGVDT	2		EARRAIRMKS	4
AAMISSMGSY	4		AVHDGESATH	3		AEGPSLTSYL	1		ECRPYDVANQ	5
AAMKLLSSGP	2		AVHRPQERWC	8		AEGQIGLDLL	14		EDRREWRGRQ	2
AAMLEFTCVN	1		AVHVSATFSR	11		AEGRDRVALP	12		EDSTYGELQD	1
AAMLNEDRSK	5		AVIEVKVYWG	6		AEGSAPPLST	4		EDTPLPRARY	1
AAMLRCPRLN	2		AVILKQMNRE	53		AEGSITYRTR	5		EFPGGCLRPF	1
AAMLSHATKW	1		AVKLYSEHLD	8		AEGSKPHQIV	7		EGAHRPRAEF	3
AAMMKAKYKS	1		AVLHAPGRYM	7		AEHDSWRLHL	8		EGAPQRCTQA	7
AAMMSGLQPY	1		AVLRMGSTFL	9		AEHEMGVVHV	17		EGDVQTAVRL	3
AAMNNRSHTC	5		AVMSYPKRHA	1		AEHHPGWRMI	1		EGGQTPGLTG	1
AAMPAQGMIS	1		AVPFFNFLMF	1		AEHHPSWRMI	23		EGRQQPWARS	1
AAMPGRSNVR	1		AVPGRSLFLR	1		AEHRKSCTIQ	1		EGWSFLMSAY	3
AAMPRYLPSC	2		AVQLILFMRE	15		AEHRSHRLLH	2		EHAFTHTMVK	1
AAMQDFKEHF	2		AVRILWRCVT	6		AEHRVLNPQR	5		EHLGYSIDSP	1
AAMQFLIGGT	1		AVRQVRAENQ	212		AEHSITRGPP	6		EHPRGNMETA	1
AAMQLGVKTG	2		AVRSNTTKRK	24		AEHWFQCHKA	15		EIPARSLLMW	1
AAMRMALHTR	2		AVRYEALQTG	1		AEIAIAGGCR	2		EIPDRRIFVH	1
AAMRVPSKFC	3		AVSTRRLSSV	7		AEIARWLETY	11		EIPDRSIFVP	1
AAMSCGQHSP	2		AVSWLPPPFL	1		AEILPTHEYF	11		EIPGRSFDLF	1
AAMSHPLILL	1		AVTDPSRTSP	5		AEIMTYIRSG	18		EIPGRSISVH	1
AAMTAFPWHQ	2		AVVCFALRVY	6		AEISYSVHQR	11		EIPHRTIFLH	1
AAMTEEPLHR	2		AVVIPFRHYR	2		AEKARTGGSA	3		EISRTLLSAS	1
AAMTHRTHLA	4		AVYSSWVRTS	14		AEKARWLTGR	4		EKISPHAKTK	2
AAMTLVFPYW	2		AWAGSKSGRL	6		AEKCSSQTFF	1		EKNWTGYGHP	4
AAMTNAYLTT	2		AWANTRHPWA	4		AEKGLLPKPK	6		EKPGRSLKLF	1
AAMTRTWVFM	1		AWGDRTTANT	4		AEKISIRNQE	4		EKYDMASPSD	3
AAMTTCLLPI	4		AWHEWDLCLG	16		AEKKIFERVA	6		EKYDMTSLSD	1
AAMTTKFTCL	1		AWHHRLWAPS	13		AELAHVEDHM	8		ELAAHQKKIL	18
AAMTTVDGAQ	4		AWHLAKCLPS	5		AELANLSLFT	12		ELAERGLEEW	2
AAMVEQGCPL	2		AWICALVARM	1		AELANVGRNR	9		ELAGRSLELF	1
AAMVTNKSKP	1		AWMQNMQLLK	63		AELCDPSRTW	2		ELKGEDTRSK	1
AAMVTSKRTM	2		AWPFPAGFLF	12		AELGQYFSPL	8		ELLVKSRPRM	6
AAMWHRIGTS	5		AWPLAARTRK	1		AELHRRMNLT	1		ELMWGWFQGM	1
AANADRNPAP	1		AWPRPHQFHE	3		AELMLQELES	23		ELPARSLFFS	2
AANALCRHTM	1		AWRDSGQSGR	1		AELPNLLELS	5		ELPARSLFLF	1
AANCFLRIMN	1		AWRHVHVHDS	2		AELQLTLDKS	12		ELPARSLLMR	1
AANCPPGYGV	1		AWRPTTMAAP	5		AELQRYHHRL	3		ELPARSLLMW	1625
AANDMSSRVS	1		AWRRGDRSWA	10		AELRSNTSMY	2		ELPARSLLMY	1
AANEPYPWWS	1		AWRWSKSEKR	5		AELSHYPTRV	1		ELPARSLWLA	3
AANFLLMITA	2		AWTPMHSRYM	2		AELVMMRTLE	1		ELPARSVSLW	1
AANGARSAYT	1		AWTTAGEDGT	16		AELWEVWSVP	2		ELPAWSLMMW	1
AANGGFMLFG	3		AWVSGANEYM	6		AELWPQGDRR	8		ELPGQSLELF	1
AANGRCPVVY	2		AWWKDEDKGQ	2		AELWRATNYK	5		ELPGRFLLMW	1
AANGYRPRWS	1		AYARLLLTWL	1		AEMLALVLRF	4		ELPGRGLELF	3
AANHLTVVNM	5		AYELLGLLKF	25		AEMLAMVLWF	1		ELPGRRLELF	1
AANHPARSHH	1		AYELNARIRR	4		AEMPRGAVPL	2		ELPGRSLELF	70
AANILSPSLC	2		AYGKRLKQSC	7		AEMTLCFSSS	1		ELPGRSLELY	1
AANKIKSVTY	1		AYGQKNELAA	25		AEMTLCSSSP	11		ELPGRSLWFY	1
AANKLMKMNM	1		AYGSWWEKRR	1		AEMVQRLHRH	3		ELPHIGAVLG	8
AANKLPLCHS	1		AYIETSTWNR	10		AEMYNPDASC	14		ELPNRSIWMI	38
AANLCRYKRL	2		AYIKRSAILL	4		AENHQSARIN	1		ELPSRSLELF	3
AANLESTSGG	2		AYKKMPLSVQ	14		AENLPPLSRT	3		ELSAKSLLMW	1
AANLIASMVE	3		AYLGRIINTQ	69		AENLVIHPPD	6		ELSERSLFFS	1
AANLLFGNSL	2		AYLYWVVRGL	8		AENPTYTKAY	8		ELSERTLFFS	1
AANLLGTTFW	2		AYNGGMSDMM	2		AENSRTTCMP	1		ELTARSLLMW	4
AANLLSPKKY	2		AYNPDFFFQP	240		AENSSRLLNV	13		ELTVRQQSYR	6
AANLRMCIKQ	1		AYNVCVGTDT	6		AENVALFSVC	14		ELWGMHPSPL	6
AANLTYMSLS	2		AYPASSLMLS	1		AENVQARGFG	11		EMAHRTLILG	1
AANNDWLLQV	2		AYPTHLKDPC	1		AEPAGEQKDC	8		EMPERSLLLT	1
AANNLRRPNY	1		AYPYTQNDNR	2		AEPAIYDKAR	15		EMPGRSLELF	11
AANNTTVNPL	2		AYRECLGTTW	20		AEPDFQPHYE	6		EMPGRSLVLF	1
AANPCASSRH	3		AYSHLLLSPF	1		AEPGAMMETK	8		EMPTRSIFLT	1
AANPGPVGAH	3		AYSLFLLSPL	1		AEPGIVVRPD	5		EMPTRSIFLV	167
AANPGRILIR	3		AYSLLLVSPL	1		AEPNESCCRK	1		EMPTRSIWLH	2
AANPGSGNPK	3		AYSRFLCSPL	1		AEPPEKRGKL	1		EMRERSLFFS	1
AANPWIGLAE	2		AYSRLFLSPL	1		AEPREGAQCL	10		EMRHTLLNKR	4
AANQSRMRCS	1		AYSRLLLLPL	1		AEPRPACTTS	6		EMYMDIAFEK	2
AANRACSLKA	4		AYSRLLLSPL	484		AEPSQEKAMT	3		ENDSLTEKPM	2
AANRERSWVN	2		AYSRLLLTRL	48		AEPTPGHEQL	3		ENHSWNSYLC	5
AANRESWSPR	3		AYSRLLMAPQ	1		AEPVRIMCWI	1		ENNGGLQNDT	2
AANRGMGWTL	1		AYSRLLMAPV	96		AEPVTLNWLD	10		ENQDIRADLH	1
AANRGSEQYA	3		AYTSCQHKGE	10		AEQFASCFFD	5		ENSGSMGPYW	4
AANRHTAQLY	2		AYVCVWGRFS	2		AEQKNTWKPL	7		EPDAAFYETL	1
AANRHTPMAC	3		AYWDPPVIRS	16		AEQLAVTSQA	4		EPGWSFDSPS	2
AANRMSMETT	1		AYYRTSTRLS	1		AEQRDLSRQF	1		EPNTRINPTR	1
AANRQTAELS	1		CAASLLGMPM	2		AEQSFVLYRL	11		EPSNVYTVKV	1
AANRSQSGVN	3		CAATSRGTDK	10		AEQVNSEKAR	8		EPSRKVAQWN	6
AANRVLSVQQ	2		CACNCSPRTS	1		AEQWKRRHNS	3		EPWNRILTTH	1
AANRYRYHQL	4		CADIWRNAAP	1		AEQWREKWLH	11		EPWPKTSQRN	2
AANSGLEGGS	2		CAGTTWTTIS	5		AERACQETGQ	15		EQTCRSLELF	1
AANSILSGPQ	4		CAIDVSWNQD	3		AERDRCTTTK	17		EQTGRSLEGG	1
AANSNGPNDK	3		CAKTQGSVLE	4		AERGECYNHL	3		ERHPESLTPC	3
AANSRRKATI	1		CALTSIYAKA	20		AERGPLQAAC	8		ERMRPYAVWL	4
AANSTPLCNL	5		CAMGTHRHLW	14		AERGQRGRKG	7		ERPGRSGELF	1
AANSYKLKLD	1		CAMTLMYPRA	39		AERIDHKALD	1		ERPMLRGAGE	1
AANTCWAPKG	1		CANNLTSPRS	2		AERLDSRLMR	1		ERPMLRVVGE	1
AANTIPLQKM	3		CAPAFIFSQQ	273		AERLHLTHQC	1		ERQQFPTSLD	8
AANTNSFHHA	1		CAPLMGPVVI	2		AERLLWPHPD	7		ERSSAPFSLE	6
AANTRIPRPK	3		CAPRMVILLK	1		AERQLLFHLI	3		ESALLSALLF	1
AANTVNFNGE	1		CAPTFILSQQ	1		AERSDLHPQF	8		ESARDFAMFS	3
AANTYMTSNL	3		CARAHFRQTK	6		AERSMRLVPE	6		ESASRTRRYS	1
AANVDRLSMH	3		CARERLLGYM	146		AERSRKLLLS	16		ESILDEPVQE	8
AANVLMLNGW	3		CARGSHWQTI	1		AERTAHTTLI	18		ESKTLSRAWL	8
AANVRVVSDY	2		CARLARDLSR	12		AERTSYRCKS	6		ESMYSHLEIS	1
AANVYRFPMF	4		CARSRNLGTP	1		AERVRHNQTP	5		ESPIGLYMDQ	2
AANWKWTMYA	1		CASSLARASH	1		AERYLSPAMM	9		ESQWPSLQRT	2
AAPAGFGYDP	2		CAVFWTQRGS	1		AERYYHRNYL	4		ESRREGHLRA	4
AAPAPYTWYH	1		CAVLWKDSQP	1		AESAVLRYPW	6		ESSTESPQLR	6
AAPARMCMTS	2		CAVSVCANSR	12		AESAVRCKPK	1		ESTQTEPCRK	3
AAPARTYSSV	4		CCKGGINSLS	7		AESCSTSSIN	9		ETCFMSNDAA	1
AAPATAIYIT	2		CCPALVLFSL	48		AESCSTTSIN	1		ETINASLGVL	3
AAPATHPWCS	1		CCPSNSLTAM	2		AESCVLRLQL	6		ETMGTDPGIQ	1
AAPAVEGPST	2		CCQMPDPSVA	7		AESDVSLAHH	2		ETYSYWHNRP	1
AAPCPKIRLK	2		CCQWTLDMNT	12		AESESGTRSK	9		EVIVLSTDPS	1
AAPCSRLRAN	4		CCSISNLQWS	5		AESIMLRRYQ	5		EVLSSLSRLL	3
AAPDISRFLV	1		CCVNSTQSNL	1		AESLCGCEMQ	11		EVMSNTNFVV	3
AAPDRLFCGF	3		CDAECALQHR	15		AESLPSLDLH	4		EVNTTSSTKH	1
AAPDRRWSLR	4		CDAHDRRQNK	5		AESMRPNSYY	2		EVPPRSLLFD	1
AAPENAAGNL	1		CDCYLWWGLP	5		AESNLTSNLR	8		EVQWPSLQRT	2
AAPFFRSVWH	1		CDGSALPVRI	1		AESQQSLGRN	18		EVSLSPSLVF	1
AAPFLLQIYF	2		CDGYPDLFLT	3		AESSATVDPD	13		EVSSWGMKAV	1
AAPFMSMMLL	2		CDHILMFHQL	1		AESTAFVQMK	1		EVSWGNPHRA	1
AAPGGPVHHN	1		CDHLRAWMSI	1		AESTRAWGTE	2		EWKRRRVGFR	1
AAPGRSRYGQ	5		CDHLRLFHQL	2		AESTSRLLST	4		FAIEAHRSMC	1
AAPGTVITAV	2		CDHLRMFHHL	1		AESTVNLNIP	2		FAMQHMGLIP	1
AAPHFWSPLL	2		CDHLRMFHQL	1		AESWISWARE	14		FAPVLSLFFM	1
AAPHSCLHKY	1		CDHLRMFHQP	1		AESWKKHLWG	3		FAPVRSLSFM	1
AAPHVLSDPY	4		CDHLRNLHYM	1		AESWMRKSPE	5		FATVLSYLEG	2
AAPIEANNAS	1		CDHVRGGPWA	1		AESYWSLQDN	8		FDIFGRVPQI	1
AAPIEIIATS	4		CDIELSPRSS	11		AETDTLSLAL	5		FDIFLNSPFT	4
AAPIHTPAMA	2		CDISLLGLQG	5		AETFRASWDT	14		FDPVLVIWSP	4
AAPIRVFSQT	3		CDLFWQWNPL	16		AETLIRPKQK	7		FEIISRTDGR	3
AAPKRHHNHR	2		CDLIWQWNPL	1		AETLLSPAPW	9		FELYGTINGM	2
AAPKRRMSTV	4		CDLLPRLIKL	1		AETRLEYRKK	12		FFFFRSIFIL	1
AAPKVTNKKC	1		CDLLRTTSQS	1		AETRWRKRMH	3		FFPVRSFWLH	1
AAPKYFCYPR	5		CDLPGPVFIA	14		AETSPWRLLY	3		FFPVRSIWLH	1
AAPLFTKLDE	2		CDLRVASKQN	9		AETSSLERRK	1		FFSGLCEIIA	2
AAPLLESTRW	5		CDNRVNLTLG	1		AETTHLIQMT	12		FFSSRSLFFS	1
AAPLLTILWY	3		CDQTCEWRSL	3		AETVRMNWQP	6		FGDLVLDGLC	1
AAPLNPKKGR	1		CDRFLKVGLL	18		AEVERWGVVS	2		FGLLDLWFAS	1
AAPLVPADRY	1		CDTCNYQMVS	7		AEVGSNTGLL	18		FGTLVGWLPH	3
AAPMALKWLT	2		CDWGLDTWGA	1		AEVHRRSSIC	9		FHNRHATIKL	4
AAPMDDRGMP	1		CEARNSASLM	11		AEVLRSISGT	8		FHRLYERVGL	1
AAPMPTRRIF	2		CFAFLTALMF	1		AEVRCTSNDA	5		FIPPRTLILS	1
AAPNAWRSRD	2		CFGGEFLKQF	1		AEVRITKSGA	2		FKHTCETPPC	3
AAPNPNGNDK	1		CFIRVLHHRP	1		AEWFENVTPV	13		FKTLGERFCI	4
AAPNRAQINM	1		CFLGGFLKLF	1		AEYIHGIPLK	2		FLEHVWTNDW	5
AAPPEFSTSL	2		CFLGGLLKQF	1		AEYRCLYIDL	5		FLHVRSIWLH	1
AAPPKTKAET	3		CFNMRVVFHP	14		AFAADHWYQM	5		FLLSRTSPQN	1
AAPPNRRRQR	4		CFNRFLHHRL	1		AFALLRKDGS	12		FLPERSLFMY	1
AAPPRMQPRS	2		CFNRLLHHRL	1		AFATNLSAAY	4		FLPERSLILK	1
AAPPSCVYFL	1		CFNRVLHHRL	762		AFAVFIPITV	16		FLPFRSIWLH	2
AAPPSGLSNT	2		CFNRVLHHRP	1		AFAWAGWNPE	12		FLPFRSVFFA	1
AAPPSVLPRV	2		CFNTVLHHRL	1		AFCKDCGLEN	8		FLPGRSVSLS	1
AAPQARDRLN	4		CFPGGFLIQF	2		AFDWTNLYSL	6		FLPLRSLFLH	1
AAPQLMIPGP	4		CFPGGFLKLF	1		AFEALSIRRR	7		FLPRRSLFLF	1
AAPQRHRIIA	2		CFPGGFLKQF	1662		AFEAPMLLLA	6		FLPRWFRLWA	11
AAPRAPNGAR	1		CFPGGFLSPY	1		AFFLRQLGNT	2		FLPVQSIWLH	2
AAPRASNYDA	2		CFPGGLLKQF	3		AFGGRLLMGT	28		FLPVRSIWFN	1
AAPRAWWSTK	2		CFPGQLLPLS	1		AFGVIESPQL	2		FLPVRSIWHH	1
AAPRGGRLSL	2		CFPQYFKAYD	2		AFGVRDYSVN	4		FLPVRSIWLH	2
AAPRHTARSR	1		CFPWVQHARW	9		AFHEAAWNPK	13		FLPVRSLWLH	2
AAPRKEAPVA	1		CFSMASMIVL	14		AFHGRSLSRS	5		FLPVRTIWLH	1
AAPRLWGGVS	2		CFSPGRLLDL	1		AFHLLPLKPN	5		FLQYTRYNTT	1
AAPRNIGVLL	3		CFSPGRLLNL	74		AFHSRPKRKQ	5		FLRLSTWLFK	2
AAPRPSAHLG	1		CFSPLPPQVI	1		AFIPVSLRRG	12		FMAQRSLMLH	30
AAPRRLMARI	1		CFTRVLLHRL	2		AFISCWTLRD	17		FMLHAAGMSD	2
AAPRSRHNYV	2		CGCTMLTLHA	14		AFKDDLSHIA	1		FMPFRTLFLF	1
AAPRTDCTDP	2		CGDMVPHDNG	1		AFKNKTPSNK	7		FMPFRTLVIY	52
AAPRTVVLVL	1		CGEFIFLLIV	6		AFKRIDQRAI	1		FMPHRSLWMG	1
AAPRVLLVQV	1		CGGRLLTHRT	125		AFLHGMQMVT	5		FPKDQMNHGY	1
AAPRWVKGKI	3		CGISADPKPI	22		AFLPCTMHMS	15		FPRLLVRLMI	1
AAPRYHTPFW	2		CGKDRSEQSS	5		AFLSEASRAT	14		FPRMVSAHWR	2
AAPSCRKTDA	2		CGKSYLWHLP	6		AFLTRVFSHP	6		FPTSLNLCGH	3
AAPSFLLERM	3		CGLACEISRY	21		AFMATRDAHE	19		FQMPFRAYHE	1
AAPSGWLNVI	1		CGLAFTKSEN	4		AFMGTAHLTN	1		FRPDRLIRHH	1
AAPSHEKLPK	5		CGLGSTSFSG	4		AFMHFVSITR	6		FRPDRSVEFC	1
AAPSLGSQLS	3		CGLLGQLRTW	1		AFMKNVEHAR	6		FRWRQWQRTK	1
AAPSRPLIFA	2		CGLPTTASTH	7		AFMLLARLYK	9		FSIIHYSAQR	1
AAPSVHRCNW	2		CGLSDARRMR	1		AFMPFNSELI	1		FSLRRLADAL	1
AAPTDAELYD	1		CGLSGVWGLT	10		AFMYSTLPYE	4		FSMLNTTHQF	6
AAPTDEYRLY	1		CGPANKTELS	36		AFNNGLLRPF	5		FSPSLPFILA	1
AAPTGDQGAS	1		CGQSRTNGLS	1		AFNSKPLSPK	10		FSRYVSEARR	2
AAPTGDTPDM	1		CGRMEPGQSS	11		AFNWHIRRRR	2		FSSTRSLFFY	1
AAPTGSRMLN	3		CGRTLDRIIH	1		AFPATYHQLA	2		FSVRPQENLL	1
AAPTGWVSPN	3		CGSDSSSPVQ	1		AFPDMVSMSS	9		FTASRSLLLH	1
AAPTHTAAYW	3		CGSGTRTRDQ	1		AFPFNRHPLN	10		FTPQRTLLFY	1
AAPTKLENTA	4		CGSHLKYTRP	3		AFPGPTAQYR	12		FTPRSLFGRD	1
AAPTLLAMMP	1		CGSNYPGNKS	2		AFPGRLYFNG	4		FTRGWTAHVT	1
AAPTSYHVAV	4		CGTSVDPKPI	1		AFPHLVSFAL	13		FVPAWSLFFM	1
AAPTTQKLPT	3		CGYANSRVLS	1		AFPNNTITHG	11		FVPGRSLFFK	1
AAPTWGTETA	2		CGYFNRLFHM	199		AFPRALYLTL	11		FVPGRSLFLK	1
AAPVCRCRLI	2		CGYSEPSMSE	1		AFPSSCRPLS	24		FVPGRSLFLQ	1
AAPVDHAESQ	2		CHALPPHALF	1		AFPTSKMLLD	12		FVPGRSLSLK	1
AAPVECWSSM	4		CHGSCRVSSP	11		AFQDTNCLES	2		FVPGSYLSLK	1
AAPVFPMPEL	3		CHGTASLIVV	1		AFRESLDLYS	5		FVPVRSLFIM	1
AAPVGEPRRK	2		CHGTPSLIVD	1		AFRHVGYWDH	9		FVPVRSLFLM	1
AAPVGHLAIV	2		CHGTPSLLVV	1		AFRICSCGAY	3		FVPVRSLFSM	1
AAPVHKIRDM	3		CHGVQRNNAY	10		AFRLRLAIGP	2		FVSVRSLFFM	1
AAPVHKVFDL	1		CHHAAGSEAE	2		AFRPDRILLL	3		FYPGRILRYY	2
AAPVKGNLYT	3		CHLYCHALHQ	1		AFRPYSNLTL	7		FYVRGDLPWL	5
AAPVKYIRLR	1		CHQSNVSQLR	12		AFRREAKLAV	14		GADSHHDAMT	2
AAPVPDLSWR	3		CHRQLALKPM	7		AFRRLVAPEV	6		GASMHPYTPK	2
AAPVRVWLFF	1		CHSSTFSLPD	5		AFRSGFANNR	18		GASQRGPLMQ	2
AAPVVKSVYI	2		CHYWGQILRP	6		AFRTLPMQLI	16		GATDIPSCSV	4
AAPVVNSSLF	2		CIGNRLLKPF	206		AFRTRGIMTS	4		GATIGILMGP	1
AAPVWYREKN	2		CIHLITSPSL	11		AFRVLQGFMV	2		GATLEPRPPK	3
AAPWEHHEHV	2		CIKLSPNRKN	1		AFRYMHMSLM	14		GAVLLPLMVN	5
AAPWPELLQC	3		CITSLHFFVL	9		AFSAHLLTMK	7		GAWGVNPHTR	3
AAPWPVRMNL	2		CIVSTVRGSF	1		AFSCQVRGTN	2		GAYRLLIMCL	4
AAPWRWPDKA	4		CKETYLPRWF	42		AFSDVNQFVN	8		GCMFDLRSFI	1
AAPWSFLADY	2		CKGEALLRRP	2		AFSGMMMGTA	7		GCRLFPAVKG	4
AAPWYICLGP	2		CKNLTSSTPS	6		AFSGQSDRTP	1		GCYKLYAPYT	1
AAPYCGRYKW	1		CKPAYRSSSI	13		AFSGVTQTLL	1		GDQLRGDVRF	4
AAPYGEHSFF	1		CKRLCRGILY	1		AFSKPLNVFT	6		GDQQHDSQDP	4
AAPYITLFFT	3		CKRVYRSSPY	6		AFSKVRGAIY	1		GDRAAMVWLT	2
AAPYLAARRT	1		CKTHWSRYLS	1		AFSLILWPDR	15		GDTSMTDNWN	3
AAPYLNRCKP	2		CLALSMHRFA	27		AFSLWPWPDM	2		GDVRRSTPLE	2
AAPYMTHKQS	2		CLATVRDSFR	17		AFSRALPIFI	7		GERCWCRQSL	1
AAPYSTLKCG	1		CLATVRVSLR	1		AFSRESADTN	12		GERMDSWAEG	1
AAQAGEAEQG	4		CLENKRLHNR	9		AFSRLALPCP	1		GERTPCPVGG	2
AAQAGVWLQL	1		CLGSWCLTSE	11		AFSRLVPLPL	14		GFPRRTLFPQ	1
AAQAPTITRY	1		CLHKSLEVYG	7		AFSRNARATV	10		GFQLDPARNE	2
AAQARKSLTR	1		CLIQAPSIRR	8		AFSSVRGNWN	1		GFRPLRRSLN	1
AAQATEQTGV	3		CLLDLVMTSP	1		AFSWLGNLCG	7		GGEALIFIGL	1
AAQEACRLHC	2		CLLEKARWVL	17		AFSYTTWFNG	8		GGEAPQLDYL	1
AAQEISMRNL	3		CLLERKRRTQ	2		AFTLELEDWS	10		GGLDFQQDSE	1
AAQGERFQEG	2		CLLIDSTYVH	11		AFTLILCDLM	3		GGNTRMSYRK	2
AAQGFACSGP	1		CLLYMHEHDT	8		AFTLTSPINR	1		GGRFRYMWPG	2
AAQGSRLRDE	3		CLPGGFLKQF	1		AFTRSNRTSL	10		GGTYVTSSQR	3
AAQGTPSSNW	1		CLPGGILKQF	1		AFTVHDWLTW	14		GGVQEYVFRI	6
AAQGVLPSTK	2		CLPLLSLPPQ	1		AFTVVKLSFG	6		GGWSIPLRPK	2
AAQGVRLPSN	3		CLPMPTCGYQ	5		AFTWQTQVKD	18		GHCARATIQH	8
AAQHPNRSKY	2		CLPPFFLVKS	33		AFTWRCRGVG	3		GHPRRTLFLQ	1
AAQISGGTHD	1		CLPQFCKAYD	4		AFVEFHIAYW	8		GHRGCQWYNP	2
AAQKPGVGQM	1		CLPQFFKASD	1		AFVPGSRSTG	10		GHRRRTLFLQ	1
AAQKSGFRAS	3		CLPQFFKAYD	1196		AFVPPPYTYM	5		GHSSTCTRSL	7
AAQKTIRSML	1		CLPQFFKAYN	3		AFVSSERRRR	4		GHTCPLFWAD	1
AAQKTLLHMG	2		CLPQFFKAYV	1		AFVTSTNDTA	2		GIFMAAIQTS	3
AAQLPILAQK	3		CLPQFFKTYD	1		AFWAAQAHRY	19		GIPAPSTMLS	1
AAQLPVGWEP	3		CLPQFFKVYD	4		AFWDRSQVKR	6		GIPDRSLFFP	1
AAQLTDRSGL	2		CLPQFFMAYD	1		AFWERAVSIM	6		GIPGRSIIWA	1
AAQLTGTAMD	2		CLPQFFPSTF	1		AFWISGRLRY	3		GIPRRSIMWS	1
AAQMWRVARF	2		CLPQFLKAYD	1		AFWLYSRTHR	13		GIPRRTLILQ	2
AAQNFITMTT	2		CLPQFSNSYD	1		AFWYRESVCN	24		GISNMHMSCR	2
AAQNLPKRGK	1		CLPQLFKAYD	4		AFYGSTLLNA	2		GKEVRRPHTV	7
AAQNMQGYQT	1		CLPQSFKAYD	1		AFYKSLLAHA	13		GKLIRMTHKF	1
AAQPARRQIR	2		CLPSRTLIMS	2		AFYRMPCRAP	6		GKLIRMTQKF	4
AAQPQFGLSS	3		CLPWKPYESL	14		AGAEVFRALR	10		GKRTRLLGLM	6
AAQQELGRLL	4		CLQQFFKAYD	2		AGAFCSHHLT	4		GKRYPKSKTK	1
AAQQTRHYLT	1		CLQVVYSAMH	12		AGAGLTLFPP	11		GLCYANVDLH	4
AAQRAQPHHP	1		CLRAKHPVRH	1		AGAGRAGPTY	1		GLHHGVGQPM	2
AAQRETLAAC	1		CLRAKHSARH	8		AGAGWSSPRS	11		GLHRSTLFLQ	1
AAQRFNYKTA	3		CLRHELQSCP	16		AGAQGNKITP	18		GLKRSRCRHG	8
AAQRLDMRVV	2		CLRSCRLAAL	11		AGAQQPHTPL	11		GLLLRDLRFW	1
AAQRPRQKSI	1		CLSRLIPSRT	9		AGARAYDVLR	5		GLLRRTLFLQ	2
AAQRVPMSNP	1		CLVPGGFMAL	1		AGARKAMDNP	2		GLLRRTLSLQ	2
AAQSAGETLL	1		CLWDLGMTSP	8		AGARPQFIIV	13		GLPCCTLLLQ	1
AAQSPWVCNL	3		CMEAQCRSLR	8		AGASDFRARF	11		GLPERSLLVY	35
AAQSSRSYTA	1		CMGHERLYVH	9		AGASIRTQRM	10		GLPGLSLELF	1
AAQTDRYSKN	1		CMNANSMIAT	4		AGASSISNKI	7		GLPGRSLELF	5
AAQTETAFLY	1		CMPCTESYCH	7		AGASSSLVPR	2		GLPGRTLLLQ	2
AAQTRKEKTP	2		CMPGKLTRIT	1		AGASTRSSHR	4		GLPHCTLFLQ	1
AAQTWWPIGW	2		CMPHRTLNFS	1		AGATTMHSHS	10		GLPHHCTLVP	3
AAQTYTTVVP	3		CMRMWSNIEG	1		AGATYPVAHV	4		GLPHPTLFLQ	1
AAQVCGIQHM	2		CMTVMMRFNQ	14		AGAWDLGTKL	4		GLPHRTLFLH	1
AAQWARQAGL	1		CMVLHKQRIC	24		AGCCKPTVLN	2		GLPLRALWFW	196
AAQWMMMDVP	2		CNDLHTRWWN	21		AGCFLQFRMS	6		GLPLRCVFLA	2
AAQWSFLKGQ	2		CNDPSTPQSF	6		AGCHFFLKDT	8		GLPLRPLFLQ	1
AAQYMLGSWI	1		CNHIYRVSDW	1		AGCHHGCDRT	11		GLPLRTLLLQ	1
AAQYRLMSPL	1		CNHLFPTNTK	1		AGDARRNAPQ	6		GLPPRSLWFY	1
AAQYVLPNDI	1		CNHLLPFFRK	2		AGDDILNKNH	3		GLPPRTLFLQ	1
AARADFTTPG	2		CNHLLVGTSI	1		AGDGPRTTCL	12		GLPRCTLSLQ	1
AARAIDELTA	2		CNHLVSHFLS	1		AGDLSSKFRI	5		GLPRLTLLLQ	1
AARARPANLT	4		CNHLVSNVLS	1		AGDTNDEDSL	6		GLPRPTLFPQ	1
AARATHAAQR	4		CNLCDGWVQV	1		AGDVRPWTCS	3		GLPRRPLFLQ	3
AARAVHLSIW	2		CNNRLLPIAK	1		AGDWSARRTP	6		GLPRRSLFLQ	3
AARAWQKFLL	2		CNRIIKMKPA	1		AGDYRNSFIQ	3		GLPRRSLFLV	3
AARAWTSKGM	3		CNRILEGVRV	1		AGDYTELNLC	13		GLPRRSLMLY	1
AARCKIQQNA	2		CNRILHLPSW	25		AGELFHNIKC	3		GLPRRSLWLA	3
AARDATLKQP	3		CNRIWDNPSL	1		AGELWSLGEG	8		GLPRRTLFFY	1
AARDSGAQPN	2		CNRIWTNNEV	1		AGEPTYLDAR	1		GLPRRTLFIQ	6
AARDTCMDLN	2		CNRLIPLRSS	1		AGEQRRLCNR	7		GLPRRTLFLE	2
AARDTPLPLY	1		CNRLIPTLPQ	1		AGEVAHPGKP	2		GLPRRTLFLF	100
AARELEQNGP	2		CNRLIPTPPQ	2		AGEVEHPGRP	1		GLPRRTLFLH	6
AAREMHYASV	1		CNRLIPVRSS	1		AGEVELPHML	6		GLPRRTLFLQ	14908
AAREPCAPVT	2		CNRLLPLNWP	1		AGEVGHTSFR	10		GLPRRTLFLW	1
AARERGDVSH	1		CNRLLPLRWA	1		AGFCCFDRNL	2		GLPRRTLFPQ	2
AARETLMVLT	1		CNRMWTNNEA	1		AGFIRPRTCL	20		GLPRRTLLLQ	11
AARETSRTLD	3		CNYILDHPRS	1		AGFSRQPGGR	7		GLPRRTLSLQ	6
AARFLCAIQG	2		CNYVWFTLCT	1		AGFVDGSPPN	4		GLPRRTLYLH	2
AARFRTQTTW	1		CNYVWITLCT	8		AGGAFWSYRD	4		GLPRRTMFHQ	1
AARFRTRPLP	2		CPALVPQYRT	4		AGGDILKTNL	5		GLPRRTPFFQ	1
AARFSIVSSL	1		CPDSAHFSLG	7		AGGFGSSAEV	1		GLPRRTPFLQ	7
AARFSTCPLT	1		CPFLLCPYVE	1		AGGFLEGCSR	2		GLPSSLLLGV	1
AARFVFNTVS	1		CPFLLGPYVE	257		AGGGNHPRSK	1		GLQNGVILSL	1
AARFWAMPDG	1		CPGLTARQRQ	7		AGGKGCIAML	5		GLQRNGTARD	1
AARGCRACTF	3		CPHRLDMLIR	3		AGGLDTSNSA	1		GLRSSWLLGV	3
AARGFRMKST	1		CPHWGQILRP	1		AGGNLNLYSS	5		GLSGHVNVYS	1
AARGGNWEHA	1		CPLEWEYLMP	6		AGGPHISLSR	8		GLSTRSLFFY	1
AARGIWRTRK	1		CPLFFFVASN	416		AGGRRHRILG	5		GLTARHRKHL	2
AARGLGAMPL	1		CPLLFFVSSN	1		AGGRRPDELT	8		GLTDSRRFYI	2
AARGLKRMWG	1		CPPTFFFRKQ	50		AGGSIKWRKM	5		GLWDRSALLM	8
AARGLSACPP	3		CPPWYVWKTA	1		AGGSNWQQAY	6		GMLSSSSIPH	4
AARGLVILYA	1		CPQGHRRPGL	11		AGGTLALHLS	4		GMPRRTLFLQ	1
AARGPHSQLP	1		CPRLFHPYRQ	39		AGGVHFWYMS	1		GMPTMGSPKM	1
AARGPYTHVE	2		CPRLLKVMQG	82		AGGVMATALR	6		GMQVSIGRPE	2
AARGRLISFC	1		CPRLLTGRMT	8		AGGVPPVGHY	2		GMSSNLVGKF	1
AARGRRKVRW	3		CPRTPCCYTW	5		AGGWVGGTTR	6		GMVDRTIMRY	1
AARGTVQLGK	5		CPSCNVGMYT	6		AGGWVLASSR	1		GMVDRTLMAY	1
AARGVASLRR	1		CPSPRPNSRR	3		AGHGGLGRMS	5		GMVDRTLMLY	179
AARGWWSTTS	1		CPTGFHEPKG	2		AGHPTFLLMN	4		GNEVVSSRQG	2
AARHEPMLNC	2		CPTQTRVWVL	8		AGHQKGLHRH	6		GNPFRRLVTA	1
AARHKNQNML	1		CPTYSDRSRQ	1		AGHRDQWCKR	8		GNPLISLRFY	1
AARHSLGLGS	2		CPVAVIYPRL	3		AGHRVTAGTL	14		GNRRKLLGPL	3
AARIEDRNDR	1		CPVGLARPLS	2		AGHSDHPFQP	20		GNWIENSSDS	4
AARIESERFA	3		CPWRFLPVTH	4		AGHSLMVRMI	1		GPATTYQVNK	11
AARIHTYRLA	1		CPYCGQILRP	3		AGIAPRGLFW	20		GPHCASLLVP	3
AARIIHPEAS	2		CPYLGQILRP	1		AGIDSLASTT	14		GPHHHVDLKR	7
AARIQHHQPL	2		CPYLLGPFAE	1		AGIDYMRESL	8		GPPPTQEYAR	1
AARIRNSSTQ	3		CPYRGQILRP	1		AGIGVTPSKM	2		GPPQQGPVYP	3
AARIRVGLPS	1		CPYRRRILRP	1		AGILLGEMYI	13		GPRRRAVACC	6
AARKFHSDSC	1		CPYWEQILRP	4		AGISSLVRTD	13		GQAHRMILLR	1
AARKGVCSLL	1		CPYWGEILRP	2		AGISVLYYRP	3		GQDLGPWYEA	3
AARKLGVQHT	4		CPYWGLILRT	1		AGKELILTPC	9		GQTDVPTPAS	1
AARKLSVNRL	1		CPYWGQFLRP	1		AGKFRSLART	11		GQWLGPLRVI	2
AARKRRGDAR	3		CPYWGQILLP	1		AGKGMAKPRL	1		GQWPARYGRW	6
AARKSWSSTE	2		CPYWGQILRL	3		AGKGRRLKKD	17		GRASMLLGHM	1
AARLAQCSQR	3		CPYWGQILRP	1391		AGKKLCAHAL	44		GRASPYAGCN	4
AARLARLHAK	1		CPYWGQILWP	1		AGKKPTLCTV	3		GRCQWHKRVS	1
AARLEPRHNT	1		CPYWGQTLRP	1		AGKLEQAFRS	4		GRDFLVTGYL	1
AARLKELYHK	1		CPYWGRILRP	3		AGKLHTTTQL	15		GREFRLPASH	4
AARLLPWMQC	5		CPYWVQILRP	5		AGKLPTLALV	7		GRFAPKTPVG	4
AARLNGARFR	1		CPYWWQILRP	2		AGKRDTVTPS	4		GRGTQHPVIR	3
AARLNIMGVP	1		CQDSSGTLHS	10		AGKRRRNPVC	1		GRHARARTWS	3
AARLTTFYSG	3		CQEKVKESVL	3		AGKSGTGASL	14		GRHTPSVFVC	1
AARLVGPWSS	2		CQGLTFSSKK	11		AGKTELVNDA	8		GRLILPETSL	3
AARLVYKAYM	3		CQGSTGTYRV	4		AGKVCFQLSL	8		GRLSRILRLK	1
AARLWVEFQA	2		CQLSCGAMTL	4		AGLACSLAKT	13		GRMGALVRGG	2
AARMDRDLTE	1		CQLSLIFRVP	2		AGLANRSSHM	13		GRQRRRRRKL	2
AARMLLVYVR	3		CQRLDIMWRY	1		AGLAQLAATD	6		GRQWNHSPLT	4
AARMLYGFTT	2		CRASYTHSVP	9		AGLGEGRRIM	5		GRVKHQTRGL	2
AARMMEFWVR	3		CRDSLVSPWL	1		AGLHGVNAKM	16		GRVNLMMHRG	7
AARMNIRGSN	3		CRFGGSLIRT	33		AGLLNNNLTT	4		GSCVSDLRVD	1
AARMWVYECT	1		CRGMDPDSLN	4		AGLLPTDDSL	23		GSELLTMVMK	1
AARPHQGDNG	1		CRGRMAPRKF	43		AGLLRMMLNL	5		GSLHESQDGE	2
AARPMNLRCG	1		CRGTGWIAQL	5		AGLMDNSTYT	1		GSLLGNLRFT	1
AARPMQCRHS	2		CRICSTSLLH	10		AGLNHTQPRA	16		GSLQEVRSRW	4
AARPRHATHS	3		CRIFRQRPRP	24		AGLPVRYWAN	3		GSPGRSLFLT	9
AARPRTIYQP	1		CRISAMRILR	193		AGLRDLQYPM	2		GSPHRGGPFT	1
AARPRYVNSR	2		CRIWKGLPPA	35		AGLREMRDTL	2		GSPYQSFTLR	4
AARPSGCTQL	3		CRIWRFIGNN	69		AGLRQEAMSW	14		GSRLFVVVLE	6
AARPSWPILL	2		CRLCARLTVV	2		AGLRRTGTYD	6		GSRNDRCTNI	3
AARPTSPQEF	2		CRLDMLLMTK	64		AGLRSLRPTY	9		GSSARNEGHW	5
AARPVMRPTA	2		CRLFKHLSYR	52		AGLRYSHNGT	7		GSSTCRTAPS	3
AARPVQGIHQ	1		CRLWRVAEVL	46		AGLSVPYTLC	1		GSTLSRWVSV	4
AARQAVRFSL	1		CRLWSIQAPS	8		AGLSVSPPNT	2		GSTTRSLFFY	2
AARQEAFPYR	2		CRLWSVNPRA	24		AGLSWTRATD	5		GTGPRNIYTI	1
AARQKLNFTL	3		CRMLDMTPKQ	21		AGLTKSTPSF	11		GTGPSTRLPV	8
AARQLCEEPS	3		CRPRYGKAAL	7		AGLTVRAWLS	7		GTGRRYACSR	4
AARQMDSRFS	4		CRPYGGRLIQ	1		AGLVRYIPVS	2		GTGTIHAKGT	3
AARQPDSTKG	2		CRRLVNACHA	12		AGLWLWNPSY	8		GTILRMDCSS	4
AARQRQGRST	1		CRRQYTLSST	13		AGMKRSRTSY	6		GTKYRTYRLQ	1
AARQRTNSPT	1		CRSLIKGLNS	4		AGMLFVKEIN	14		GTMPRNPQQN	1
AARQVGSIMS	1		CRSYQFTRRM	5		AGMLVLLGIQ	4		GTRSMARQKH	8
AARQVGSSRS	2		CRTQTNTHAA	18		AGMPSLGTNQ	6		GVGWDQLVRR	1
AARRASNQAR	2		CRTRLPGAHT	12		AGMRILKMGS	5		GVHRRTLFLQ	1
AARRETNLPC	1		CRYLVPVRLR	4		AGMTFRVATW	9		GVISLSYRFE	4
AARRFSSMWL	2		CRYSPEMWLN	5		AGMYSLAYLM	3		GVLMGSLRYH	12
AARRGGGSPQ	1		CRYSWCRTTM	6		AGNHCRFPRV	13		GVNNRPKQHR	3
AARRGPLYGC	1		CRYTNSRASY	4		AGNHSTAMPA	8		GVPGRSLFLK	12
AARRIPSTQR	3		CSARGAIHRL	9		AGNLSSAGKS	6		GVPRRSLFLQ	1
AARRKMRSDT	4		CSASLAVWLT	11		AGNPRYSTWM	15		GVQLYRSNCR	2
AARRLHPCLR	1		CSCQSIGHSH	9		AGNPVSRTTD	6		GVTCCAVGNN	3
AARRLVLGPS	1		CSFFAETPRY	1		AGNQVSQSLK	6		GVYIVGLFSS	2
AARRLWPSTK	1		CSFLLGPYVD	1		AGNSPEWSEY	3		GWHHALRAIL	1
AARRQWIKEA	1		CSGMCPRIVT	8		AGNSSARGSS	8		GYQFVHLHYP	2
AARRRKRWVP	1		CSGNYYKSRS	1		AGNTPWLLKM	10		GYVCMELCTS	4
AARRRLHSRL	2		CSGRLIRHHK	33		AGNVYIIAYI	8		GYVQNRWNTF	1
AARRSVAVAT	1		CSHAFITWSS	77		AGNYTLEAGP	13		HAKLTLKSHT	2
AARRVRESAN	3		CSHGHEETIL	2		AGPADRVNKR	3		HANTSCNQMS	1
AARRWLQTQW	1		CSHRPFRALA	1		AGPALLFGPQ	3		HAQTRRPSHE	3
AARSAEWRQL	1		CSLLPVLPPM	6		AGPENPLRLD	14		HCQVEHANEE	3
AARSAGACGT	3		CSNWWAYIHR	1		AGPHTHGPTA	3		HDLCYAGMGV	5
AARSAGLWSR	3		CSPGGFSKQF	1		AGPIYWSVEM	7		HDSVLKADLR	4
AARSGTRHKG	1		CSPGQSPMST	11		AGPKIQKLQQ	16		HDSVRMANCP	4
AARSLALLNK	3		CSPRQPHRNM	13		AGPKSTIMLV	2		HEKSRWSAMR	2
AARSLRLRFM	1		CSQHSVQKIR	13		AGPLRLRHPS	12		HFEEAVRCTL	1
AARSPTSSTS	2		CSRNPRFFTP	1		AGPLSALMIQ	1		HFERSIPKPD	1
AARSQCRILS	1		CSRRGRCLNC	1		AGPLSDPLKM	2		HFLHCRRPHL	3
AARSRARPAG	2		CSRRGRWLNC	140		AGPLSTLTIQ	12		HFPGGFLSLH	1
AARSSSSRTH	3		CSRWCPEIDL	4		AGPMFNPSRP	8		HFPGGFLSPY	3
AARSVARVRI	1		CSSHGAPSLR	1		AGPQRAGPQQ	6		HFRAMEMLNS	3
AARSVSCHTR	1		CSSHGVPSLR	361		AGPQRYTPQR	4		HGEGIQGPCR	2
AARSVSHKRK	2		CSSHGVSSLR	1		AGPRSHVEEC	12		HGGRLLKLQP	27
AARSWFARTE	2		CSSLSRHNCV	3		AGPRTHNRTS	2		HGNKRGVNSG	1
AARTEPRTDT	5		CSSYGVLSLR	1		AGPSMQSTPI	8		HGPERGYRRT	1
AARTPRYCRQ	1		CSTDERNRVS	7		AGPSNLHGQN	5		HGQGYKITWN	1
AARTQSTQDS	3		CSTRWVQYAI	5		AGPSWDGHHA	3		HGSLEQSQEN	1
AARTWHSVME	2		CSTYEVDQSV	8		AGPVAGVEIF	7		HGSLHLRSMR	1
AARTYVSLKC	1		CSVTAQALDV	1		AGPVNGPHMQ	4		HHHSHSLMVY	1
AARVCTEMVP	2		CSYILDRPRS	1		AGPWRYYPPT	2		HHSVARTAGN	4
AARVGNQVPA	4		CSYLSRPVSS	1		AGQDLCCPFS	1		HISRKGGVGV	2
AARVLRPLTF	1		CTALTSWYKK	10		AGQDMALKSR	6		HKCWSADYDL	1
AARVNVVISG	2		CTANCKSNVL	1		AGQGLTKEEL	3		HLPERGLLFT	6
AARVQTRTAT	2		CTDTGCSIII	1		AGQGNARRTR	1		HLPGKSVWLL	1
AARVRVDTYT	3		CTFLQNYALK	1		AGQGPTDQDR	8		HLPLRPLLFE	1
AARVVRCHCN	3		CTGALETPER	125		AGQGTLPVPK	25		HLPMRTVLMF	270
AARWDSGSHS	1		CTGHPQLPWR	1		AGQQSVYLSS	8		HLPRRTLVLY	13
AARWLTSSDS	1		CTLEWEYLMR	1		AGQSCRSITN	8		HLPSRTLFMS	3
AARWNAVVRI	1		CTLIALLEQN	5		AGQSLMGRMI	6		HLQIGCNSSQ	4
AARWPHQTYT	2		CTNWFQVYTS	7		AGQTKTTLRR	5		HLQQVATYAE	2
AARWRVLPLA	2		CTPNCDRNHY	1		AGQTLMRSNL	3		HLSWLLKTVR	4
AARWSRVQTP	2		CTPRPLVRPF	6		AGQVLRSLSA	3		HLSYGPARVL	4
AARWTLYPEN	1		CTVEVCQSHD	10		AGRCGHVGIV	5		HLYIHNSPSN	1
AARWTVSSHN	2		CTYSPSRKTS	1		AGRDPLTAHR	4		HMAGRFLWLS	1
AARYCLHHRS	2		CTYWGQILRP	11		AGRDPQTWPW	15		HMAWYLTQMA	2
AARYEMDLPL	1		CVAVFPREGL	1		AGRERNSMCL	1		HNCSRRTHDP	27
AARYKLRHKL	1		CVGVPLGLAW	1		AGRFTRRPLR	3		HNDFASINME	4
AARYMTTMRF	4		CVHYMDFGPT	9		AGRGRHDCGR	14		HNLYAWWSHP	1
AARYSTLCLD	2		CVPVRSLLFM	1		AGRIWGSTVA	1		HNMRAPNKNT	4
AASACSTPLH	3		CVRFQLMGAM	1		AGRKEEMSVL	12		HNNVNPTKSN	2
AASAIRVFWI	1		CVSHAIRTYS	2		AGRKIVPNGR	11		HPAKRTLERT	1
AASAPPSRSR	4		CVSIHIPFKT	5		AGRKYALNIR	4		HPDLTYFPTA	4
AASASRRSPA	1		CVSSRLILLM	17		AGRLIRPGSI	3		HPIERYKTHH	1
AASATFQTTR	1		CVTRRHVPDR	9		AGRLVLCIAP	2		HPLQVATYAE	1
AASATSGKWS	1		CWATFFCTGG	134		AGRNWNVAML	1		HPQENQTTTH	8
AASCCTVSSA	2		CWDIFHKGLR	98		AGRNWNVSMF	18		HPQQAATYAK	1
AASCGHPQPF	2		CWDLFVSPLN	4		AGRPARLPPT	1		HPQQGATYAE	4
AASCHWLYSC	3		CWGRAVASKE	3		AGRPHATFLQ	3		HPQQVAMYAE	1
AASCVPGQLS	1		CWGRGFRMVV	7		AGRPIAPWHA	1		HPQQVATHAE	3
AASDEVKSSK	1		CWHRLLPTPK	34		AGRPPGATPC	16		HPQQVATYAD	1
AASDGIRKSQ	1		CWSPRKKGGG	2		AGRPWRFHTS	9		HPQQVATYAE	579
AASDGNCQLS	3		CWSQWSLWCI	8		AGRPYVRLEL	27		HPQQVATYVE	3
AASDHQYYRK	1		CWTTHSFVLG	8		AGRQYRLYLV	8		HPQQVSSYAE	2
AASDLVVRGT	1		CWYSNSMTLL	12		AGRRCIRTSK	5		HPQQVVTYAE	2
AASDPYLMSP	1		CYADFVGVPA	3		AGRRIAILGC	2		HPSLGSEYQT	2
AASEKDRTAA	5		CYHLRSYLNW	1		AGRRMQNAGV	2		HPSPRRSLTG	3
AASEPRMWHL	2		CYHRVLPIPK	1		AGRRMRRTPP	4		HPVGLNFTSR	4
AASERKRYSS	5		CYKLITFPID	1		AGRRRVATAV	3		HPVTRSIHRR	6
AASFHAWTSI	1		CYLSDGVPGL	12		AGRSHRPNNP	1		HQGHHLKNII	3
AASFLKPCIN	3		CYNHGPFVNH	1		AGRSHTDWGR	4		HRATIGSPAM	3
AASFPAECTR	1		CYNLLLPIPK	3		AGRSILPEPW	2		HRMNFPSAIF	4
AASGAYRGWW	1		CYNLLLPITK	1		AGRSRRGLAF	4		HRPMRTLFLV	1
AASGKARSEK	1		CYNRFLPIPK	3		AGRSSSISTR	1		HRSPRTRWLA	1
AASGLRSLHV	1		CYNRLLMIPK	1		AGRSYRCELP	9		HRSVRDTHQP	1
AASGNLVMVH	1		CYNRLLPIPK	4181		AGRTRKLRGT	5		HSCRKHLQTT	2
AASGNLYENM	4		CYNRLLPIPN	1		AGRTSAEGRD	8		HSFELIIASQ	5
AASGRFAHAS	2		CYNRLLPISK	1		AGRWGTHSTE	5		HSGLLGGMKY	3
AASGRQWRYL	1		CYNRLPLIPK	1		AGRYHTQMEV	3		HSMLATPLKT	4
AASGRVKSLV	2		CYNRLPPILK	1		AGRYRKGFLA	1		HSPDLSWGLQ	10
AASGSPEQLL	3		CYRIYESVMP	11		AGRYRKGYLA	8		HSPYRSLMLY	1
AASGSYPPST	4		CYRIYQSYVP	1		AGRYSKAHKY	3		HSQQVATNAE	2
AASGTIERRT	4		CYSLTALYYA	8		AGRYSVRWWM	4		HSRAQTHARS	6
AASHGNFWVA	1		CYSQEPMHYV	11		AGSEFGPSEE	3		HSSCLATRCA	2
AASHHPSNPR	3		CYSTLLCSDQ	3		AGSEKNEPPA	3		HSSTDMQKNI	2
AASHIDPNLK	2		CYTLLLPIPK	1		AGSEPTSNTT	1		HSSTFRNLYG	4
AASHRPKYHH	3		DACECDWSAP	2		AGSERVANRT	9		HSVWPVSDQS	2
AASHVHCSSL	3		DAECEPSDLK	12		AGSEYPDSYI	13		HTAGRSFLLG	1
AASHYMSGVV	1		DAKRLMGWHY	84		AGSFCLNRET	2		HTAGRSLCLS	2
AASICQRPVI	1		DAKRLTVWHY	1		AGSHFSLPFD	17		HTAGRSLELF	3
AASIGLSLYR	1		DALFNIGGFV	5		AGSLRRQASN	2		HTAGRSLFFS	1
AASIPWATCG	1		DALGLMGSIR	169		AGSLVRAYHL	10		HTAGRSLWLA	6
AASIVQCSGS	2		DALGWMVLIR	1		AGSLVTVWRR	5		HTAGRSLWLS	254
AASKRYLMGV	1		DALRLMESIR	1		AGSLYFGNRD	7		HTAGRSVWLS	1
AASKTQAKLH	1		DAMGVIRELQ	8		AGSLYRCTFP	1		HTAVRALWLS	1
AASLAWISLM	1		DAPRALVRAI	1		AGSNKGCESL	13		HTCLWGSVSD	1
AASLCPSKHT	2		DAPWLGRLLN	1		AGSPKRKIDS	18		HTGTLFHPPD	1
AASLGATSEL	2		DARATLVRFK	34		AGSPKWTVHS	2		HTPDRTIRLY	1
AASLGDKPIW	1		DARLWTAKPG	1		AGSPNPEAPK	1		HTPDRTLRLY	377
AASLHHLLYL	2		DARRVGDRAR	4		AGSPNPEVPK	7		HTPVWRRPAT	1
AASLHHRMPM	1		DASAYSTCLT	8		AGSPVLEKNT	1		HTQPVYPFGR	1
AASLMNALSI	1		DASHGMPFLL	2		AGSQGHTAQR	1		HTQQVATYAE	1
AASLMYLQTK	1		DATFHPRSTL	3		AGSSKFPTEV	7		HTRMTRTSHC	5
AASLRSGQPP	1		DAVLRSIDMI	253		AGSTFSVRIT	29		HTRSMRSRRR	4
AASLSDRRKK	1		DAYLNPGEAS	4		AGSTHVSKQQ	1		HTVLHNVSES	6
AASLTHMSNI	1		DCEAWLKQEP	2		AGSTSLDPRS	13		HTVPHPSAFT	1
AASLVFGVRT	1		DCGLWRGVSP	1		AGSTWRDPPM	1		HVATMSTPQI	2
AASLVLPTVA	1		DCLKLPNKGK	3		AGSVPKLAGD	1		HVGRLLKLQS	1
AASLVPSSLF	1		DCLRLAPSTD	14		AGSWRKSLEW	12		HVPAIFSLTR	4
AASMRGPSPM	2		DCLWKVVSQL	16		AGSWVGDPLT	11		HVRYDPEGGY	1
AASNHCARPS	3		DCNPYKRLDT	1		AGTAMRGWIN	5		HVTFWELFAF	4
AASPCMHCPA	2		DCQLIFLLQT	5		AGTATSRITT	8		HVYLHAYYLK	1
AASPIWHCYT	1		DCRATLWSVG	301		AGTGHCLYPQ	6		HWYACVRWQS	1
AASPLQMHMK	2		DCRGCCPDSR	2		AGTGLQVPRH	1		HWYDCVRWQS	4
AASPMMQMQT	5		DCRTTLWCVG	1		AGTGPQVPRH	17		HYGGTSLWLH	1
AASPNNWTRG	1		DCRVPARPSS	9		AGTHTYVHRD	12		HYHHRGLMLY	1
AASPNYRNVM	1		DCRVTLWSDG	1		AGTILYSCSS	1		HYLYRSLMLY	1
AASPRNSPPV	2		DCSTWMILCR	2		AGTLEAMSVS	9		HYPDRSLMLY	1
AASPWRGYLS	1		DCTQMVPMHE	1		AGTLFVKGIN	1		HYPHRNLMLY	7
AASQASDQGC	2		DCTTHRTWMI	1		AGTLLESGRQ	5		HYPHRSLFFY	1
AASQHLPDFK	1		DCYRIVSDQA	153		AGTNSLQKHS	1		HYPHRSLILY	7
AASQMHREVE	2		DCYRIVSNQD	1		AGTPATTTVM	4		HYPHRSLKIY	1
AASQQRNRVT	1		DDCDNFINDL	17		AGTPPSSMTG	3		HYPHRSLKLF	1
AASQTTVTKK	2		DDGLLGYYHY	1		AGTQALMKLQ	2		HYPHRSLLLY	6
AASQVYLSRT	1		DDLPSRGLFY	11		AGTRKWLPAR	9		HYPHRSLMFY	5
AASRFWEEDY	1		DDNRVFLTKT	9		AGTSGGRVLP	4		HYPHRSLMLY	12420
AASRLAWDMS	3		DDPLHLTVGS	10		AGTSSSIVTS	6		HYPHRSLWFY	4
AASRLPRPRM	3		DDPSRGNGIT	19		AGTVCLEVFS	3		HYPHRSMILY	1
AASRMSEFAR	1		DDSLCLSTSL	7		AGTVRRDEIK	6		HYPHRTLFLF	3
AASRNSLLSV	1		DDSTYIHRQA	3		AGVDLTHAAK	6		HYPHRTLIFS	2
AASRRSAQLG	4		DDTPMSMAAF	8		AGVFPYPHSK	10		HYPHRTLMLY	5
AASRRVMSKS	4		DDTSRTARAN	18		AGVKLPILLF	2		HYPHSSLMLY	13
AASRSALTQA	4		DEGRGSHLDM	8		AGVMCRRTNA	2		HYPQGTLKLY	1
AASRTPRTPS	2		DEGWAELRLS	6		AGVNPREHAW	1		HYPQMPLKSL	1
AASRTYTRVS	1		DEHERTLSER	2		AGVPHLQRAI	3		HYPRRTLFLQ	5
AASRVSFLLF	2		DEKRCRSNST	13		AGVPSQSASS	17		HYRHPQTYLM	4
AASRYHVQHL	2		DELMGMMNFL	1		AGVSCTGLHK	2		HYRVVLVLLH	1
AASRYLYISM	1		DEMYTLYYSF	12		AGVSLLPNPM	15		HYSHCSLMLY	1
AASSFQPMRP	2		DENLIVCKGD	4		AGVSLWSLMR	4		IAASRCLWLY	8
AASSGNSSLF	2		DETCDAFRHV	7		AGVSQNGDVD	1		IAMDSEWCCT	3
AASSGNWPWE	3		DEVSVQLAKP	3		AGVTRCLAPR	1		IAPSRTLALW	22
AASSGWSTNQ	1		DFAGVCTGSL	19		AGWALVWNSL	10		IAWSTHLTSS	2
AASSKIVLNL	1		DFDDRAQSQS	1		AGWAYHVPQH	7		IAYLTRYTKW	5
AASSMPILIA	2		DFERDYKVMS	4		AGWMHNCDVV	8		ICPVRSIWLQ	1
AASSNRVRSA	1		DFLRRESIPR	4		AGWMTVFMLY	5		ICTMVDLGLA	7
AASSNSTDHT	2		DFPLGFARPG	1		AGWSWSNKSG	15		IDESHLNTNF	1
AASSPRSQVS	2		DFPMARHPKT	16		AGWTLELVHC	19		IDPVLRDTAR	2
AASSRHRPAT	1		DFPPCKTHPE	13		AGWTRASRSS	1		IEHKKGRETF	1
AASSRLVGPM	2		DFPRWTRTGC	4		AGWVRLVSSR	1		IEPMRFRQCQ	1
AASSRTLGDL	2		DFQRRGWALP	2		AGYASVVPGQ	3		IFDTEHRAST	2
AASTAFPTSG	2		DFRKSSVNIS	1		AGYFRFRQLK	8		IFPARSIWVH	1
AASTARPNSL	3		DFRRSTLPHV	4		AGYLLHKDQF	6		IFPDRPICLH	1
AASTISIMLV	3		DFSSFARPEN	66		AGYLYNREKT	5		IFPFRSIWLH	1
AASTKDCTMG	3		DFSSLPRSYA	1		AGYTNRFSGH	8		IFPFRSLFLH	1
AASTNITRPA	1		DGGSLISSSN	2		AGYTTWSCMS	8		IFPLRPLWLA	1
AASTNLCCFH	3		DGKSRNFSVQ	17		AGYVSNAPCL	10		IFPVLSIWLH	3
AASTVLRNQI	1		DGKWLGRLLK	1		AGYWCQPSRS	6		IFPVRAIWLH	3
AASTVRMRRN	2		DGLAQDGYRP	37		AHAATGLKRT	5		IFPVRSICLH	5
AASVGSSSPI	1		DGLKLTRNNL	9		AHADSCHNET	10		IFPVRSILLH	4
AASVMDANQR	2		DGLLGNSRVE	6		AHAGRTETKQ	8		IFPVRSIRLP	1
AASVRARLRS	1		DGLVHSNGCM	8		AHAINIRMFY	6		IFPVRSIWFH	2
AASWGLQVLI	2		DGPLATFEPT	13		AHAKKLNHPP	8		IFPVRSIWLH	4
AASWGSTSIL	1		DGPSANQLTQ	6		AHALPRTGTD	9		IFPVRSIWPH	1
AASWLQYGRP	4		DGPWLGRLLK	401		AHAMRILVAD	12		IFPVRWIWIH	1
AASWSPGKEV	1		DGPWLGRMQK	1		AHANSSPGPA	18		IFRVRSIWLH	1
AASWVESHVR	3		DGPYLAVVLW	3		AHAPKRPTAC	12		IFVLHVSRDI	1
AASWWQTLEA	3		DGQTPPYQGG	1		AHAPLKRTLM	14		IGHVTRLIQD	6
AASWWYSRKG	2		DGREFTISGA	11		AHARVGVRTN	4		IGPGRSLLFP	147
AASWYAICLV	1		DGRHGDRDAI	4		AHATKHSAVR	2		IGPQRMIENP	7
AASYAPTPRG	1		DGRMFRRFTM	2		AHAVWVGQHF	1		IGPSRSLLLM	1
AASYATLEPR	1		DGRSKDIVDE	3		AHAWSRDCRP	16		IGYHVRMTPT	5
AASYLDLQYR	1		DGTEVPWGVR	7		AHCFWGTSLD	2		IHECPRRLCI	1
AASYQEWYRA	2		DGTRRTCNME	6		AHCHLKTTNM	6		IHLAQRRLSN	1
AASYQHGLER	1		DHAMPLSFAG	12		AHCKFKSLPE	2		IHRDALFYML	1
AATAAPHFPC	1		DHEARTRQTT	6		AHCRASVALW	13		IILIDWGRYC	1
AATACNLFTG	3		DHEYVSLHCS	1		AHCYENSPVV	7		IIPDRSIFVH	1
AATADDVMLF	4		DHFGGMLLNY	3276		AHDKAVASQH	1		IIPGRSMFLK	1
AATAGNPAKN	1		DHGTPSLLFT	1		AHDKRKNWQN	15		IKACSKGRRT	6
AATALMLTKQ	4		DHHSHTVRRR	14		AHDNEHPFSL	1		IKPVRSIWLH	4
AATANKYTHK	1		DHHSVLETMT	14		AHDPAPGHAH	8		IKWFSLSNRW	2
AATAPMSAGL	1		DHIGGMLLHY	1		AHDTDRATKG	14		ILAARSIWLH	2
AATAQARSLY	2		DHLRRGMPFG	7		AHEARVTKEY	1		ILADRSLWLA	6
AATCKILKQG	4		DHMIPCISRV	2		AHEEHRRLLW	10		ILAQRTLVMS	1
AATCYVWWHG	2		DHNRIQERHF	14		AHEHTDSDLY	5		ILAQRTLVMW	33
AATDLHRANK	1		DHPADTGPPA	15		AHEKKRYVSN	6		ILAVRSIWLH	3
AATDLRTDHS	3		DHPLDFGSMR	18		AHENNLTEHS	23		ILAVRTIWLH	2
AATDLYRSGL	3		DHRWDMPAHQ	3		AHETWSYAFQ	20		ILFALSIWPH	1
AATDSGLLDF	2		DHSALWGYVV	59		AHFMDLLYTR	4		ILFVRSIWLH	2
AATDTRAWPL	2		DHSRQYLRQV	20		AHFPIRHLRI	17		ILGDTSIWLT	1
AATEARRSEL	2		DHSSMGSLSP	2		AHFTGNEHRS	8		ILGTVALASP	1
AATEHPSGKR	5		DHVSGMTYKM	8		AHFTPMPLQR	3		ILHAYGSGMS	1
AATETFLTEN	1		DIASHYHGSR	2		AHGCLFTAAN	5		ILHDRLIWLH	1
AATEYNCNLA	1		DIFMGLYETY	9		AHGDFSATDS	13		ILHFLVFRGR	5
AATFNTQRPY	1		DIKENGAGSV	6		AHGGVASLSM	11		ILHVLSIWLH	1
AATFVAQYFS	1		DILTEVAYCP	12		AHGHTTLRSM	13		ILHVRSISLH	1
AATFVQEWTF	4		DINTHSQIRL	6		AHGKAFRKRV	5		ILHVRSIWIH	2
AATFWAQHPS	5		DIYNNHGSPF	6		AHGLHTIRSI	16		ILHVRSIWLH	70
AATGDKSVKI	5		DKATGRCNAV	16		AHGNINMRQL	1		ILHVRSIWLY	2
AATGGQEWPV	3		DKFQFGYYYL	3		AHGPVCRDLR	2		ILHVRSIWRH	1
AATGKPGDRD	2		DKLLGALNWY	534		AHGPYNWYPT	17		ILIGRTLFLH	1
AATGKTNKNR	2		DKLLGTLIWY	1		AHHDPYQDDY	2		ILLARSIWLH	1
AATGNQFGNW	4		DKNMVVAGLE	6		AHHGAADGTR	5		ILLVRLIWLH	2
AATGRSVNEA	4		DKPPARHQEM	18		AHHHPDRNAR	1		ILLVRSIWFH	2
AATGRSVRRQ	1		DKQFLLGVRN	7		AHHMLAVARK	2		ILLVRSIWLD	1
AATGRVPPSN	2		DKTPDLQSEQ	11		AHHSGVRYDT	18		ILLVRSIWLH	5
AATHLRHNWL	2		DKVGFTQLQN	10		AHHSRFRWHQ	2		ILPARSICLH	7
AATHRSVAQS	2		DKVLRGSDYN	1		AHHTYFQTGM	5		ILPARSIFMH	1
AATHSGSSCR	2		DKVYSVVSAP	22		AHHVARFSPR	8		ILPARSILLH	5
AATHSRSVFC	1		DLADREPQAT	9		AHICKQTQKS	9		ILPARSIWFH	6
AATIQRRDLH	3		DLALAHIPRV	10		AHICQMGVLP	7		ILPARSIWLH	12
AATKCLGWQK	1		DLCAKRYMAY	7		AHIHAGRALA	9		ILPARSIWLQ	2
AATKIASDKV	2		DLCTPGGTGC	1		AHISASATRG	1		ILPARSLCMY	1
AATLAAMSTI	4		DLDPTSVPAW	5		AHISRLEQNP	7		ILPARSLFLS	1
AATLCEQSTS	1		DLDSLFGSIE	8		AHKELLQLSH	2		ILPARSLFMH	1
AATLCFSDLT	1		DLEHEMDDNS	20		AHKLCNLPKF	1		ILPARSLWLH	3
AATLKLVLSL	1		DLFGGMLFNY	1		AHKLCNSPKF	9		ILPDRSIRLH	1
AATLMQEPSL	2		DLFHAHLVWR	7		AHKLSPIISH	3		ILPDRSIWLY	2
AATLRFKVGM	1		DLIWMPQGTL	12		AHKRLSLLGL	9		ILPDRSMWLH	3
AATLSRIQSR	4		DLLPCITVLG	1		AHKSCCVSEH	1		ILPERSLMWM	3
AATLVALGLI	4		DLMESIRWQT	1		AHKSCNSTKF	1		ILPFQSIWLH	1
AATMALTYHF	1		DLMGALRFYD	843		AHLGGRLIRL	5		ILPFRCVFFA	1
AATMCGHGRQ	2		DLMGPLRFYV	1		AHLGHKSEVM	1		ILPFRLIWLH	1
AATMHWILLV	1		DLMVALWFYD	1		AHLGMGGSND	2		ILPFRSICLH	2
AATMLGTVHS	1		DLPGAWLKNT	1		AHLIVIGKSA	5		ILPFRSIWLH	1
AATMVPAGAL	2		DLPGHLVVSE	12		AHLKHRRRYP	11		ILPFRSLCLS	1
AATMYMRWLT	1		DLPGRTVLLV	1		AHLKSVESAQ	4		ILPFRSVFLA	1
AATNGSHVTP	2		DLPLGKLTTY	1		AHLLHESNPH	7		ILPGQSIWLH	1
AATNRDLYGG	1		DLRALTLSQP	5		AHLNTHTCRM	6		ILPGRSIWLH	3
AATPCAWPVP	1		DLSLLARWPM	4		AHLPGSPKGK	28		ILPGRSIWPP	1
AATPHIGMPH	1		DLSNPRFFTP	1		AHLQRPRRAR	8		ILPGRSLELF	1
AATPPAPTEN	3		DLTFAQLDIF	1		AHLSAPGHTG	12		ILPGRSLFLM	1
AATPQRMVVS	2		DLTFAQPDMF	14		AHLVCHYRPG	10		ILPGRSLVLM	1
AATPTHFNQR	2		DLTFLPSLEE	1		AHMLASHELN	6		ILPGRSLWLH	2
AATQDRPTAP	2		DLTLMSYHAK	13		AHMLLPKWLR	18		ILPGRSSWLH	1
AATQGGYARM	4		DLWEDRSFRR	8		AHMMPPHALT	9		ILPGRSVCHS	1
AATQHGMDSL	1		DLYPGQRTES	1		AHMRRPQVYM	6		ILPGRSVWLS	8
AATQSYFSHL	3		DMEVHHDHNR	11		AHMSLLTKSN	30		ILPGRTISLH	1
AATRGCTFHL	1		DMNHARPLNL	9		AHMSLPSINR	3		ILPGRTLWLH	1
AATRLMGRWK	4		DMPRFLPYTA	15		AHNASISHLS	5		ILPHRTLIFS	1
AATRLRRSTC	1		DMPSGNRRLL	8		AHNGKVRYPR	12		ILPIRSIWLH	42
AATRLSPLNT	1		DMQRNCYNPC	2		AHNLPTNSTK	3		ILPIRSSWLH	1
AATRQTTYAR	1		DMRHHYVLLL	10		AHNPEGPSWQ	7		ILPLRCVFLA	3
AATRRSRTRP	3		DMRLLPLMRH	14		AHNQLARVTT	3		ILPLRIVFWA	1
AATRTLVPLY	3		DMSDKAYMCT	10		AHNSTRQRST	7		ILPLRSAFLA	1
AATRVRASGW	3		DMSGKREVML	1		AHPAEPGPVW	2		ILPLRSLLFE	1
AATRYRYLTC	2		DMVGMGYATT	8		AHPHHVTDNN	14		ILPLRSLWLY	1
AATRYSAAAD	2		DNAPDSKKLR	14		AHPKKPLHVN	1		ILPLRSVFLA	25
AATSDNITRK	1		DNGSCWRMMP	7		AHPKSSVSPD	3		ILPLRSVFLG	1
AATSFSAMNC	5		DNRIRRHRMT	7		AHPKWHLVRQ	2		ILPLRSVFLY	1
AATSIQESHQ	1		DNRSKAYPSH	1		AHPPRVTSQA	8		ILPLRSVLLA	1
AATSISNAKK	2		DNRWLNQLIS	3		AHPTWMSIPR	3		ILPNRCLFMH	1
AATSLRCCRR	3		DNTSQNFSNT	6		AHPVIKSNRM	1		ILPNRSLFMH	2
AATSMATSAR	1		DPDGRIIRFL	26		AHPWGYSFVL	8		ILPPRSIFLT	2
AATSMLRVYL	1		DPEALVDTYH	2		AHPYSTKPKS	25		ILPRRSLWLA	3
AATSMYCPGP	2		DPGPKKNNTY	6		AHQINWMPYV	16		ILPRRSMWLW	1
AATSSRRSEN	4		DPHFPNRCHH	2		AHQINWMWYV	1		ILPSRSIWLH	1
AATSVYVRVR	1		DPHSKLIQRE	7		AHQRATTSSC	23		ILPSRTLFMV	4
AATTCLFSNS	1		DPHSKRDTLS	5		AHQSDTSAEL	9		ILPVGSIWHH	1
AATTCWGWGQ	1		DPITRRTHWL	9		AHQWTMITAL	8		ILPVLSIWIH	1
AATTGPRQPM	3		DPLDFAQKTR	1		AHRDSERANA	1		ILPVLSIWLH	2
AATTHRDDIF	1		DPLEKLKDKL	9		AHRHYMPCVS	18		ILPVLSIWLL	1
AATTLNSRSP	5		DPLRQDPLAR	8		AHRKHNKIYQ	7		ILPVLSMWLH	1
AATTLRNLVW	4		DPNSTEVSSP	2		AHRLGTPYVG	9		ILPVMSIWLH	1
AATTNLPPPP	1		DPPLLESLWF	21		AHRQTHGSKN	20		ILPVPSIFLH	1
AATTRTLHPS	1		DPPQSLIAVK	8		AHRRGGMQPF	1		ILPVQSILLH	1
AATTSMTSSE	2		DPQAWPSRKH	10		AHRRSAVTLV	7		ILPVQSIWFH	1
AATVDSKASQ	1		DPQFRANRAS	7		AHRSDREQHY	2		ILPVQSIWLH	87
AATVFVRVSL	1		DPQFRAPRAS	1		AHRTHLAWQA	8		ILPVQSIWLN	1
AATVGQFVSK	2		DPRLSDLLLT	8		AHRTLTFWNQ	8		ILPVQSIWRH	1
AATVIITPVV	2		DPRTETGTSF	5		AHRTMSGTTH	4		ILPVQSLWLH	1
AATVKTMGLV	2		DPSFDPFAPL	1		AHRVPYQFTA	12		ILPVRAILLH	2
AATVPTHPVM	3		DPSGEAWPTP	2		AHRVSLSPNQ	1		ILPVRANCLH	2
AATVYLHLMK	1		DPSNNISMPL	10		AHRVYWRDTK	13		ILPVRATWLS	1
AATWFRFASS	2		DPSQALTRLM	4		AHRWGVPSIS	7		ILPVRCIWIN	1
AATWFRTSEM	1		DPWKRTLTTH	1		AHSAARFSIP	3		ILPVRLITLH	1
AATWHPPWAM	3		DPYIMGSMRY	68		AHSAFKTFTP	6		ILPVRLIWIH	1
AATWKSRFKR	2		DPYYSWRNTA	4		AHSALGSRTI	22		ILPVRLIWLH	5
AATWQSRLQA	2		DQCVKLLFGV	1		AHSARPHLMS	2		ILPVRLIWLL	1
AATYFSHYEL	1		DQDKHWKTET	11		AHSDKRCSAF	5		ILPVRLIWLY	2
AATYLAHLET	2		DQEIKTLVHT	6		AHSENKHEQF	9		ILPVRLIWPH	3
AATYMTNSQP	1		DQNQLPSRFM	6		AHSGMYTVTS	30		ILPVRLLWLH	1
AATYMTNSQV	2		DQSGNREDTL	627		AHSGTTGGAS	17		ILPVRLTWLH	1
AATYSLYLQP	3		DQSLGKLTTY	23		AHSHHEKNHA	6		ILPVRPIWFN	1
AATYSRSSMM	3		DQTTEVKSNT	1		AHSHRHWEKN	22		ILPVRPIWLH	3
AAVAHYPRVQ	1		DRAFAKTTTR	4		AHSHYRALLN	4		ILPVRPIWLL	1
AAVAKREGTM	1		DREAGRPHAS	2		AHSKSSLNLP	14		ILPVRPIWPH	1
AAVAQAGQHH	1		DREDDPSLHY	6		AHSLAYLLMR	9		ILPVRPMWLD	1
AAVAQMFSAL	1		DRFRPGKLRQ	4		AHSMGKLSLI	6		ILPVRRIWLH	1
AAVARAVART	1		DRHMYLSDVS	10		AHSPPMSDSL	5		ILPVRSFWLH	5
AAVAYFSNFL	1		DRKDRLLGGL	375		AHSPRKSARR	10		ILPVRSFWLY	3
AAVCLLPEFA	3		DRKFRLLGTM	366		AHSQARLHML	20		ILPVRSICFH	1
AAVCRIIHGA	1		DRKYSCQSEF	2		AHSSKYMHSR	1		ILPVRSICIH	5
AAVDFRLMNS	1		DRLGAWLKNT	1028		AHSVIRGQRY	2		ILPVRSICLH	228
AAVDGTWSHG	3		DRLMGRMKFA	1		AHSVYPCLRS	16		ILPVRSIFIF	1
AAVFRPKRTQ	4		DRPDHFSGRI	5		AHSYCYRWPT	9		ILPVRSIFLH	9
AAVGHNSTPS	1		DRPGAWLKNT	4		AHTAIRKSVV	7		ILPVRSIFLT	24
AAVGSRPHLM	1		DRPHGLYNRC	1		AHTAKPRGCW	1		ILPVRSIGHH	2
AAVGVKGFPQ	2		DRPKLMGHMF	433		AHTARSFVLP	5		ILPVRSILFH	5
AAVGWALSAH	2		DRPKLMGRML	1		AHTAWSGPVL	2		ILPVRSILLH	11
AAVHIPTCLR	3		DRPKLMLHIF	1		AHTGTSSLSD	1		ILPVRSIMWS	42
AAVHSDYCPS	2		DRPLGREVNM	3		AHTHRGICRF	3		ILPVRSIPLH	1
AAVHTLGSCY	2		DRQRQLSCCR	2		AHTKPLLTNL	10		ILPVRSIRFH	2
AAVIITESQS	1		DRQTCAPKSG	2		AHTLLKLRTS	6		ILPVRSIRLH	60
AAVITDLTML	2		DRRILLGYHH	175		AHTRLYLVTY	12		ILPVRSIRLQ	1
AAVKRRVPIN	1		DRRRSPAHKL	6		AHTRQRAGQK	2		ILPVRSIRLY	1
AAVLDCNLKR	4		DRSMPKSADL	4		AHTSNSRRPK	10		ILPVRSISLH	23
AAVLHSGHLS	2		DRSQQYLHES	2		AHTTPWMFAA	16		ILPVRSISLK	2
AAVLHWTQKL	5		DRSTLSPIYL	6		AHVCTRNRNL	12		ILPVRSISPH	1
AAVLNHTDPH	2		DRSTVFSRYM	4		AHVERHGIPT	4		ILPVRSIWCH	2
AAVLPRVWHF	1		DRSVRGRKIW	4		AHVGWVYLME	7		ILPVRSIWFH	228
AAVLPVARSI	3		DRTSEVKKNT	1		AHVMEWEEFI	14		ILPVRSIWFY	1
AAVLPYSLNP	2		DRTTAVKSNT	1		AHVTHQKWRR	6		ILPVRSIWHH	81
AAVLRTTSGH	1		DRTTEVKSNT	83		AHVYQGWSTA	10		ILPVRSIWIH	201
AAVLVTVLHT	1		DRVVIPLTTQ	140		AHWARYKTMY	22		ILPVRSIWIN	4
AAVLWTHDCH	2		DRVVIPTPPQ	1		AHWAYCLKST	5		ILPVRSIWLA	272
AAVMELGAIR	3		DRYPFPADLR	2		AHWHRHMLCN	5		ILPVRSIWLD	6
AAVMFACVCT	3		DSALNLLYAK	8		AHWPRHQRPR	10		ILPVRSIWLH	153452
AAVMNKILSV	3		DSCIFLGNPA	30		AHWYPRLWIR	10		ILPVRSIWLL	2
AAVNDSSVGM	1		DSFSDLSSAL	8		AHYAVWMHIR	15		ILPVRSIWLN	35
AAVNDTCLSL	1		DSGHYVQETR	11		AHYRVHSNQA	10		ILPVRSIWLP	6
AAVNNRCCSQ	1		DSGILVPESH	5		AHYWSLHSPP	8		ILPVRSIWLS	315
AAVNPAPMRY	2		DSGMYFGECF	1		AIADRMVAHD	21		ILPVRSIWLT	7
AAVPAGDHES	1		DSGMYSGECF	10		AIADRMVEHY	1		ILPVRSIWLY	12
AAVPASRGAS	2		DSKQQTSIRG	9		AIAIRAHEAP	7		ILPVRSIWMH	2
AAVPDQSTIV	4		DSKRGFYKSM	8		AIALISCCVL	12		ILPVRSIWNH	3
AAVPHNPPVE	3		DSLLGRLKFA	1		AIALSRPYWT	4		ILPVRSIWPH	120
AAVPMCVRQA	2		DSLMGRLKFA	809		AIAMSRPKIP	22		ILPVRSIWPL	2
AAVPNCSFAS	1		DSLMGRLKVA	2		AIANMRPHTI	14		ILPVRSIWRH	21
AAVPNRRPNE	1		DSLMGRLRHI	291		AIARESSQTH	4		ILPVRSIWVH	12
AAVPTNYEQK	3		DSLMWRLKFA	1		AIASLPTLLE	7		ILPVRSIYLH	1
AAVPVLLVHE	1		DSLNGDSRRT	6		AIATASWIMM	16		ILPVRSLFLS	6
AAVQELFACP	4		DSLQNWRYVC	21		AIAYHTTILS	4		ILPVRSLFLV	1
AAVQRGADWS	1		DSMARCLVHS	3		AICCYTGEKL	10		ILPVRSLFWF	27
AAVQSHKQYK	1		DSMSMLALAW	4		AICGVDEQMM	1		ILPVRSLILY	3
AAVRGPMEEK	1		DSPGPLYTAC	7		AICLAGCLTK	9		ILPVRSLLLH	1
AAVRIVWYTM	1		DSRATLWPRN	8		AICLDLYSHR	12		ILPVRSLMLY	1
AAVRIWSEGH	1		DSRSISSNAP	4		AICLGSMSRV	7		ILPVRSLWHH	1
AAVRLHVYIG	2		DSSHEIPFLL	2		AICNKSLCEF	3		ILPVRSLWLA	44
AAVRPVLRCF	1		DSSHGILFLL	4		AICQTVLASI	5		ILPVRSLWLH	1
AAVRQMGHTR	1		DSSHGIPFLL	3067		AICWNPGEYS	7		ILPVRSLWLM	1
AAVRQSMSEL	2		DSSHGIQFLL	1		AIDCNGYRPP	1		ILPVRSLWLT	1
AAVRVFSTSC	2		DSSHGITFLL	5		AIDPSRTITT	7		ILPVRSLWLY	2
AAVSKCWPLH	2		DSSHGMQFLL	1		AIDQDMYHMP	9		ILPVRSLWMH	1
AAVSLIFWSR	5		DSSHGSPFLL	1		AIERYDRDPC	15		ILPVRSMFLM	1
AAVSLSKTIL	1		DSSHGTPFPL	2		AIESLLLSVK	1		ILPVRSMMLH	1
AAVSLTRASQ	2		DSSPTAPIMR	11		AIFGMNNMWN	5		ILPVRSMWLH	37
AAVSSEVLAN	2		DSSSGIPFLL	1		AIFLSPTLVI	4		ILPVRSMWLW	7
AAVSVVMFTQ	2		DSTRLAGDRG	1		AIFLSVQTPK	8		ILPVRSMWLY	1
AAVSWTSCSS	3		DSTRRAMCVL	5		AIFPNRSRWV	3		ILPVRSNRLH	1
AAVTNIVRAI	2		DSVFVCGARK	6		AIFSDCGLEL	1		ILPVRSNSLH	1
AAVTNYDNSP	2		DSWPVQGVKT	1		AIFVAPANNW	12		ILPVRSNWFH	1
AAVTQHRHCS	2		DSYIMWSMRY	1		AIFVSELLLS	10		ILPVRSNWLH	22
AAVVGEVLHS	1		DSYPGQRTEC	1		AIGGSFERLL	1		ILPVRSNWLP	1
AAVVRGMHAA	1		DSYPGQWTES	37		AIGHLSDSEK	6		ILPVRSNWRH	1
AAVVRQWEMN	2		DSYVKPQWVK	3		AIGLQFPGGH	11		ILPVRSSWLH	19
AAVVVHNVVH	1		DTDKRDMHVT	2		AIGNRIAWAY	5		ILPVRSTLLL	1
AAVVVVARAS	1		DTDTVPKCLA	1		AIGPILKLPL	1		ILPVRSTWIH	3
AAVYGVSFWC	1		DTEASPKIVN	8		AIGSGPAILP	15		ILPVRSTWLH	53
AAVYITTKFR	1		DTELPSLSYR	7		AIGSWETTNL	11		ILPVRSTWLY	3
AAVYNGTLAA	2		DTFKPQTLPC	4		AIGTQLFPGA	24		ILPVRSVWLS	10
AAWAGQVGGA	1		DTFLHGVLKI	9		AIGTQLFPVA	1		ILPVRTICLH	3
AAWAINSRKP	1		DTHLKQTGIR	1		AIGTVASQCA	8		ILPVRTIWHH	1
AAWAWSPRLC	2		DTILKHSLLT	7		AIHGNTTKLT	3		ILPVRTIWIH	3
AAWCPRQEQM	1		DTLGAAMTTQ	16		AIHLVRGDDA	6		ILPVRTIWLH	103
AAWELIHLPQ	2		DTLGAATTKQ	1		AIHRPRSGYE	4		ILPVRTIWLY	1
AAWFPHASWF	1		DTLPLNQCLP	13		AIHSMSSDMT	1		ILPVRTLCIH	1
AAWGPQGWRL	2		DTLQFTNNCY	4		AIHSNTLCCS	15		ILPVRTLIFS	1
AAWGQMSPAN	1		DTPTHPILAR	1		AIHTILQNLS	2		ILPVRTMFLF	1
AAWIFYRRRV	1		DTQTKRHITS	10		AIIRISSGTM	8		ILPVRWILLH	2
AAWIRKCLRT	1		DTSEVSIFRG	1		AIIRRVERSP	2		ILPVRWIRLH	1
AAWIRKSLRN	2		DTSVVSNFRG	6		AIISYHCKAP	10		ILPVRWTWFH	2
AAWKAAEMMP	3		DTVSPHSARC	4		AIKASVCILY	6		ILPVSLIWLH	1
AAWKRCNVLC	4		DTWEGSHALR	5		AIKAYTDHRM	12		ILPVWPIWLH	1
AAWLDRLSTQ	4		DTYESSQDKQ	1		AIKGAYGYSM	3		ILPVWSICLH	2
AAWLQIEDRI	3		DTYTKFALSR	2		AIKRQTPHSE	8		ILPVWSIWFH	8
AAWLRHGAIL	2		DVASRSDIKL	9		AIKSSTDKPC	2		ILPVWSIWLH	1
AAWLRWTPGK	2		DVKSLVLFVM	4		AIKTPFKYPL	3		ILPVWSIWLN	2
AAWLVESSRM	3		DVLMGSLRYH	1		AIKTYSRHNK	2		ILRDAFFYLS	1
AAWMHQQLAR	1		DVLRTTHWYI	4		AIKYRATSKK	11		ILRVQSIWHH	1
AAWPAFSFSV	3		DVMRALRFYD	1		AILAKAIPTL	13		ILRVRSTWLH	1
AAWPITENSR	5		DVNIHWIMMH	11		AILAKRYDSW	8		ILSARSIRLH	2
AAWPKATGRD	2		DVRGNMMLTW	19		AILELRVNYL	21		ILSARSIWLH	9
AAWPSQMAAG	3		DVRLKGAVGD	1		AILGLVRRRT	5		ILSERSLFFS	2
AAWPTTPGQN	2		DVRTLPRFPF	2		AILLSSTFPF	34		ILSFRSIWLH	1
AAWRAIVIEW	2		DVSLSTGDMK	20		AILMTDTSRA	17		ILSHRTLLLP	4
AAWRAQEAPA	1		DVSRLEKSGS	7		AILPAACTYI	3		ILSLRSVFLA	1
AAWRDTLVIR	1		DWANRRYRGS	5		AILRLCLGRD	5		ILSTRSLMLH	1
AAWRRRTSLL	2		DWCAAFHTQS	5		AILTTGLLMP	15		ILSVRSILLH	4
AAWSWHAHHF	1		DWEQYVPSSR	1		AILTYLPTSL	17		ILSVRSIWFH	6
AAWTGEQDIE	4		DWFRPSCTKP	4		AILVPLADPL	5		ILSVRSIWLH	3
AAWVNTHPRP	2		DWGEHPSTHR	10		AIMEGSRRAL	1		ILSVRSIWLN	2
AAWWMKYPKF	1		DWKDRFLGGL	1		AIMHDPGELM	3		ILSVRSIWPH	2
AAWWTQMSID	1		DWLAQSVTIT	10		AIMPLAWHHP	1		ILSVWSIWLH	5
AAWWTTYYNH	1		DWLGAWMKNT	1		AIMPVVWFLH	3		ILTDRCLSFL	1
AAWYCRNLYR	1		DYAPWRLDSV	3		AIMVAICDHY	17		ILTDRSLFFL	485
AAWYTLPHHP	2		DYEGDWSPMT	1		AIMVSIYDHS	1		ILTDRSLFFY	1
AAWYVEAHIK	2		DYKDDDDKGG	17		AINAYILGII	1		ILTDRSLFVH	3
AAYADYDFRR	2		DYSPWIFRMV	46		AINTPVPGSN	1		ILTLRSIWLH	1
AAYASQSPFT	2		DYTSVTNCHG	9		AINVHMIEIS	15		ILTLRSVFLT	1
AAYDSSCELI	5		DYVEHVPKLR	47		AIPAPWLVSS	8		ILTVRAIWLH	2
AAYDVSRPML	1		DYVQALSPTS	9		AIPCQFLEPY	1		ILTVRSICLH	4
AAYELPVLMT	3		EAAFLRCWYP	12		AIPDDLPRQM	5		ILTVRSIWIH	1
AAYFLLGSRL	1		EAEVRTVSRS	1		AIPRGHLYAI	11		ILTVRSIWLH	96
AAYGKAHLDT	5		EAGCSSGFRF	11		AIPSLYHLRS	10		ILTVRSIWLY	1
AAYGRTNRFQ	1		EAIITRMKPK	10		AIPSRSLMMY	10		ILTVRSSWLH	1
AAYGRVALTT	4		EAIQCHQVWA	19		AIPSSLTSVV	1		ILTVRTILLH	2
AAYHPPTMSL	1		EAKVRTVSSS	22		AIPWEGPRLR	16		ILVERTLLFS	11
AAYILEVWYL	1		EALLEACEKL	4		AIPYCPLQSK	5		ILWPLGLWPS	2
AAYKRLKCQY	2		EALTLHTTPA	4		AIQALEPTEF	2		IMPDRSIWLH	2
AAYKSVCVQT	1		EAPNNGPPLL	16		AIQANRSYTS	1		IMPFRSIWLH	2
AAYLDRPRIA	3		EAPTRTLMFD	7		AIQARRPSPH	11		IMPGRSMSFK	1
AAYLEDFFRC	3		EAQFLPRHPD	15		AIQGISTSRQ	2		IMPVRLIWLH	2
AAYLMQLSYR	2		EAQFTHYERV	1		AIQHQMMLMT	3		IMPVRSICLH	1
AAYMSHLVYL	2		EARGFDMWMA	8		AIQRLCPPKT	2		IMPVRSILLH	2
AAYMTAYTAV	1		EARRMHTSLN	13		AIRCASDNRN	8		IMPVRSIWFH	2
AAYNKVRAWH	2		EASSLSAVVT	6		AIRCILSCAH	9		IMPVRSIWLH	85
AAYNYWIVMM	2		EATRNHCVDP	28		AIRDDHHWAQ	23		IMPVRSIWLP	1
AAYPKVTVQS	1		EAVLLMPPMG	1		AIRFSGSNVR	18		IMPVRSMWLH	2
AAYPPVTAST	1		EAVPSAGRRE	8		AIRGCMRHAK	11		IMPVRTIWLH	1
AAYQRSPPDS	1		EAWNQILTTH	1		AIRGGRGLHA	5		IMPVWSIWLH	2
AAYQVCRVPR	3		EAWNRILTTH	1		AIRGQSYEKW	4		IMQVQSIWLH	1
AAYRCTSNKR	1		EAWPQHMPST	11		AIRHFSSPQR	9		IMSPRSLLLG	1
AAYRGAQSSD	2		EAWPRRDSGS	1		AIRHRNSRRT	1		IMSPRSLLWE	1
AAYRLFPMIL	1		EAWSVHFHKS	4		AIRIAQMQKR	8		IMSPRSLLWG	1698
AAYRQFQSRS	1		EAYPLNLTVP	12		AIRIHSRQSE	27		IMSPRSSLWG	1
AAYRQMMLEV	1		ECSLMPIQIV	23		AIRLAPCPDT	9		IMSVRSIWLH	1
AAYRSVKPVG	2		ECVGRRLCRQ	9		AIRLYPSNWE	15		IMTVWSIWLH	1
AAYSCDKSPD	3		ECWSWRFDYH	14		AIRMANRTPV	3		INPGRSLFLK	1
AAYSGGRQCK	1		ECYSKRWFYH	4		AIRRRGETCR	1		INPHIPESQK	1
AAYSRRTETQ	1		EDGPNPNYDI	3		AIRTPASARV	3		INRDALFDML	2
AAYSSIMITE	1		EDLSVDTEEL	2		AIRVDMSPIV	6		INRVRSLWLH	1
AAYSSLINPN	1		EDNHTDKHQT	10		AIRWYTTNLR	3		IPCPMLGNHY	1
AAYSTDNVIR	1		EDQPQNAKAV	1		AIRYLATPPG	16		IPHANCAVVM	6
AAYSWMSAVS	2		EDRLMVWMMH	1		AISAGDFNCI	1		IPLKSGCQKK	2
AAYTEPIREP	3		EDRPSIRLPP	1		AISEKARMMT	5		IPMSEIRKTT	2
AAYTHYSRSR	1		EDSHGLFFTF	5		AISKAKIYLL	4		IPMVRSPITE	1
AAYTIRNTWF	1		EDSPAYPPWE	3		AISLGSSLEE	8		IPNAMGLLKY	1
AAYTKTRPND	1		EDTFHAPGSR	9		AISMPRPKIP	1		IPPVRSIWLH	3
AAYTLGLSEH	3		EEASRLLLRM	3		AISPMFKVWP	7		IPVSRTQEDH	1
AAYTMYFRLK	4		EEETRDLLAR	1		AISPRTLCGL	1		IQPGRSMCLM	1
AAYTQFPGRT	5		EELDRHRIQH	8		AISPRTPCGL	14		IQPVRSILLH	1
AAYTRCLVPS	3		EENTVSSDKN	1		AISRSRSEVI	14		IQSMHHNQLG	3
AAYTSWSLYI	2		EENWYFCRPS	16		AISSVVQPPY	4		IRAVTGTEGI	4
AAYTYASWQD	5		EERQGGTFNQ	1		AISVDMSLIV	1		IREIKSESIG	2
AAYVPATTCR	1		EERSGWPILV	3		AISYHIVHST	5		IRELSAKIGK	2
AAYVPHRNEV	4		EERVTETPVH	5		AITDGSDKRN	9		IRGMSRPGSP	4
AAYYKSNYDW	1		EESRSGEDMP	5		AITENHAQKL	11		IRHKLLLGSI	1
ACACLSSIPW	2		EETAVYYKNV	3		AITGDSKYPK	16		IRIVRQKSFP	1
ACADAFYQDL	5		EEVDLLEDNQ	2		AITGGKLYTQ	6		IRIWKHPGRS	1
ACAGCHINLP	1		EEWGSSEHAY	4		AITGPAEKKM	4		IRIWTKDMVL	1
ACAGRWRVDT	2		EEWTYSTLDC	10		AITPQALERY	12		IRLFKVSNNR	1
ACAIMDTRAK	1		EEYTRMRILR	24		AITPQIHRAD	7		IRLGKLLGLL	1
ACANHCLTDN	2		EFADLRSRKL	11		AITQSRYGPM	7		IRLWDTGLDM	1
ACANINMHID	1		EFCESMMFLG	1		AITRANPGAT	5		IRLWDTGLEM	1
ACANLAINLH	1		EFEPDYLCLP	10		AITSAIGTQA	6		IRLWRATSIT	1
ACANQSHYQM	1		EFGIAITTGR	25		AITVRTALER	7		IRPDRTMWLH	1
ACAPMDLTAM	1		EFGTELKLRS	11		AIVRKLGTSF	2		IRPHRSLLMH	1
ACAPMSLTVL	1		EFKQNCTGLL	20		AIVRTSTPDS	2		IRPHRTLFMH	2
ACAPSYKHNR	2		EFKVRDRTTS	5		AIVVTDFCST	10		IRPIRSLFKH	1
ACAPVAAVEY	1		EFLKTTYGVV	16		AIVVWQFRNG	1		IRPKRSLFMH	1
ACAQGLWPIC	1		EFLLPIRYRP	2		AIVYGSRPTK	3		IRPNRRLIMH	1
ACAQSPMVNY	1		EFNSALPCLT	7		AIWAACRDLL	15		IRPNRSIFVH	1
ACARDLDRWH	3		EFPPRGWWYN	8		AIWHHVVPKT	17		IRPNRSLFFY	1
ACARFCTVGQ	5		EFRRTTAQLS	12		AIWLTTVLVK	4		IRPNRSLFLF	3
ACARHCVFTA	1		EFRSMFWNDV	11		AIYDTTAYCC	13		IRPNRSLFLH	2
ACARNFVAKF	1		EFRSPTGRYM	11		AIYEALDAQP	1		IRPNRSLFMH	2502
ACARRLGVQR	4		EFTDWSKLKR	5		AIYFRLLKVT	2		IRPNRSPIMH	1
ACARSMHKKR	2		EGARLWKVKQ	70		AIYPNSFLSM	9		IRPRRSLLFA	1
ACARTHYTAC	2		EGFGDGAKQI	9		AIYPWPRPFV	9		IRPVRTLKLW	78
ACASAIGQNL	3		EGFVSVRMSL	20		AIYRDSWVPT	5		IRPVRTLKLY	1
ACASGNRLDR	3		EGHEAGPVNV	1		AKADEPGRSR	12		IRPYRSPFMH	1
ACASMHPWTA	2		EGHRVSLQQK	1		AKADKTLLGV	8		IRRILPSGMG	1
ACASMNPPTT	1		EGHSRHASGS	2		AKADLAPVRS	5		IRSFFLQPMH	1
ACASRPDLQC	2		EGIGRCREPT	1		AKAELRAKKV	9		IRSNRSLFTH	1
ACASSPCLST	1		EGKGAGKATQ	1		AKAELRTKKV	2		IRTKGAFRTQ	5
ACASVHPLHC	2		EGMLKLFSVG	4		AKAHTIMGTA	8		ISAKLKARTH	1
ACATWGCYCQ	1		EGMSYVSLSG	5		AKAKAAPGSD	9		ISCGWTIEVA	1
ACAVLRDHSM	2		EGPCMFRLSK	9		AKAKTWPGDG	6		ISEVGVIANT	3
ACAYWALSTG	1		EGPESQSRKL	1		AKALWARPAN	2		ISFLMQCHYL	2
ACCAFAMATY	3		EGPPMLMGYF	182		AKAPWHQSTL	16		ISGGGISLSP	1
ACCATGVALS	5		EGPTMLMCYF	2		AKAQSTFSVA	11		ISHWTWCNTM	4
ACCAVMICLL	5		EGQWPSLWLR	1		AKAREYSLPR	2		ISLFRSLFLS	2
ACCKIVPWCL	2		EGRARRWVKQ	1		AKAREYSLSC	1		ISLVRSIWLH	1
ACCMYSFSGE	1		EGRSNPFGLP	10		AKARLVGMTS	2		ISPDRSIWLH	1
ACCQMSNFVT	1		EGRWSGRASM	8		AKARSLAWHG	16		ISPLQRFMAS	6
ACCQQWDGLA	1		EGSSSRICNV	12		AKASKHQKHA	5		ISPQRTLLYY	1
ACCRMSRRDY	3		EGSVIEEMYS	30		AKASKRVVYR	7		ISPVRSIWLH	51
ACCRRLMSVV	2		EGSWGKMCLL	10		AKASRETRRN	18		ISPVRSIWLY	1
ACCVKPAETE	3		EGSYRLKTRM	10		AKASTLRNRG	1		ISPVRSLWLH	1
ACCVWAPGPM	2		EGTSKPSFRT	26		AKAVLRSYNN	9		ISSGLRCLSA	1
ACDAVCRPPN	1		EHATPSFLVT	1		AKAYMKRWRE	26		ISSIRSLFFY	2
ACDEAHGILP	3		EHHMYDRLFL	13		AKCLESKWVW	1		ISSSRSLFLS	7
ACDGYRNFEF	2		EHLGYSIDSP	9		AKCMLITSCS	1		ISSTKLLRGL	1
ACDHALHVRL	1		EHNRNGPNSR	22		AKCNTSGHVM	1		ISSVRSIWLH	4
ACDHWWASES	1		EHRCLQDTST	6		AKCPPYCWTH	3		ITGYPVSHSR	4
ACDIPCLQRP	2		EHRDSVVPTM	5		AKCTNWHTLN	6		ITKTKWMKPM	4
ACDKVRPKLL	1		EHSPLSRKHG	9		AKCVLPHSTF	22		ITLNMLCGVA	4
ACDLWGLRSL	2		EHVSFPLFHF	4		AKDLALSRMR	5		ITPERSLWLA	1
ACDQRNRVHR	1		EIALGVPCLQ	1		AKDSHNICEP	5		ITPERTLFLE	1
ACDRLTIRQE	4		EIAPRSVSHT	6		AKEDYRGLLR	3		ITPERTLWLA	4
ACDRVDSTLL	3		EIETGVEGLL	5		AKEGQVKKHN	8		ITPKRTLMWV	79
ACDSARSVPA	2		EIGGTILLHG	1		AKEYLPCTPG	2		ITPQRSLFFS	1
ACDSDLDRYG	1		EIGRVYKNRC	18		AKFELFRKHS	1		ITPQRTLLFE	1
ACDSKRKGHI	2		EINGFVPHVA	5		AKFHRRTAGS	10		ITPQRTLLFY	1362
ACDTMKLHYW	2		EIPARSMFLR	1		AKFMSVSTNS	15		ITPRHTAVDF	4
ACDVNRHARL	1		EIPSLQMKGL	5		AKFPLYPSYQ	19		ITQQSTLLFY	1
ACDVYWGYRL	2		EIPTRSIFLF	1		AKFRSEVIRY	6		IVLKGSDDFS	4
ACDYCEDSSL	3		EIRLLGWFFR	21		AKGARSLALC	2		IVLSDTGSSH	2
ACECHSNLYL	3		EIRSAAATWH	9		AKGINYSQCD	4		IVMANRSLKR	3
ACEEMLGNTK	1		EIRSRFQSWA	3		AKGKLLTGWQ	1		IVPGGLWSNT	1
ACEFQVLLGT	1		EISCVYTFLI	5		AKGLRGHNPT	7		IVPGRSLFLK	44
ACEGYQCILW	2		EISFSLKERP	3		AKGPGLCTNR	12		IVPGRSLFWF	1
ACEIVFQKAR	3		EISGVTWTLS	17		AKGTRRNLRT	11		IVPGRSLWLA	1
ACEKMRNYMQ	4		EITDDRYYST	10		AKGTWLSMKM	12		IVPPRSLFLV	2
ACEKTTNGMT	3		EITVRYKVMM	2		AKGVSPRRPF	3		IVPPRSLWFY	1
ACELEGTTMQ	3		EKCSSMHITS	6		AKGVTTRKQN	9		IVPRNAILRT	6
ACELENWKAI	4		EKEPRTLFLL	1		AKGWGLCTNR	1		IVPRRPLFLV	1
ACELRKPIQT	2		EKGSLSLSLS	1		AKHDLSTGKS	5		IVPRRTIFMS	4
ACEQGIKDTD	4		EKHNKGSTES	3		AKHPAFCSQL	8		IVPSRSLFLK	1
ACERMTPHRY	3		EKISQAHPPS	1		AKHRTVLGAL	4		IVPVRLNWLH	1
ACERNNHEYT	2		EKLLGFFGHR	1		AKHSSWATPK	10		IVPVRSIWLH	1
ACERPRHRQT	2		EKLVSIGSTT	13		AKHTLARGRP	20		IVREMLTPPL	2
ACESGVLKSR	3		EKMGLHRLSL	1		AKIAWLRSCS	1		IVRGSVCCGD	1
ACESPHYTKS	1		EKPPPPRNEH	2		AKIMWYLYPM	7		IVRRIKRMPF	3
ACETGLRTPR	3		EKPRRCRYEH	10		AKIRKKPYVR	9		IVRTLTQNRS	1
ACETKGKYTM	4		EKQRRTRWYV	8		AKKHRPRTRQ	10		IVSDSVYSLF	2
ACEVDPAHVN	1		EKRLNVLTTL	2		AKKLGTTLAI	11		IVSWRRDLWL	1
ACEVVALQMS	1		EKRRWDCVSF	11		AKKLITPYKH	6		IVVPWIKSSL	4
ACEWGVPSTG	4		EKVCLAVERS	14		AKKLPSNYMT	1		IVYLPCSSHR	2
ACFGGYRRAI	2		EKYVSITGAP	6		AKKMAMNVGY	3		IWFVRSIWLH	1
ACFHSRHPFM	1		ELAAHQKKIL	42		AKKNQALTYP	21		IWLMGNHLSS	2
ACFIDPTVAN	1		ELADVAQLTP	8		AKKNTPVASP	2		IWPVRSIWLH	18
ACFKMAGNRG	1		ELAHRTPMLN	8		AKKRDNLSRT	16		IWRVRSIWIH	1
ACFLLAYEMT	3		ELCENHCLLM	1		AKKRRGTISL	3		IYGVVLSWTH	2
ACFLTTTAPS	2		ELCGDRLDLL	9		AKKRRMFPLK	13		IYPERSLFLK	1
ACFPFCIMVM	1		ELFPLPCRAL	10		AKKTGVRAPK	5		IYPERSLFLV	1
ACFPNQLSTN	1		ELGGAILLTG	11		AKKYTTISHN	15		IYRPSEVLWD	3
ACFQQPQPVK	1		ELGGGSRPLQ	1		AKLGIPVNKA	20		KAAHQKLAPE	6
ACFQSVRTYV	1		ELGVPRERMV	4		AKLMGAMGKL	2		KACHDNANKT	7
ACFRPRWYRN	2		ELHIRKIVTL	1		AKLPFSAPIW	8		KAPNRLLVMH	1
ACFRSRLRNF	4		ELHKSPLVET	10		AKLRKLPRWE	4		KAPNRSLVMY	85
ACFSLVSYAN	1		ELIGLRTKMQ	1		AKLRVIWLVT	6		KAPQRTLLFD	4
ACFTKFVFSG	1		ELKLTSDHSG	20		AKLYDILAEH	8		KAPSRLEQIH	1
ACFTMKMSKI	2		ELKRLKLRML	15		AKMAHTCRSL	9		KAPSRSLWFY	2
ACFTRDSQFV	1		ELLNVHMMRS	18		AKMFDLLSFL	14		KAVGRTLFLF	1
ACFTSRNLSL	2		ELLQGLATVM	2		AKMITRGRLM	5		KAVGRTLFLW	223
ACFVSPQILA	1		ELPARDLLMW	1		AKMLVVVARH	5		KAVNKELPLT	1
ACGACSWRTS	1		ELPARSLLMW	370		AKMRDVEKSR	9		KCLAQNVILG	2
ACGAHVPCRA	1		ELPDRSLELF	1		AKMTWTLDVF	6		KCLLHQHQRS	4
ACGCFTPLGI	1		ELPGRSLELF	8		AKNAIPVGSL	7		KCTTTMHIRF	4
ACGDSTMLFS	2		ELPGRSLQLF	2		AKNAKRVAPK	4		KDNHLRLRFS	3
ACGEPGALTI	1		ELPPRPLLMW	1		AKNCRQDLAW	21		KDPPHSLWFY	1
ACGGHTARTS	2		ELPYLRVFAR	6		AKNDPMGRLQ	2		KDPPRSLWFY	12
ACGGKRSSRM	2		ELQGRSLELF	2		AKNIPSCITP	7		KDPPRSLWLY	1
ACGGRVSHNT	4		ELRPVTDEPL	14		AKNLTMCEGE	5		KDPWRSAACY	3
ACGHQTHLTF	1		ELSNGGAAKG	10		AKNRQGACIV	8		KDRWLRSRYS	7
ACGIMSFMTQ	2		ELSRVIMKMG	3		AKNRYRLYHS	19		KDVGRTLFLF	2
ACGINKWFSA	3		ELSTRATTMQ	10		AKNTSDGNTA	6		KEPAHGQSTS	1
ACGIPASSNL	1		ELTCAVWLSY	7		AKPALRRGQT	5		KFLPRSLWFY	1
ACGKATLTKK	3		ELTEHQEGAT	4		AKPCPYRLAH	11		KFPDRALMFF	574
ACGKGALIGS	2		ELTMYELFYL	610		AKPDSGRRCS	1		KFPDRCIFVH	1
ACGLLCSTSQ	2		ELTMYELLYL	1		AKPFGEHGPD	10		KFPDRSIFVH	31
ACGLTNRMLQ	2		ELTNSSERHQ	4		AKPHEDSGAG	6		KFPDRSIFVY	1
ACGPGWFVIM	2		ELTYSVKSLS	13		AKPHLDYAFK	2		KFPGRSVWLS	1
ACGPLNRPNI	2		ELVARQKKIL	1		AKPKFWEDMA	8		KFPPRSLLLY	1
ACGPTNAQEA	1		ELVFSSLLYS	1		AKPKGITGTV	4		KFPPRSLMLY	1
ACGPVFIMMW	2		ELVHVMPDKE	1		AKPRCSHGLT	2		KFPPRSLWFY	4
ACGQPHTMLD	1		ELVNNALNLL	43		AKPSMNLNSS	11		KFPPRSLWSY	1
ACGRGFNNQR	2		ELVRQSNPGW	19		AKPTIIWLWA	4		KFPVRSIFVH	1
ACGSPMSFVM	2		ELWGHALFWT	2		AKQELMSSWL	10		KFSDRSLFFS	1
ACGSVRDDMW	2		ELWNQILTTH	2		AKQGRAQRTY	8		KFSEKSLFFS	1
ACGSYYFLFS	1		ELYVLDLAFL	3		AKQLLWRPAL	12		KFSERSLFFS	49
ACGVLFCVPL	1		EMFPRPTLTR	4		AKQNGNDRDS	7		KFSERSLFYS	1
ACGVRFIHVT	2		EMGVSDHAIT	29		AKQSMVRMYS	5		KFSESSLIFS	1
ACGVYRVYVK	4		EMKPYSCTRT	2		AKRAKSLHQL	2		KGCPDPSCPP	1
ACGWRENYRT	2		EMLSMQSRDC	17		AKRALRCESL	1		KGGSFLGYHK	1
ACHALVSTGP	1		EMMGRPMLVS	1		AKRDNMVLGM	2		KGLMGLIRYS	7
ACHAVETFPR	3		EMMHLKQFIE	1		AKRFGGEQLN	1		KGLSYPSSEY	4
ACHCAEDERM	2		EMNLPLGFYP	1		AKRFKYLRDS	18		KGPPRSLWFY	4
ACHCLHRRWN	3		EMPPWTLFFD	1		AKRFPNGQAR	10		KGQLSGAWMQ	2
ACHDPAQTNP	4		EMPTRSIFLT	2		AKRGNRGSSG	3		KHCERSLFFS	1
ACHERIRVIY	1		EMPTRSIFLV	1174		AKRGSSLVVH	4		KHPLRSLMLF	3
ACHFMYPRYL	3		EMRRSSKPSQ	17		AKRIAGSTET	1		KHRTSFSGSK	5
ACHGTGRVLV	1		EMSGNTYIMQ	1		AKRLEHGATS	10		KHSERFLFCS	1
ACHHGHPADT	2		EMSRGTHLES	1		AKRLLNLMLM	4		KHSERSLFFS	9
ACHILAFMLE	1		EMTKLRGNLN	6		AKRMKRDITN	7		KHSPKAATNF	1
ACHKASQNPS	1		EMTMYELFYL	1		AKRNERSKNL	16		KHTTFSLNPQ	1
ACHKIRSWPC	1		EMVEHSANVL	10		AKRPSPTPKG	1		KIADRSIFFH	1
ACHLDMNFNY	2		ENAFLQTHRA	5		AKRQKQMTRL	7		KIADRSIFVH	11
ACHLQRANLF	1		ENEIMGSYST	1		AKRRIHPHCN	4		KIDISENYRV	3
ACHNAGRSHM	2		ENGVMQPVPC	3		AKRRYHRTNK	6		KIHDKSIFVH	1
ACHNLTFETC	1		ENHLCYYTAR	8		AKRSLSLTTL	3		KIHDRSIFVH	3
ACHQADNQRT	2		ENHMSCTVRI	7		AKRSWGTSIR	1		KIIERSLFFS	1
ACHQDRSVRY	1		ENILGYAYFI	7		AKRSWWTSIR	11		KILDMSIFVH	1
ACHQHLRNRS	1		ENILINDGAT	8		AKRTTTIGTL	8		KILDRNIFVH	1
ACHQQFAAIQ	2		ENPDHYCPDD	1		AKRVSKLAHQ	2		KILDRSIFIH	2
ACHQWSLTMI	2		ENRTHRVSMQ	23		AKRVVQNTKM	4		KILDRSIFVH	78
ACHSGHSETA	2		ENSPQEWPKC	12		AKRYTCPLQQ	13		KILDRSISVH	2
ACHSLGWATL	1		ENTPMRRASS	2		AKSDKTLLGG	1		KILDRSTFVH	1
ACHSRHVKAK	1		EPAMMYAPHR	5		AKSDREAAQY	2		KILHRSIFVH	1
ACHSRYHTDY	3		EPCGNHCLLM	13		AKSGELPKST	3		KINDRSIFVH	1
ACHTELWEMA	2		EPCNRILTTQ	1		AKSGKTMLSR	17		KIPAKSIFVH	1
ACHTPDMEPG	2		EPDTETMHQP	16		AKSGTSDYCT	5		KIPARSIFVH	3
ACHVVWQIHE	2		EPINVIRRLF	2		AKSGVRNLMM	1		KIPARSIFVR	1
ACHWQQELGF	5		EPIRLWLTTT	1		AKSHYVMLMR	6		KIPARTIFVH	2
ACHYPTALWN	3		EPIVLERRVS	1		AKSLPRLGLK	10		KIPDGRIFVH	2
ACHYVRVFTL	2		EPKASWYVAL	2		AKSMGRKMNV	12		KIPDGSIFFH	1
ACICCGHLKN	5		EPLLTHQSRL	1		AKSPMKWHTL	10		KIPDKSIFIH	1
ACIDFFGMMS	1		EPLRMQPWSR	17		AKSQFRDLFI	1		KIPDKSIFVH	27
ACIERYILRF	5		EPLVAAQPLC	5		AKSRRYKILY	11		KIPDLSIFVH	1
ACIGGLFVHR	3		EPMRILGTYK	10		AKSTGCTLLE	20		KIPDMIIFVH	1
ACIGGLFVQC	2		EPMRLLSQFP	2		AKSTQVNHVN	5		KIPDMSIFAP	2
ACIGQPILVY	1		EPMRLWRTTT	6		AKSTRGWNRG	3		KIPDMSIFLH	1
ACIGSSEDWT	2		EPNTRINPTR	15		AKSWQHREDI	24		KIPDRALMFF	1
ACIGWSLDHP	1		EPPLGVMYFS	4		AKSYMLTSWC	1		KIPDRCIFAH	2
ACILPPCECH	1		EPPNRILTTH	1		AKTCQSWMKP	9		KIPDRCIFFH	1
ACINIERDQR	3		EPPRSMIWMG	9		AKTDKPKVTS	13		KIPDRCIFVH	2
ACIPEFKRVF	1		EPQAFLLNGS	4		AKTFRPRGTV	6		KIPDRCIFVN	1
ACIPTRSSTI	1		EPRATLLEYH	3		AKTGLHRRCK	3		KIPDRCTFVY	1
ACIPVFQVPP	1		EPRLASRTKG	5		AKTHLSAKWS	11		KIPDRIIFGH	1
ACIQLRLRGQ	4		EPRLCLLATR	5		AKTNQQGGRH	4		KIPDRIIYVH	1
ACIRHDQSRI	4		EPRLMTVRAN	3		AKTRVKKTNL	14		KIPDRILFVH	1
ACIRMSRKRE	2		EPRQRYEEDP	6		AKTSYKKANH	2		KIPDRNISVH	1
ACIRNGHMGG	1		EPRRLRTMKL	1		AKTTNTWNEY	13		KIPDRRIFAH	1
ACITFQPPNV	4		EPSCFAFPVQ	1		AKTVGFRDQV	8		KIPDRRIFLH	1
ACKAESPTTW	1		EPSDPEEQMK	5		AKTWSSSCQI	5		KIPDRRILVH	1
ACKAFRPPEL	4		EPTEPTEQTG	4		AKTYSCTTHM	2		KIPDRSFFAH	1
ACKAMSRRAK	2		EPTMESDTMV	1		AKVGGTPGGF	5		KIPDRSFFVH	1
ACKCAHNPVG	2		EPTTLLRRLS	2		AKVGSTRCYK	8		KIPDRSIFAH	1
ACKCLTRIWN	2		EPWLIPRNSP	15		AKVHLRSRHL	23		KIPDRSIFAY	1
ACKGVRDCTS	1		EPWLKIMGQQ	17		AKVNEDQMHN	15		KIPDRSIFFN	2
ACKGWNRATI	1		EPWNRILTMY	1		AKVPREQYKF	5		KIPDRSIFFQ	1
ACKHLQKMAR	1		EPWNRILTTH	2591		AKVQRFKASR	8		KIPDRSIFLH	13
ACKHRSPVIR	1		EPWNRIPTTR	1		AKVQRMHGLA	16		KIPDRSIFLT	3
ACKHVTPKHP	1		EPWPRYHRLM	2		AKVRAKSSRP	7		KIPDRSIFMW	2
ACKKLKGDHR	5		EPWTRILTTH	1		AKVRTCSVQY	2		KIPDRSIFNH	2
ACKPMAVHQQ	1		EPWVYYSVGN	10		AKWHTSNLQS	5		KIPDRSIFVF	1
ACKPSQWGMG	2		EQAAKIRCVS	9		AKWRTIKDYL	25		KIPDRSIFVH	108204
ACKRMQDSAT	2		EQAHQEILTK	154		AKWRTLVSSC	12		KIPDRSILAH	2
ACKRTRELNI	2		EQAVTKLLPQ	3		AKWTFIRYSS	22		KIPDRSILSH	1
ACKSSFSLSN	2		EQERSARNSP	2		AKYARGMSPF	7		KIPDRSLFFY	2
ACKTESALAF	1		EQFSRGNWPG	2		AKYEREVTPD	7		KIPDRSLFIH	1
ACKTIVNNEW	3		EQGIACRHTA	12		AKYPELSYIE	6		KIPDRSLFLH	2
ACKTRLHITQ	3		EQGISHKCPN	10		AKYPVLPYIE	1		KIPDRSLFMH	1
ACKTWMSTHV	1		EQGQKKVMVT	1		AKYSRSHGST	4		KIPDRSLFVR	1
ACKTWPLWSR	1		EQHDRSISLR	1		AKYTCPKKRL	10		KIPDRSMFVH	1
ACKVFVWPRS	2		EQMQEPGSEP	1		AKYWLLREWA	9		KIPDRSMFVY	1
ACKVRSLIPS	4		EQRAAYWMNL	4		ALAAGTCTTS	15		KIPDRSTYVH	1
ACKVWRTAVT	1		EQRVSQASWG	2		ALAAQRSKMH	5		KIPDRTIFVY	1
ACKYNLALSL	1		EQSPPKARAA	3		ALACLAAALD	12		KIPDRTLRLY	3
ACLARASDWG	1		EREKNYPGTM	2		ALACRRLYLN	5		KIPDSRIFVH	1
ACLDGCHPLW	3		ERETVSLHQR	8		ALACTMRGDP	1		KIPDSSIFDH	1
ACLDMSPSAF	3		ERFLNSMLAC	2		ALADSLRQST	2		KIPDSSIFFH	1
ACLDTHPKPR	2		ERGAMGSLKD	7		ALADYGCEPS	16		KIPDSSIFVH	1
ACLFESMVSP	2		ERGLMWSYLW	4		ALAETQTMSQ	4		KIPDSSIFVL	1
ACLFLDFHQR	4		ERGLYQLCLT	7		ALAIWARQDQ	2		KIPDSSIFVN	1
ACLFVAVRGS	2		ERHRVILQQK	12		ALAKMSCLHG	2		KIPDSSILVH	1
ACLFYFLMPF	1		ERIGCGLTLT	5		ALAKQPFSPY	1		KIPDSSIYAH	1
ACLGHRPDPV	4		ERIYLQGSYS	2		ALALDLSAPM	1		KIPDSSTFVH	1
ACLGTRARIA	1		ERLDNSRGNL	4		ALAPLIPCRS	9		KIPDSTIFVH	2
ACLIPNPSLR	1		ERLGGSGWVA	5		ALAQWYWRPS	19		KIPERSILVQ	1
ACLIYHPRPR	1		ERLGIRLHPL	1		ALARDNGLFL	13		KIPERSSFVH	2
ACLKAAAPRT	3		ERLLGTLYHW	37		ALARQVKGGM	3		KIPFRSIFVH	2
ACLKMITRFS	1		ERLLNKNWFA	1		ALARSRQRKT	3		KIPGRITYAH	1
ACLKRRLETF	1		ERLTIPTMLN	4		ALARTLQHLF	7		KIPGRSIFVH	1
ACLLAIAEMW	4		ERLTQTFSWT	2		ALASFDVQHL	10		KIPGRSIMWS	5
ACLLCSLDGC	3		ERMMKSYIMR	1		ALASRSVNLG	1		KIPGRSLTLS	1
ACLLKDVKEG	5		ERMPVIPPRQ	15		ALATDTNRRL	8		KIPHRTIFVH	2
ACLLLNCPIS	1		ERNLYEKRIR	3		ALATHSAVMF	11		KIPNRRIFVH	1
ACLLRRRSGL	1		ERPDKYHELN	9		ALATPAIRQV	11		KIPNRSIFVH	29
ACLLRYRDQT	2		ERPPWMHSEQ	10		ALATYVQLFT	1		KIPPRSLWFY	34
ACLLSMVGRM	3		ERQMRGIHSH	5		ALAVMSSQCK	1		KIPPRSLWLY	1
ACLLWSTTLM	2		ERRNKSPLCG	16		ALAVPLHYGE	11		KIPRRSLWLA	1
ACLMKHHSSK	3		ERSIGAHGSL	2		ALAWLGGRWS	2		KIPSRSLFWF	2
ACLMRTCYPS	1		ERSNHPASVI	12		ALAYVGALLN	11		KIPTRSLWVY	1
ACLNTRGNCL	2		ERTHVHHFVS	3		ALCANVPAST	1		KIPVGSIFVH	1
ACLPDRFNHV	2		ERYISKKYLV	5		ALCGRFALVP	1		KIPVRRIFVH	2
ACLPFLWYPG	3		ESAAPRSERF	5		ALCHWSSNAT	13		KIPVRSIFAH	2
ACLPRESQDG	3		ESGAYTAPTT	6		ALCKGVYRSG	4		KIPVRSIFIH	1
ACLPWNFHKR	2		ESGMEEDYSL	12		ALCKRRWEDN	5		KIPVRSIFVQ	1
ACLRNNPGRQ	1		ESGQLDNRAE	5		ALCLVIRRIH	8		KIPVRSIWLH	1
ACLRNSLTIP	3		ESHDFGVEYC	5		ALCMCCRARI	9		KIPVSSIFVH	3
ACLRRFQPST	3		ESIQWSNILT	1		ALCRQGGTMR	11		KIPYRSIFDH	1
ACLSGARASA	4		ESITPWDFSA	9		ALCRRFFSKR	5		KIPYRSIFVH	10
ACLSKAAAGT	2		ESKMLVLLTR	26		ALCSGARMMD	5		KIRDRSIFVH	8
ACLSKAVRLP	2		ESKVNPSWIH	2		ALDDECACCR	2		KIRERSIFVH	1
ACLSPCTNKR	1		ESLLCNLRFT	1		ALDIRRTPWR	11		KIRERSLFFS	3
ACLSSGMYLM	3		ESLQGPGFIR	3		ALDLGKPRHS	6		KISDRSIFAH	2
ACLSSGSEWL	2		ESLTVRHTVP	1		ALDLLLWFRM	1		KISDRSIFVH	70
ACLSYSGNLL	1		ESLYTPGKQM	14		ALDPGAPMGI	2		KISERSIFFS	1
ACLTIRESEA	1		ESMGPSKWSL	2		ALDRLNRDEI	21		KISERSLFFS	59
ACLTITMKKS	2		ESNNPCREGT	15		ALDSFDSDWS	10		KISERSLSFS	1
ACLTKENDQL	1		ESPFPRGFLR	93		ALDSNPASKE	9		KISESSLFFS	1
ACLTKYNSVG	1		ESPHPVARRS	1		ALDVVSTPTR	12		KITDRSIFVH	31
ACLTLVAYQS	2		ESPIGLQGKC	2		ALDWSTVDQS	6		KITDWSIFVH	1
ACLTMRSSVL	2		ESPNPVARGS	193		ALDYEPVAPI	5		KITERSIFVH	2
ACLTPMPKKQ	2		ESPPDLKKIR	1		ALEAPIISMP	1		KITNRSIFVH	2
ACLTSARDSF	2		ESPPSWTRKP	6		ALECNGYTNA	10		KKAARTLFLF	1
ACLTSPAVEK	1		ESPPYWMRKP	1		ALEDQFPKVI	9		KKAPRNLFLF	1
ACLTYSWGTK	2		ESPRMWQMLP	10		ALEERWKGTF	7		KKAPRTLFFY	2
ACLVPNGPVG	2		ESQQDPATKH	12		ALEGDLCGSA	3		KKAPRTLFLF	33
ACLVVRRFMP	1		ESQSAVWVLK	76		ALEKETNHRT	14		KKAPRTLFLV	1
ACLWGCSATV	1		ESQTDQCGKI	10		ALEKRYWASF	11		KKAPRTLLLF	1
ACLWPSSHHC	1		ESQWVYNRTR	1		ALEPAPLHNE	5		KKAPSTLFLF	1
ACLYPLSKLT	1		ESRASWFMES	5		ALERMGKFNH	12		KKATLTLFWF	1
ACLYRTMFLP	2		ESRCDFYHDQ	4		ALERMVQFNH	1		KKATRTLFLF	3
ACMEAMPNRP	1		ESSCVPMKRL	1		ALERSQQTGV	3		KKGPRTLLLS	1
ACMGLSELFP	1		ESSRHRFKHG	8		ALESRYAPVS	4		KKPPRTLFWF	1
ACMGNLPSRM	1		ESSVSVRQHP	19		ALEVYCAYFG	2		KKTIFLRIGM	3
ACMGRMDKTL	4		ESTIRLKYIM	8		ALEYKLNFSN	5		KLDHKSRQRA	3
ACMGSTRRNH	1		ESTVHGRALQ	10		ALFDVPQLQA	1		KLEEGTRPPR	3
ACMGTTSWDV	1		ESVAQGRPYE	2		ALFKIVRTTP	4		KLGFTPANDK	2
ACMGYDSGDT	1		ESVDMAVGVH	11		ALFPKRLLFE	2		KLHLHCARSS	1
ACMIVDFVVK	2		ETARWTFLFF	7		ALFPNVIRLR	7		KLIERSLFFS	3
ACMKLDEETA	3		ETDQTYVSKL	19		ALFRASSWQW	22		KLLGPREGRF	6
ACMKVNITSP	1		ETDWSNLPRL	5		ALFSDAADTG	9		KLLHYESIKT	1
ACMLFHCCFW	2		ETEKLDNGFY	5		ALFSSVETRM	10		KLLPVKFTHL	6
ACMLIRVRPN	1		ETGAEPVAGI	1		ALFVLRAATV	10		KLLPYESIKS	227
ACMPALALRI	2		ETGAERIAGI	1		ALGARRLDSL	7		KLMQTWSTYL	1
ACMQGRAHQV	2		ETGAERVAGI	263		ALGCLWTSHK	7		KLPDRRIFVH	1
ACMRFESLGG	1		ETGAERVAGS	1		ALGDPRTKLL	1		KLPDRSGLWL	190
ACMRGSCEHI	1		ETGAERVARI	1		ALGDVPNTPR	1		KLPDRSIFFN	1
ACMRQTMYQR	5		ETGAEWVAGI	2		ALGELLDCTR	11		KLPDRSIFGH	1
ACMSGSSVHV	4		ETGAKRVAGI	1		ALGFEPWYHP	3		KLPDRSIFLH	3
ACMSRRMLGK	3		ETHRAAQYTP	5		ALGGDCESAR	1		KLPDRSIFVH	36
ACMTHPGNPC	2		ETHSILKWHV	3		ALGGMPAFGM	3		KLPGRSIELY	1
ACMTMVPVNK	2		ETKEVLRQYL	33		ALGGRCRVQT	4		KLPGRSLELF	2
ACMWDREADM	2		ETKIPCERHR	78		ALGISPRPKP	10		KLPPRSLKFY	1
ACMYCYGAHF	1		ETLMAYTRQD	11		ALGKLMLTVP	77		KLPRRSLFLH	1
ACNAFLMPES	1		ETMCVAVREP	13		ALGKRPWRCR	2		KLPRRSLILH	687
ACNAKLLIFH	3		ETRNCSSGKP	6		ALGLKWAWLL	24		KLPTRSIIFT	79
ACNCSRPCRD	1		ETRVYSAGNP	14		ALGLNKVGHR	7		KLPVRTLLMW	1
ACNDACESNP	2		ETSQKNYLSY	11		ALGLQTLFSI	2		KLRDRALFFN	1
ACNFERMLAQ	2		ETSSPRDLTR	4		ALGNWTRPSS	9		KLRDRSLFFS	1
ACNGKEVRHL	3		ETSTVLERRK	1		ALGQSVPSTH	8		KLRERSLFFS	61
ACNGLGLWFT	1		ETSTVLEWRK	8		ALGRFYDFTT	8		KLRERSLFFT	1
ACNGPEMHSN	3		ETTLRKRKSP	1		ALGRLMLTAP	1		KLRERSLFVS	1
ACNGPTRRLY	1		ETTSPWYMRS	2		ALGRRNSEVS	4		KLRERSLIFS	1
ACNGWTFTLC	3		ETVTERRPLT	9		ALGRSFMAPV	11		KLRMRSLLFN	1
ACNHSHFSHL	1		ETWNRILSTH	1		ALGRTLCQDW	19		KLRPRSLFFS	1
ACNKDKHSTS	1		EVARLWKVKQ	1		ALGSARRGRP	6		KLRTAFEKTT	3
ACNLFQTISV	4		EVASVWHQQD	1		ALGSEESSMA	7		KLRVRSLFFS	2
ACNLGPIPWQ	2		EVATLLQFRG	1		ALGSETQTHH	8		KLRVRSLFFY	1
ACNMAAFPRT	3		EVCLSMTCHT	2		ALGSILHQYT	7		KLSDRSLFIS	2
ACNMSLRVTL	2		EVDAAATWGR	4		ALGSRHSEHN	9		KLSDRSLFVT	1
ACNNHIHSSS	2		EVFPLGFLGR	1		ALGSRSSANG	4		KLSDRTLFFS	2
ACNPQGLIRH	5		EVFPLGFLPG	1		ALGSYCTTES	8		KLSDSSLFFS	1
ACNPTSTVHW	1		EVGHHHRAWW	2		ALGVKCPKSG	11		KLSEKPLFFS	1
ACNQGGMLRR	1		EVGIHTSGRY	84		ALGVREYRLT	10		KLSEKSLFIS	1
ACNQTNSKHG	2		EVIVLSTDPS	4		ALHAENVEFN	16		KLSEKYLFFS	2
ACNRIHFNNV	2		EVIWAIPSCW	2		ALHATMLAWV	5		KLSEMSLFFR	1
ACNRWHGATA	3		EVKNWFTGHS	8		ALHDFASGPS	3		KLSEMSPFFS	1
ACNSDVTLDG	2		EVNPWPSWLL	2		ALHDQASSMY	1		KLSENTLFFS	1
ACNSKLLPKS	2		EVNTTSSTKH	10		ALHFVRSTVA	3		KLSERALFFN	1
ACNSKSTFQY	2		EVPKRQRDHF	1		ALHHSFGCTA	13		KLSERALFFS	1
ACNSQHASRT	5		EVPPCATIVQ	17		ALHLDSGRWC	12		KLSERFLFFS	2
ACNSYVTLDG	1		EVPTRLIFLV	1		ALHPMDMLAP	5		KLSERFLFYS	1
ACNTANGREL	3		EVQNRPCTHA	1		ALHRFSNMQV	12		KLSERLLFFS	1
ACNTSLKRVR	3		EVRVKPHIHS	17		ALHRSHLGNS	12		KLSERNLFFS	2
ACNYHGAPLN	1		EVSGIILWFG	9		ALHTRLRPLC	3		KLSERPIFLS	1
ACNYIEADQE	1		EVTEYRLVTK	1		ALHYPANHHH	12		KLSERPLFFS	1
ACPAHMVLSP	3		EVTLHPQYFW	3		ALIAEALQWQ	3		KLSERPLSFS	2
ACPAQPVSSS	4		EVVMLQRAWY	9		ALIASQLGFV	17		KLSERSFFIS	1
ACPASLFLQM	1		EWAGDLCWEG	1		ALICLVSDQC	26		KLSERSICFS	1
ACPAVYHRRS	1		EWCERSMESQ	20		ALIEYAGAKK	5		KLSERSIFLT	1
ACPDEKSLAR	1		EWNLLGTFLS	7		ALIHVCISGV	6		KLSERSLCFS	1
ACPDFSGVTT	1		EWSYPMYSEK	12		ALIIATYQHS	5		KLSERSLCYS	1
ACPDGDVWTN	1		EWTWHTGKWT	4		ALIKMSFIAG	5		KLSERSLFFL	2
ACPDSSKRTT	3		EYAGIHPGVD	6		ALILPPVNAS	3		KLSERSLFFS	49989
ACPDVLVFEC	1		EYAYGERTRC	11		ALIRARGRAM	7		KLSERSLFFT	1
ACPECQLSPV	1		EYDPYTCLPA	2		ALIRFITSPD	8		KLSERSLFFY	1
ACPEFSWEMR	1		EYFVPRFPPW	11		ALISAGCAGW	6		KLSERSLFIS	1
ACPERPNRNF	2		EYGDMHVMAV	6		ALISNKWRSP	19		KLSERSLFLF	2
ACPESATKRI	5		EYGKASHRSL	1		ALITCHCYVK	1		KLSERSLFLR	1
ACPHGLATYN	1		EYPENFLSNQ	15		ALIVCTKQNK	1		KLSERSLFLS	76
ACPHHLLWMT	3		EYPHRISLER	2		ALIVIHGLHS	1		KLSERSLFLT	7
ACPHNTSRWK	1		EYPKWTVIRQ	6		ALIVIHGPHS	9		KLSERSLFNS	1
ACPHTVAHQP	1		EYPRSKSRCD	1		ALIWVRNSRS	1		KLSERSLFVR	1
ACPIAHAHGH	1		EYRSEHLCNH	8		ALIYSWLRQL	1		KLSERSLFVS	1
ACPINFLEDT	3		EYTRALMLLL	1		ALKKRRQKPR	10		KLSERSLLMW	4
ACPKVPARSV	2		EYTRDARRLK	11		ALKLPGFYRL	11		KLSERSLLSS	1
ACPLGSFSER	1		EYVAGVFPAM	2		ALKNTRSAQP	5		KLSERSLSFS	1
ACPLQMKMTS	3		FAATCFVGPL	18		ALKQEWSSVV	11		KLSERSLWLA	48
ACPLSVHQTP	1		FAHSSHAIRV	1		ALKQTSSTSY	11		KLSERSLWLS	1
ACPLVPSRNR	2		FAHWVATQLM	1		ALKVAYSKPR	3		KLSERSLYFR	1
ACPMKSSSFI	1		FAKRVYPFHD	8		ALLAETIHGM	1		KLSERSLYYS	1
ACPNALDIVC	5		FALLGMMGKN	1		ALLAWWKMEE	1		KLSERTFFFS	1
ACPPKNRTHQ	2		FAMIAKSGAT	11		ALLAYVRNWL	2		KLSERTLFFR	1
ACPPMSLTHK	1		FANLSSVTGP	3		ALLCLDSPSH	13		KLSERTLFLS	4
ACPPSGIHLE	1		FAPLHMLDTR	6		ALLCTNLRPL	4		KLSERTLFMV	4
ACPPTLRDDQ	5		FAPSGWQHST	34		ALLDTYRHES	6		KLSERTLFYS	3
ACPPTRSLSD	4		FARLLYGAQN	12		ALLDVPQLQG	19		KLSERTLIFS	1
ACPPTVVRRK	1		FASKVLAFHY	7		ALLFAYSYEV	11		KLSERTLYYS	1
ACPPTYANGT	1		FASTCLRYSG	1		ALLFGNSNLT	8		KLSERTPFLS	6
ACPQGGSYQR	2		FASTGHGSAS	7		ALLFLSYLTP	1		KLSERYHFFS	1
ACPRKLKNAQ	1		FATWSPRRPF	9		ALLGRAAFTE	7		KLSERYLFLS	2
ACPRQAHFWS	1		FCAAVGVGYL	1		ALLGTEKCHI	6		KLSERYLFSS	1
ACPSAVEYTK	1		FCFLTVWMWI	9		ALLIPEWFCL	2		KLSESALFFS	1
ACPSHRLTEK	3		FCFRGPTTAN	23		ALLITLDAPL	4		KLSETSFFFS	1
ACPSILAHTQ	1		FCMCWSVWVN	2		ALLIVSGLHF	11		KLSETSLYFS	1
ACPSRSKIQT	1		FCPGRILPYS	1		ALLIYVNKGK	2		KLSEVSLFFS	1
ACPSVSLCCG	1		FCQMTNMQVY	11		ALLKALRPLS	11		KLSEWTLFFS	2
ACPSYFRYTG	3		FCRRALCMMV	16		ALLKLHLCWE	2		KLSGRSFFFS	1
ACPSYHHVAK	1		FCWNVDGPTK	5		ALLKQHSMRS	11		KLSGRSLFFR	1
ACPSYLSSNA	1		FDADNSHELM	10		ALLLPGIYIL	11		KLSHRTLFLT	12
ACPTAHEAAW	3		FDASACCVDP	7		ALLLSNKDWF	3		KLSKRSLFFS	3
ACPTKKFSLV	1		FDFLGCWLRH	36		ALLLSVTMYV	6		KLSLRSLFFS	1
ACPTPPEKSM	1		FDHVRGGPWA	4		ALLMTSYEFR	3		KLSPYESIKS	1
ACPWSVSLGL	2		FDLFGWHFKM	1		ALLNPPLSWF	1		KLSQRSLFFS	5
ACQARLMERS	1		FDMKSNKGNP	27		ALLPTVRATF	18		KLSQRSLFLT	1
ACQAYRHRTI	2		FDQLNRNPLY	1		ALLPVCSNMM	8		KLSSRANFDY	1
ACQCALSMYF	1		FDSIMSLRGL	3		ALLQRKYMTA	4		KLSVRPLFFS	2
ACQDMNNASR	1		FDSKTPGREA	1		ALLRDFVTLL	11		KLSVRSLFLS	1
ACQEDGRLDL	5		FDTNRAFRTI	7		ALLRWMYRLL	5		KLTDRSLFFS	1
ACQELGISKY	1		FDWSEKVHDK	1		ALLSEFYRML	5		KLTERSFFVS	2
ACQFSPQKYS	2		FEDSVLISTR	6		ALLSRLSYYT	10		KLTERSLFFM	1
ACQGNASVVE	4		FEELQEYNRF	12		ALLTHAGKAN	15		KLTERSLFFS	11
ACQGSIIQSQ	1		FEKGPKMSAP	6		ALLTICVWSR	7		KLTERTIFFS	1
ACQGYDFRDL	4		FESLCYIVAG	13		ALLWPAVRQL	1		KLTREANWNR	1
ACQHDVAIFA	3		FESLHYQVKL	8		ALLYLELGWR	10		KLYYLTGKHT	7
ACQKQEFYPK	1		FEVGPVNSCK	1		ALMARFNNHR	2		KMLPYERIKS	1
ACQLGRARGV	2		FEYLPCFFSS	1		ALMCYQFCPM	1		KMPDRSIFVH	20
ACQPVMVVSH	2		FFGGQYTVHS	5		ALMDIIPSFS	4		KMPERSMFVH	1
ACQQHTIKHL	2		FFILSVLQAK	18		ALMEDWLLNH	7		KMPRRWLILH	1
ACQQVWRNQG	2		FFNRVLHHRL	1		ALMGRSGSQM	11		KMQWRTEILT	1
ACQRWKVKRR	3		FFPFRSMVSR	1		ALMHKDYSSE	1		KMRTMNANPT	8
ACQSFISMLP	2		FFPGRILSYY	1		ALMHLLNSQV	10		KMSERSLFFS	1
ACQTTGTDQY	1		FFPLGFLGHM	55		ALMLTCQTKD	8		KMTDRSIFVK	1
ACQVSMKHTG	1		FFPLKTYLTK	7		ALMPLPNDQL	5		KMTTRTNVIR	2
ACQVVKSHVV	1		FFPYKFMGAH	1		ALMPMTTGAR	9		KNAPRTLFLI	1
ACQWGWNDAF	3		FFRKPLPLHS	14		ALMRDRKTIT	5		KNAPRTMFLF	1
ACQWMHAPKK	2		FFRPGRLEWV	2		ALMRRALYHR	1		KNATRSQFYF	1
ACQYDTRTFK	1		FFRRFTMIPT	1		ALMSVHHVSA	8		KNHDRSIFVH	1
ACRAGRMPST	4		FFSGQGGTVV	1		ALMVPPRDRF	7		KNLLLGLLGS	11
ACRAHLYKRR	4		FFTDAMRIIK	1		ALNCSRPPLD	2		KNLSLTRSIA	1
ACRCARNQLR	2		FFVFPSLLFT	1		ALNGGSNCPV	1		KNPARSIFFH	3
ACRCSAILFV	4		FFWAWMTSDS	11		ALNGSRRLGL	10		KNPDRIIFVH	1
ACRCSQDVHG	3		FFWGQLGSPQ	6		ALNLKGGPGL	5		KNPDRSIFVH	12
ACRDMCHAPH	4		FGDKDDKRLQ	9		ALNPHALTSP	26		KNPDRSISVH	2
ACRERASWHG	2		FGFLDLCFAS	1		ALNPHRWYAK	2		KNVQQRPFWL	1
ACRFGVTCHL	4		FGFLDLWFAS	421		ALNWLAHRQH	8		KPKPKKLTPP	1
ACRFRNSSPT	2		FGFLDLWSAP	1		ALPAIKHHSN	14		KPRLNNMSGI	1
ACRFSKRYYM	3		FGGQLLNWHT	193		ALPCIVVTAG	8		KPSAGLHTSR	3
ACRGDIDPVP	1		FGGRLISSSN	2		ALPCIVWTAG	1		KPSERPLFFS	2
ACRGQHSCSF	1		FGGVLLKLNP	1		ALPCLPFFLL	1		KPSERSLSFS	1
ACRIAWVQRQ	4		FGGVLLKLTP	228		ALPFYRPTLS	4		KPTPFLWPKF	10
ACRIVSQETM	4		FGGYPRPRTD	10		ALPGHNSRDY	4		KPTTAPKVHI	6
ACRKIRATLR	4		FGKPYGIVAP	8		ALPGKCLKLF	1		KPWTLVYKKD	1
ACRKVTRRWG	3		FGLKDIQVMS	5		ALPGLQTGGT	8		KQFIHRRSSR	1
ACRLHHTLQS	1		FGLWRLRAMA	8		ALPGRMTTRT	1		KQHTRAINQS	1
ACRLQRANTA	2		FGMNLYANCS	8		ALPGRSLELF	490		KQKKRHNQSI	1
ACRLSGLVLC	2		FGMPGTALYS	4		ALPHFIKRRL	1		KQTRLITITS	3
ACRLSVATYR	1		FGPLCTWGVL	6		ALPHLVSFAP	1		KQVHHAAVKG	7
ACRLYCPGEL	3		FGRVYNPRHL	3		ALPKIGLGKP	2		KRDQELSEGV	3
ACRMLTRQEQ	1		FGSSHFPFWC	1		ALPLDTRGSR	3		KRDWARATIE	21
ACRNPIHDLV	1		FGSVCLTSVG	11		ALPLLSSYLL	5		KRESPDTWPF	3
ACRPIVTHTQ	5		FGTSLWRHPH	9		ALPLQGDTNL	9		KRKYAKIPLG	2
ACRPLMMYHP	1		FHCRLYPCLS	1		ALPLSSENLG	13		KRNKLNPHHR	2
ACRPMYWQHV	1		FHGPKTGNTH	3		ALPLVQSIRK	5		KRRHTPGQLS	1
ACRQLVKRPP	1		FHGPTYSRIL	25		ALPLVSQMPE	2		KRSPFHNRHL	2
ACRQVRQRNS	4		FHLANLTWMS	7		ALPQGGAHPD	5		KRTSNTRVRG	5
ACRREGLNEY	1		FHLGRFRSLK	1		ALPQRKHMTA	1		KRTWAYQGIE	4
ACRRKPKAKM	1		FHLGRLSSLK	115		ALPRQTIFYT	2		KRTWNWSARS	2
ACRSAYSSLT	1		FHLGRMCSLK	1		ALPSDQRMAC	33		KRVGNTSMPS	1
ACRSLVSCSQ	1		FHLLGTLRLQ	98		ALPSEPLSQR	8		KRWPERPKQR	1
ACRSRAIGRP	5		FHLVSGPLFT	16		ALPSGPTGMT	21		KRYYLPHWTF	2
ACRSRSPFLS	1		FHMRLLGPIN	1		ALPSGSHTAP	3		KSLGNMSHWI	1
ACRSSKRYCN	1		FHMRLMGSIN	622		ALPSVGEVIK	8		KSLQKGTTSL	5
ACRSTSRNML	1		FHPNESIVRS	6		ALPSWMSILV	4		KSPDRRIFVH	1
ACRSTTMTLP	3		FHRGDLNIRH	3		ALPTIPVEEE	1		KSPDRSIFVH	8
ACRSVGLNGK	3		FHRLLPLLSS	1		ALPTTRMRDA	11		KSPMRSLKLY	126
ACRSYCRRAT	2		FHRPEQTVVQ	8		ALPTWRRTPD	13		KSPYRSIFVH	1
ACRTAPSRCQ	3		FHTLLMGSIN	1		ALPVELGSSA	1		KSRLTSQNFT	3
ACRTDSMLKS	4		FHTNVIGYCV	2		ALPVGGQVRE	7		KSSERSLFFS	2
ACRTFPKGTS	1		FHVYMWRLIN	4		ALPVWTGRQM	1		KSSESASDQL	1
ACRTGGNNDR	1		FHWSRKIRGK	2		ALPVWWISTT	3		KSSTHEPEDQ	4
ACRTLWARDT	2		FICRSNCWMT	11		ALPWFHSPRW	1		KSTPGGAYND	1
ACRTYHLPSL	1		FIGRQESFDC	2		ALQASQADPS	8		KSYHWGPHRQ	8
ACRVMCYMYL	2		FIKNQPTRSK	24		ALQEFVPDKF	4		KTADRSMFVH	1
ACRWMSRLRL	3		FILPVLRVTY	9		ALQFYPQNQH	13		KTCWMGSGLW	5
ACRWNRMALG	2		FILRVFLISD	1		ALQGPRHGRH	3		KTDLLGHLRF	4
ACRWPSNIKL	1		FIPTSHPTTA	5		ALQHYVSSHE	8		KTDLMRTYTV	4
ACRWVIEKTT	2		FIRRLRYGHM	8		ALQILSQTAC	9		KTEGPSPDMV	1
ACRWVTSDST	2		FIVDLTGQML	6		ALQLFKGMLL	8		KTHLGRGVPE	13
ACRYKGVGLL	1		FKQNSKHTMD	5		ALQLTRSRPR	1		KTMSRPMVTR	7
ACRYPSFLST	3		FKRAALLAKQ	8		ALQLVWQYLY	4		KTPARSMWLH	1
ACSAFDAGRA	1		FKSAWQTPVA	8		ALQMIIFLLH	3		KTPDRSIFVH	19
ACSATRKSCL	1		FKSGTPVALG	4		ALQMLMTPYV	5		KTPDRSTFVH	1
ACSCECTLGL	3		FKWLGLPLWA	1		ALQMRGKCNL	5		KTSDRSIFVH	3
ACSCLPQLSR	3		FLADMLMRPP	1		ALQQEHPDPR	6		KVAPRSLLFY	1
ACSCVNDPRS	2		FLADVKTDMG	27		ALQRAMLGRV	17		KVDERRKRAK	4
ACSDKVFTHR	1		FLAGCTSALT	1		ALQSLASNVK	8		KVHPRSLWFY	10
ACSDLQPSRL	2		FLAKELKQMF	10		ALQSLQILHE	9		KVLPRNLWFY	1
ACSDRMVQVW	2		FLALAFRQHT	1		ALQTHEDYGT	3		KVLPRSLWFY	9
ACSFCTWRVV	1		FLANRSLLHL	5		ALQTVNRLDW	12		KVLPRSLWSY	1
ACSGFHDQDS	3		FLAPLATLSK	8		ALRAARDQAN	7		KVPDRSIFDH	1
ACSGFWCVPP	2		FLDDCHGLGV	17		ALRANLSGLV	8		KVPDRSIFVH	34
ACSGHRVICA	2		FLDVLPHYLM	1		ALRARPEPQT	2		KVPDRSSLFH	1
ACSGLQPMSP	1		FLDVLPPFLM	767		ALRCLVVGLS	6		KVPGRALLLH	1
ACSGSRMSVG	2		FLDVLPPFML	1		ALRCQRLRCL	13		KVPGRSLELF	1
ACSGTGHDHL	2		FLDVLPRILT	63		ALRDVLRDRS	7		KVPGRSLFLK	1
[truncated: 393,234+ more rows]
