# Supplementary material for: High-throughput characterization of HLA-E-presented CD94/NKG2x ligands reveals peptides which modulate NK cell activation
Source: Nat Commun. 2023 Aug 9;14:4809. doi: 10.1038/s41467-023-40220-1 (PMC10412585; doi:10.1038/s41467-023-40220-1)
Supplement: Supplementary file 4 — Supplementary Dataset 2 [file 41467_2023_40220_MOESM4_ESM.xlsx]

## Sheet: Sheet1
Primers in Huisman et al
Library generation
Randomize NNK-9mer F	CAATATTTTCTGTTATTGCTAGCGTATTGGCCNNKNNKNNKNNKNNKNNKNNKNNKNNKGGTGGATCTGGTGGCGGAGAAC
Randomize NNK-10mer F	CAATATTTTCTGTTATTGCTAGCGTATTGGCCNNKNNKNNKNNKNNKNNKNNKNNKNNKNNKGGTGGATCTGGTGGCGGAGAAC
Randomize R	CTTTATCGTCATCATCTTTATAATCGGATCCAGAGGACGGCTTCCATCTCAGGGTGAC
Large scale amplify F	TTCAATTAAGATGCAGTTACTTCGCTGTTTTTCAATATTTTCTGTTATTGCTAGCGTATTGGCC
Large scale amplify R	CCACCAGATCCACCACCACCTTTATCGTCATCATCTTTATAATCGGATCCAGAG
Sequencing
HLA-E F	ACACGACGCTCTTCCGATCTNNNNNNNNCAGTTACTTCGCTGTTTTTCAAT
HLA-E R	GCTGAACCGCTCTTCCGATCTNNNNNNNNGGCCCCTGGAACAGAAC
Illumina-5-BC1	AATGATACGGCGACCACCGAGATCTACACAGATGCACACTCTTTCCCTACACGACGCTCTTCCGATCT
Illumina-5-BC2	AATGATACGGCGACCACCGAGATCTACACTGACACACACTCTTTCCCTACACGACGCTCTTCCGATCT
Illumina-5-BC3	AATGATACGGCGACCACCGAGATCTACACATTGAGACACTCTTTCCCTACACGACGCTCTTCCGATCT
Illumina-5-BC4	AATGATACGGCGACCACCGAGATCTACACTTAGTTACACTCTTTCCCTACACGACGCTCTTCCGATCT
Illumina-5-BC5	AATGATACGGCGACCACCGAGATCTACACACGTCAACACTCTTTCCCTACACGACGCTCTTCCGATCT
Illumina-5-BC6	AATGATACGGCGACCACCGAGATCTACACTGGAAAACACTCTTTCCCTACACGACGCTCTTCCGATCT
Illumina-5-BC7	AATGATACGGCGACCACCGAGATCTACACCCTGGGACACTCTTTCCCTACACGACGCTCTTCCGATCT
Illumina-5-BC8	AATGATACGGCGACCACCGAGATCTACACGACCGCACACTCTTTCCCTACACGACGCTCTTCCGATCT
Illumina-5-BC9	AATGATACGGCGACCACCGAGATCTACACAGCTTAACACTCTTTCCCTACACGACGCTCTTCCGATCT
Illumina-5-BC10	AATGATACGGCGACCACCGAGATCTACACCACGGTACACTCTTTCCCTACACGACGCTCTTCCGATCT
Illumina-5-BC11	AATGATACGGCGACCACCGAGATCTACACACGATGACACTCTTTCCCTACACGACGCTCTTCCGATCT
Illumina-3	CAAGCAGAAGACGGCATACGAGATCGGTCTCGGCATTCCTGCTGAACCGCTCTTCCGATCT
